# Supplementary material for: Iodine(I) and Silver(I) Complexes Incorporating 3-Substituted Pyridines
Source: ACS Omega. 2023 Jun 21;8(26):24064–71. doi: 10.1021/acsomega.3c03097 (PMC10324066; doi:10.1021/acsomega.3c03097)
Supplement: Supplementary file 2 — ao3c03097_si_002.cif [file ao3c03097_si_002.cif]

data_1d
_audit_creation_date               2022-08-11
_audit_creation_method
;
Olex2 1.2
(compiled 2018.05.29 svn.r3508 for OlexSys, GUI svn.r5506)
;
_shelxl_version_number             2014/6
_publ_contact_author_address      
;
Department of Chemistry
Nanoscience Center
University of Jyvaskyla
P.O. Box 35
Jyvaskyla FI-40014
Finland
;
_publ_contact_author_email        'james.s.ward@jyu.fi'
_publ_contact_author_name         'J. S. Ward'
_publ_section_title 

; Crystal structure of [C~13~H~20~IN~2~O]PF~6~ (OHD380_4)
;

loop_ 
 _publ_author_name 
 _publ_author_address 

 'J. S. Ward' # Author 1 
; 
Department of Chemistry
Nanoscience Center
University of Jyvaskyla
P.O. Box 35
Jyvaskyla FI-40014
Finland
; 
 
_publ_section_abstract 

; 
The crystal structure of [C~13~H~20~IN~2~O]PF~6~ (OHD380_4) is reported.
; 
 
_publ_section_comment 

; 
The asymmetric cell contained one molecule of [C~13~H~20~IN~2~O]PF~6~.
;
    
_publ_section_exptl_prep 
# Brief details or a reference. Include solvent if known 
; 
The crystal was prepared by vapour diffusion of a concentrated DCM:MeCN 
(7:1) solution of OHD380 with DIPE over several days at ambient temperature.
;

_publ_section_references
;
Dolomanov, O.V., Bourhis, L.J., Gildea, R.J, Howard, J.A.K. & Puschmann, H.
 (2009), J. Appl. Cryst. 42, 339-341.

Sheldrick, G.M. (2015). Acta Cryst. A71, 3-8.

Sheldrick, G.M. (2015). Acta Cryst. C71, 3-8.
;
_chemical_name_common              ?
_chemical_name_systematic          ?
_chemical_formula_moiety           'C13 H20 I N2 O, F6 P'
_chemical_formula_sum              'C13 H20 F6 I N2 O P'
_chemical_formula_weight           492.18
_chemical_melting_point            ?
loop_
  _atom_type_symbol
  _atom_type_description
  _atom_type_scat_dispersion_real
  _atom_type_scat_dispersion_imag
  _atom_type_scat_source
 'C' 'C' 0.0181 0.0091 'International Tables Vol C Tables 4.2.6.8 and 6.1.1.4'
 'H' 'H' 0.0000 0.0000 'International Tables Vol C Tables 4.2.6.8 and 6.1.1.4'
 'F' 'F' 0.0727 0.0534 'International Tables Vol C Tables 4.2.6.8 and 6.1.1.4'
 'I' 'I' -0.3257 6.8362 'International Tables Vol C Tables 4.2.6.8 and 6.1.1.4'
 'N' 'N' 0.0311 0.0180 'International Tables Vol C Tables 4.2.6.8 and 6.1.1.4'
 'O' 'O' 0.0492 0.0322 'International Tables Vol C Tables 4.2.6.8 and 6.1.1.4'
 'P' 'P' 0.2955 0.4335 'International Tables Vol C Tables 4.2.6.8 and 6.1.1.4'

_shelx_space_group_comment
;
The symmetry employed for this shelxl refinement is uniquely defined
by the following loop, which should always be used as a source of
symmetry information in preference to the above space-group names.
They are only intended as comments.
;
_space_group_crystal_system        'triclinic'
_space_group_IT_number             2
_space_group_name_H-M_alt          'P -1'
_space_group_name_Hall             '-P 1'
loop_
  _space_group_symop_operation_xyz
 'x, y, z'
 '-x, -y, -z'

_cell_length_a                     7.3369(3)
_cell_length_b                     10.5036(4)
_cell_length_c                     12.8213(5)
_cell_angle_alpha                  104.320(3)
_cell_angle_beta                   92.689(3)
_cell_angle_gamma                  108.984(3)
_cell_volume                       896.50(6)
_cell_formula_units_Z              2
_cell_measurement_reflns_used      5476
_cell_measurement_temperature      120.01(10)
_cell_measurement_theta_max        76.2950
_cell_measurement_theta_min        3.5530
_shelx_estimated_absorpt_T_max     ?
_shelx_estimated_absorpt_T_min     ?
_exptl_absorpt_coefficient_mu      15.482
_exptl_absorpt_correction_T_max    0.334
_exptl_absorpt_correction_T_min    0.038
_exptl_absorpt_correction_type     gaussian
_exptl_absorpt_process_details
;
CrysAlisPro 1.171.40.84a (Rigaku Oxford Diffraction, 2020)
Numerical absorption correction based on gaussian integration over
a multifaceted crystal model
Empirical absorption correction using spherical harmonics,
implemented in SCALE3 ABSPACK scaling algorithm.
;
_exptl_absorpt_special_details     ?
_exptl_crystal_colour              colourless
_exptl_crystal_colour_primary      colourless
_exptl_crystal_density_diffrn      1.823
_exptl_crystal_density_meas        ?
_exptl_crystal_density_method      ?
_exptl_crystal_description         block
_exptl_crystal_F_000               484
loop_
  _exptl_crystal_face_index_h
  _exptl_crystal_face_index_k
  _exptl_crystal_face_index_l
  _exptl_crystal_face_perp_dist
 0 1 -8 0.0862
 0 -1 8 0.0862
 4 1 -5 0.1128
 0 6 0 0.1179
 0 -6 0 0.1139
 4 0 3 0.1095
 1 -6 5 0.1215
 -4 0 3 0.1521
 0 1 -8 0.0934
 -3 -3 -1 0.1267
 -3 -4 1 0.1431
 1 -2 8 0.0983
 2 -1 7 0.0934
 0 5 -7 0.1443
 0 -2 -7 0.1080
 2 0 -8 0.1131
 -2 -1 8 0.1368
 0 2 7 0.1120
 2 4 2 0.1296
 5 0 -1 0.1206
 -4 4 1 0.1864
 -1 1 -8 0.0927
 0 7 -2 0.1290
 -4 0 -1 0.1222
 -4 4 -2 0.1798
 0 -6 -2 0.1078

_exptl_crystal_size_max            0.323
_exptl_crystal_size_mid            0.254
_exptl_crystal_size_min            0.172
loop_
  _exptl_oxdiff_crystal_face_indexfrac_h
  _exptl_oxdiff_crystal_face_indexfrac_k
  _exptl_oxdiff_crystal_face_indexfrac_l
  _exptl_oxdiff_crystal_face_x
  _exptl_oxdiff_crystal_face_y
  _exptl_oxdiff_crystal_face_z
 -0.3269 0.5792 -8.0755 -0.0775 0.9839 -0.1609
 0.3269 -0.5792 8.0755 0.0775 -0.9839 0.1609
 3.6129 0.7039 -5.4333 0.3985 0.6514 0.6457
 -0.1713 6.3061 -0.1658 -0.6080 -0.1118 0.7860
 0.3922 -6.3874 0.1244 0.6433 0.1184 -0.7564
 3.9225 -0.0945 3.0460 0.4933 -0.3777 0.7836
 0.5407 -6.2082 5.0093 0.6347 -0.4879 -0.5992
 -4.4475 0.0940 2.5425 -0.5710 -0.3109 -0.7598
 0.2005 1.3033 -8.3058 -0.0783 0.9966 0.0265
 -2.6745 -3.3612 -1.4614 -0.0188 0.2535 -0.9671
 -2.7994 -3.8782 1.3515 0.0076 -0.0823 -0.9966
 0.7946 -2.1671 8.1316 0.2837 -0.9580 0.0423
 1.6838 -0.7333 7.3133 0.2633 -0.8881 0.3767
 -0.3308 5.1201 -6.8154 -0.5033 0.7332 0.4573
 0.1198 -1.9885 -6.9327 0.2150 0.8965 -0.3875
 1.7544 0.0634 -7.8029 0.2305 0.9590 0.1650
 -2.0397 -0.5084 7.6763 -0.2245 -0.9337 -0.2788
 -0.2131 1.8890 7.0393 -0.2176 -0.9074 0.3595
 2.1809 3.7438 2.0704 -0.0799 -0.3362 0.9384
 4.5296 -0.1238 -0.8959 0.5805 0.1084 0.8070
 -4.3793 4.3772 0.7313 -0.9572 -0.1775 -0.2286
 -1.0810 0.5925 -7.7197 -0.1739 0.9406 -0.2917
 -0.2447 6.5400 -1.7843 -0.6355 0.0829 0.7676
 -4.4563 0.2335 -0.6270 -0.5783 0.0770 -0.8122
 -4.4647 4.0585 -1.6535 -0.9331 0.1233 -0.3378
 -0.2035 -5.5500 -1.8029 0.4950 0.3390 -0.8000

_exptl_transmission_factor_max     ?
_exptl_transmission_factor_min     ?
_diffrn_reflns_av_R_equivalents    0.0262
_diffrn_reflns_av_unetI/netI       0.0278
_diffrn_reflns_Laue_measured_fraction_full  0.994
_diffrn_reflns_Laue_measured_fraction_max  0.986
_diffrn_reflns_limit_h_max         9
_diffrn_reflns_limit_h_min         -8
_diffrn_reflns_limit_k_max         13
_diffrn_reflns_limit_k_min         -12
_diffrn_reflns_limit_l_max         15
_diffrn_reflns_limit_l_min         -15
_diffrn_reflns_number              6394
_diffrn_reflns_point_group_measured_fraction_full  0.994
_diffrn_reflns_point_group_measured_fraction_max  0.986
_diffrn_reflns_theta_full          67.684
_diffrn_reflns_theta_max           74.472
_diffrn_reflns_theta_min           3.593
_diffrn_ambient_environment        N~2~
_diffrn_ambient_temperature        120.01(10)
_diffrn_detector                   'CCD plate'
_diffrn_detector_area_resol_mean   5.1947
_diffrn_detector_type              Atlas
_diffrn_measured_fraction_theta_full  0.994
_diffrn_measured_fraction_theta_max  0.986
_diffrn_measurement_details
;
List of Runs (angles in degrees, time in seconds):

  # Type    Start    End  Width  t~exp~   \w     \q     \k     \f   Frames
--------------------------------------------------------------------------
  1  \w    -80.00 -15.00   1.00    1.00    --  -42.17 125.00  30.00   65
  2  \w   -115.00  -7.00   1.00    1.00    --  -42.17 -19.00 -60.00  108
  3  \w   -116.00 -38.00   1.00    1.00    --  -42.17 -37.00-120.00   78
  4  \w     44.00  89.00   1.00    1.00    --   42.17-125.00 -30.00   45
  5  \w     67.00 107.00   1.00    1.00    --   42.17 171.00 -84.00   40
  6  \w    107.00 178.00   1.00    1.00    --  112.00  77.00  60.00   71
  7  \w    102.00 170.00   1.00    1.00    --  112.00  45.00-180.00   68
  8  \w     42.00 132.00   1.00    1.00    --  112.00 -61.00   0.00   90
  9  \w     40.00  75.00   1.00    1.00    --  112.00 -30.00   0.00   35
 10  \w     72.00 109.00   1.00    1.00    --  112.00-111.00-180.00   37
 11  \w     90.00 131.00   1.00    1.00    --  112.00 -30.00   0.00   41
 12  \w     39.00 109.00   1.00    1.00    --  112.00-111.00 -60.00   70
 13  \w    137.00 177.00   1.00    1.00    --  112.00 111.00  90.00   40
 14  \w     59.00 121.00   1.00    1.00    --  112.00  15.00  30.00   62
 15  \w     52.00 137.00   1.00    1.00    --  112.00 -45.00  90.00   85
 16  \w     77.00 108.00   1.00    1.00    --  112.00-111.00 120.00   31
 17  \w    151.00 178.00   1.00    1.00    --  112.00  15.00  30.00   27
 18  \w     40.00 109.00   1.00    1.00    --  112.00-111.00  30.00   69
 19  \w    107.00 133.00   1.00    1.00    --  112.00 111.00  90.00   26
 20  \w     66.00 145.00   1.00    1.00    --  112.00 178.00 -30.00   79
;
_diffrn_measurement_device         'four-circle diffractometer'
_diffrn_measurement_device_type    'SuperNova, Dual, Cu at home/near, Atlas'
_diffrn_measurement_method         '\w scans'
_diffrn_orient_matrix_type        
 'CrysAlisPro convention (1999,Acta A55,543-557)'
_diffrn_orient_matrix_UB_11        0.1251893000
_diffrn_orient_matrix_UB_12        -0.0930718000
_diffrn_orient_matrix_UB_13        -0.0021496000
_diffrn_orient_matrix_UB_21        -0.0010384000
_diffrn_orient_matrix_UB_22        -0.0209969000
_diffrn_orient_matrix_UB_23        -0.1233046000
_diffrn_orient_matrix_UB_31        0.1860257000
_diffrn_orient_matrix_UB_32        0.1302673000
_diffrn_orient_matrix_UB_33        0.0217408000
_diffrn_radiation_monochromator    mirror
_diffrn_radiation_probe            x-ray
_diffrn_radiation_type             CuK\a
_diffrn_radiation_wavelength       1.54184
_diffrn_source                     'micro-focus sealed X-ray tube'
_diffrn_source_type                'SuperNova (Cu) X-ray Source'
_reflns_Friedel_coverage           0.000
_reflns_Friedel_fraction_full      .
_reflns_Friedel_fraction_max       .
_reflns_number_gt                  3567
_reflns_number_total               3612
_reflns_odcompleteness_completeness  98.55
_reflns_odcompleteness_iscentric   1
_reflns_odcompleteness_theta       74.33
_reflns_special_details
;
 Reflections were merged by SHELXL according to the crystal
 class for the calculation of statistics and refinement.
 
 _reflns_Friedel_fraction is defined as the number of unique
 Friedel pairs measured divided by the number that would be
 possible theoretically, ignoring centric projections and
 systematic absences.
;
_reflns_threshold_expression       'I > 2\s(I)'
_computing_cell_refinement         'CrysAlisPro 1.171.40.84a (Rigaku OD, 2020)'
_computing_data_collection         'CrysAlisPro 1.171.40.84a (Rigaku OD, 2020)'
_computing_data_reduction          'CrysAlisPro 1.171.40.84a (Rigaku OD, 2020)'
_computing_molecular_graphics      'Olex2 (Dolomanov et al., 2009)'
_computing_publication_material    'Olex2 (Dolomanov et al., 2009)'
_computing_structure_refinement    'ShelXL (Sheldrick, 2015)'
_computing_structure_solution      'ShelXT (Sheldrick, 2015)'
_refine_diff_density_max           1.018
_refine_diff_density_min           -1.017
_refine_diff_density_rms           0.094
_refine_ls_extinction_coef         .
_refine_ls_extinction_method       none
_refine_ls_goodness_of_fit_ref     1.078
_refine_ls_hydrogen_treatment      mixed
_refine_ls_matrix_type             full
_refine_ls_number_parameters       224
_refine_ls_number_reflns           3612
_refine_ls_number_restraints       0
_refine_ls_R_factor_all            0.0295
_refine_ls_R_factor_gt             0.0291
_refine_ls_restrained_S_all        1.078
_refine_ls_shift/su_max            0.002
_refine_ls_shift/su_mean           0.000
_refine_ls_structure_factor_coef   Fsqd
_refine_ls_weighting_details      
 'w=1/[\s^2^(Fo^2^)+(0.0462P)^2^+0.6851P] where P=(Fo^2^+2Fc^2^)/3'
_refine_ls_weighting_scheme        calc
_refine_ls_wR_factor_gt            0.0768
_refine_ls_wR_factor_ref           0.0772
_refine_special_details            ?
_olex2_refinement_description
;
1. Fixed Uiso
 At 1.2 times of:
  All C(H) groups, All C(H,H) groups, All N(H) groups
 At 1.5 times of:
  All C(H,H,H) groups
2.a Ternary CH refined with riding coordinates:
 C12(H12)
2.b Secondary CH2 refined with riding coordinates:
 C14(H14A,H14B)
2.c Aromatic/amide H refined with riding coordinates:
 C2(H2), C4(H4), C5(H5), C6(H6)
2.d Idealised Me refined as rotating group:
 C10(H10A,H10B,H10C), C15(H15A,H15B,H15C), C16(H16A,H16B,H16C), C17(H17A,H17B,
 H17C)
;
_atom_sites_solution_hydrogens     mixed
_atom_sites_solution_primary       dual
_atom_sites_solution_secondary     ?
loop_
  _atom_site_label
  _atom_site_type_symbol
  _atom_site_fract_x
  _atom_site_fract_y
  _atom_site_fract_z
  _atom_site_U_iso_or_equiv
  _atom_site_adp_type
  _atom_site_occupancy
  _atom_site_site_symmetry_order
  _atom_site_calc_flag
  _atom_site_refinement_flags_posn
  _atom_site_refinement_flags_adp
  _atom_site_refinement_flags_occupancy
  _atom_site_disorder_assembly
  _atom_site_disorder_group
 I13 I 0.58183(2) 0.49403(2) 0.17728(2) 0.02837(8) Uani 1 1 d . . . . .
 P101 P 0.10262(12) 0.85829(8) 0.27139(6) 0.02655(16) Uani 1 1 d . . . . .
 F102 F 0.2892(3) 0.8186(2) 0.30290(17) 0.0361(4) Uani 1 1 d . . . . .
 F103 F -0.0195(3) 0.7592(2) 0.33973(18) 0.0426(5) Uani 1 1 d . . . . .
 F104 F -0.0807(3) 0.8972(3) 0.24146(18) 0.0454(5) Uani 1 1 d . . . . .
 F105 F 0.2290(4) 0.9578(2) 0.20512(19) 0.0451(5) Uani 1 1 d . . . . .
 F106 F 0.0390(4) 0.7289(2) 0.16559(17) 0.0447(5) Uani 1 1 d . . . . .
 F107 F 0.1693(4) 0.9877(2) 0.37848(18) 0.0478(5) Uani 1 1 d . . . . .
 O9 O 0.2664(5) 0.7052(3) 0.66656(19) 0.0453(7) Uani 1 1 d . . . . .
 N1 N 0.1783(3) 0.3677(2) 0.28045(19) 0.0219(5) Uani 1 1 d . . . . .
 N7 N 0.2650(4) 0.6921(3) 0.4874(2) 0.0265(5) Uani 1 1 d . . . . .
 H7 H 0.257(6) 0.741(4) 0.441(3) 0.032 Uiso 1 1 d R . . . .
 C2 C 0.1987(4) 0.5001(3) 0.3314(2) 0.0223(5) Uani 1 1 d . . . . .
 H2 H 0.1873 0.5598 0.2906 0.027 Uiso 1 1 calc R . . . .
 C3 C 0.2365(4) 0.5504(3) 0.4443(2) 0.0234(5) Uani 1 1 d . . . . .
 C4 C 0.2468(4) 0.4589(3) 0.5050(2) 0.0260(6) Uani 1 1 d . . . . .
 H4 H 0.2682 0.4888 0.5805 0.031 Uiso 1 1 calc R . . . .
 C5 C 0.2243(4) 0.3223(3) 0.4499(2) 0.0270(6) Uani 1 1 d . . . . .
 H5 H 0.2315 0.2598 0.4888 0.032 Uiso 1 1 calc R . . . .
 C6 C 0.1914(4) 0.2781(3) 0.3381(2) 0.0254(6) Uani 1 1 d . . . . .
 H6 H 0.1780 0.1865 0.3020 0.030 Uiso 1 1 calc R . . . .
 C8 C 0.2782(5) 0.7623(3) 0.5946(2) 0.0279(6) Uani 1 1 d . . . . .
 C10 C 0.3048(5) 0.9151(3) 0.6139(3) 0.0326(7) Uani 1 1 d . . . . .
 H10A H 0.1989 0.9238 0.5727 0.049 Uiso 1 1 calc GR . . . .
 H10B H 0.4253 0.9624 0.5913 0.049 Uiso 1 1 calc GR . . . .
 H10C H 0.3070 0.9564 0.6898 0.049 Uiso 1 1 calc GR . . . .
 C11 C 0.1471(4) 0.3154(3) 0.1560(2) 0.0228(5) Uani 1 1 d . . . . .
 C12 C 0.3386(4) 0.2947(3) 0.1235(2) 0.0251(6) Uani 1 1 d . . . . .
 H12 H 0.3649 0.2314 0.1621 0.030 Uiso 1 1 calc R . . . .
 C14 C 0.3270(5) 0.2285(4) 0.0029(3) 0.0326(7) Uani 1 1 d . . . . .
 H14A H 0.2121 0.1445 -0.0200 0.039 Uiso 1 1 calc R . . . .
 H14B H 0.3122 0.2931 -0.0365 0.039 Uiso 1 1 calc R . . . .
 C15 C 0.5035(6) 0.1905(5) -0.0270(3) 0.0479(9) Uani 1 1 d . . . . .
 H15A H 0.4802 0.1385 -0.1023 0.072 Uiso 1 1 calc GR . . . .
 H15B H 0.5273 0.1344 0.0171 0.072 Uiso 1 1 calc GR . . . .
 H15C H 0.6148 0.2745 -0.0149 0.072 Uiso 1 1 calc GR . . . .
 C16 C 0.0915(5) 0.4173(3) 0.1063(2) 0.0272(6) Uani 1 1 d . . . . .
 H16A H -0.0280 0.4251 0.1293 0.041 Uiso 1 1 calc GR . . . .
 H16B H 0.0748 0.3836 0.0285 0.041 Uiso 1 1 calc GR . . . .
 H16C H 0.1927 0.5077 0.1298 0.041 Uiso 1 1 calc GR . . . .
 C17 C -0.0228(5) 0.1746(3) 0.1235(3) 0.0300(6) Uani 1 1 d . . . . .
 H17A H 0.0193 0.1039 0.1409 0.045 Uiso 1 1 calc GR . . . .
 H17B H -0.0654 0.1484 0.0468 0.045 Uiso 1 1 calc GR . . . .
 H17C H -0.1286 0.1835 0.1626 0.045 Uiso 1 1 calc GR . . . .

loop_
  _atom_site_aniso_label
  _atom_site_aniso_U_11
  _atom_site_aniso_U_22
  _atom_site_aniso_U_33
  _atom_site_aniso_U_23
  _atom_site_aniso_U_13
  _atom_site_aniso_U_12
 I13 0.02524(12) 0.02748(12) 0.02679(12) 0.00590(8) 0.00328(7) 0.00313(8)
 P101 0.0346(4) 0.0206(3) 0.0235(4) 0.0033(3) 0.0017(3) 0.0108(3)
 F102 0.0322(10) 0.0300(9) 0.0466(11) 0.0144(8) 0.0016(8) 0.0092(8)
 F103 0.0383(11) 0.0456(12) 0.0460(12) 0.0225(10) 0.0097(9) 0.0098(9)
 F104 0.0508(13) 0.0564(13) 0.0405(11) 0.0135(10) 0.0056(10) 0.0339(11)
 F105 0.0577(14) 0.0393(11) 0.0499(12) 0.0249(10) 0.0184(10) 0.0214(10)
 F106 0.0588(14) 0.0346(10) 0.0334(11) -0.0061(8) -0.0056(9) 0.0200(10)
 F107 0.0697(15) 0.0307(10) 0.0338(11) -0.0050(8) -0.0024(10) 0.0173(10)
 O9 0.081(2) 0.0365(13) 0.0225(11) 0.0061(10) 0.0127(12) 0.0269(13)
 N1 0.0243(11) 0.0187(11) 0.0205(11) 0.0044(9) 0.0035(9) 0.0054(9)
 N7 0.0353(14) 0.0193(11) 0.0220(12) 0.0035(10) 0.0031(10) 0.0074(10)
 C2 0.0257(13) 0.0183(12) 0.0217(13) 0.0056(10) 0.0030(10) 0.0060(10)
 C3 0.0237(13) 0.0196(13) 0.0234(13) 0.0041(10) 0.0043(10) 0.0040(10)
 C4 0.0278(14) 0.0261(14) 0.0223(13) 0.0062(11) 0.0043(11) 0.0072(11)
 C5 0.0308(15) 0.0238(14) 0.0263(14) 0.0098(11) 0.0047(12) 0.0071(12)
 C6 0.0301(14) 0.0194(13) 0.0251(14) 0.0066(11) 0.0056(11) 0.0061(11)
 C8 0.0300(15) 0.0261(14) 0.0250(14) 0.0021(11) 0.0070(11) 0.0098(12)
 C10 0.0387(17) 0.0222(14) 0.0277(15) -0.0022(11) 0.0023(13) 0.0056(12)
 C11 0.0261(14) 0.0199(12) 0.0189(12) 0.0028(10) 0.0025(10) 0.0055(11)
 C12 0.0280(14) 0.0166(12) 0.0267(14) 0.0033(10) 0.0020(11) 0.0049(11)
 C14 0.0345(16) 0.0324(16) 0.0261(15) 0.0020(12) 0.0058(12) 0.0096(13)
 C15 0.046(2) 0.055(2) 0.040(2) 0.0009(17) 0.0106(16) 0.0226(18)
 C16 0.0339(16) 0.0270(14) 0.0210(13) 0.0037(11) -0.0015(11) 0.0137(12)
 C17 0.0304(15) 0.0232(14) 0.0268(14) 0.0017(11) 0.0031(12) 0.0007(12)

_geom_special_details
;
 All esds (except the esd in the dihedral angle between two l.s. planes)
 are estimated using the full covariance matrix.  The cell esds are taken
 into account individually in the estimation of esds in distances, angles
 and torsion angles; correlations between esds in cell parameters are only
 used when they are defined by crystal symmetry.  An approximate (isotropic)
 treatment of cell esds is used for estimating esds involving l.s. planes.
;
loop_
  _geom_bond_atom_site_label_1
  _geom_bond_atom_site_label_2
  _geom_bond_distance
  _geom_bond_site_symmetry_2
  _geom_bond_publ_flag
 I13 C12 2.187(3) . ?
 P101 F102 1.617(2) . ?
 P101 F103 1.604(2) . ?
 P101 F104 1.584(2) . ?
 P101 F105 1.599(2) . ?
 P101 F106 1.588(2) . ?
 P101 F107 1.598(2) . ?
 O9 C8 1.210(4) . ?
 N1 C2 1.337(4) . ?
 N1 C6 1.356(4) . ?
 N1 C11 1.533(3) . ?
 N7 H7 0.89(4) . ?
 N7 C3 1.395(4) . ?
 N7 C8 1.372(4) . ?
 C2 H2 0.9300 . ?
 C2 C3 1.393(4) . ?
 C3 C4 1.395(4) . ?
 C4 H4 0.9300 . ?
 C4 C5 1.385(4) . ?
 C5 H5 0.9300 . ?
 C5 C6 1.376(4) . ?
 C6 H6 0.9300 . ?
 C8 C10 1.507(4) . ?
 C10 H10A 0.9600 . ?
 C10 H10B 0.9600 . ?
 C10 H10C 0.9600 . ?
 C11 C12 1.551(4) . ?
 C11 C16 1.522(4) . ?
 C11 C17 1.537(4) . ?
 C12 H12 0.9800 . ?
 C12 C14 1.516(4) . ?
 C14 H14A 0.9700 . ?
 C14 H14B 0.9700 . ?
 C14 C15 1.513(5) . ?
 C15 H15A 0.9600 . ?
 C15 H15B 0.9600 . ?
 C15 H15C 0.9600 . ?
 C16 H16A 0.9600 . ?
 C16 H16B 0.9600 . ?
 C16 H16C 0.9600 . ?
 C17 H17A 0.9600 . ?
 C17 H17B 0.9600 . ?
 C17 H17C 0.9600 . ?

loop_
  _geom_angle_atom_site_label_1
  _geom_angle_atom_site_label_2
  _geom_angle_atom_site_label_3
  _geom_angle
  _geom_angle_site_symmetry_1
  _geom_angle_site_symmetry_3
  _geom_angle_publ_flag
 F103 P101 F102 88.70(11) . . ?
 F104 P101 F102 179.53(12) . . ?
 F104 P101 F103 90.92(13) . . ?
 F104 P101 F105 90.28(13) . . ?
 F104 P101 F106 90.58(12) . . ?
 F104 P101 F107 90.33(13) . . ?
 F105 P101 F102 90.10(12) . . ?
 F105 P101 F103 178.63(13) . . ?
 F106 P101 F102 89.70(12) . . ?
 F106 P101 F103 90.07(13) . . ?
 F106 P101 F105 90.60(13) . . ?
 F106 P101 F107 179.09(14) . . ?
 F107 P101 F102 89.40(12) . . ?
 F107 P101 F103 89.82(13) . . ?
 F107 P101 F105 89.50(13) . . ?
 C2 N1 C6 120.5(2) . . ?
 C2 N1 C11 121.0(2) . . ?
 C6 N1 C11 118.5(2) . . ?
 C3 N7 H7 117(3) . . ?
 C8 N7 H7 115(3) . . ?
 C8 N7 C3 127.2(3) . . ?
 N1 C2 H2 119.3 . . ?
 N1 C2 C3 121.3(3) . . ?
 C3 C2 H2 119.3 . . ?
 C2 C3 N7 115.8(3) . . ?
 C2 C3 C4 118.9(3) . . ?
 C4 C3 N7 125.2(3) . . ?
 C3 C4 H4 120.8 . . ?
 C5 C4 C3 118.4(3) . . ?
 C5 C4 H4 120.8 . . ?
 C4 C5 H5 119.7 . . ?
 C6 C5 C4 120.7(3) . . ?
 C6 C5 H5 119.7 . . ?
 N1 C6 C5 120.2(3) . . ?
 N1 C6 H6 119.9 . . ?
 C5 C6 H6 119.9 . . ?
 O9 C8 N7 122.6(3) . . ?
 O9 C8 C10 123.5(3) . . ?
 N7 C8 C10 114.0(3) . . ?
 C8 C10 H10A 109.5 . . ?
 C8 C10 H10B 109.5 . . ?
 C8 C10 H10C 109.5 . . ?
 H10A C10 H10B 109.5 . . ?
 H10A C10 H10C 109.5 . . ?
 H10B C10 H10C 109.5 . . ?
 N1 C11 C12 106.0(2) . . ?
 N1 C11 C17 107.1(2) . . ?
 C16 C11 N1 110.7(2) . . ?
 C16 C11 C12 113.7(2) . . ?
 C16 C11 C17 108.5(3) . . ?
 C17 C11 C12 110.7(2) . . ?
 I13 C12 H12 107.5 . . ?
 C11 C12 I13 110.33(18) . . ?
 C11 C12 H12 107.5 . . ?
 C14 C12 I13 110.5(2) . . ?
 C14 C12 C11 113.4(3) . . ?
 C14 C12 H12 107.5 . . ?
 C12 C14 H14A 108.9 . . ?
 C12 C14 H14B 108.9 . . ?
 H14A C14 H14B 107.7 . . ?
 C15 C14 C12 113.6(3) . . ?
 C15 C14 H14A 108.9 . . ?
 C15 C14 H14B 108.9 . . ?
 C14 C15 H15A 109.5 . . ?
 C14 C15 H15B 109.5 . . ?
 C14 C15 H15C 109.5 . . ?
 H15A C15 H15B 109.5 . . ?
 H15A C15 H15C 109.5 . . ?
 H15B C15 H15C 109.5 . . ?
 C11 C16 H16A 109.5 . . ?
 C11 C16 H16B 109.5 . . ?
 C11 C16 H16C 109.5 . . ?
 H16A C16 H16B 109.5 . . ?
 H16A C16 H16C 109.5 . . ?
 H16B C16 H16C 109.5 . . ?
 C11 C17 H17A 109.5 . . ?
 C11 C17 H17B 109.5 . . ?
 C11 C17 H17C 109.5 . . ?
 H17A C17 H17B 109.5 . . ?
 H17A C17 H17C 109.5 . . ?
 H17B C17 H17C 109.5 . . ?

_shelx_res_file
;
TITL ohd380_4_numabs_a.res in P-1
REM Old TITL OHD380_4_numabs in P-1
REM SHELXT solution in P-1
REM R1 0.077, Rweak 0.015, Alpha 0.039, Orientation as input
REM Formula found by SHELXT: C13 N2 O2 F5 P I
CELL 1.54184 7.3369 10.5036 12.8213 104.32 92.689 108.984
ZERR 2 0.0003 0.0004 0.0005 0.003 0.003 0.003
LATT 1
SFAC C H F I N O P
UNIT 26 40 12 2 4 2 2

L.S. 4
PLAN  20
TEMP -153.15
BOND $H
list 4
fmap 2
acta
SHEL 50 0.8
REM <olex2.extras>
REM <HklSrc "%.\\OHD380_4_numabs.hkl">
REM </olex2.extras>

WGHT    0.046200    0.685100
FVAR       0.90155
I13   4    0.581831    0.494031    0.177276    11.00000    0.02524    0.02748 =
         0.02679    0.00590    0.00328    0.00313
P101  7    0.102619    0.858285    0.271385    11.00000    0.03461    0.02057 =
         0.02351    0.00326    0.00175    0.01078
F102  3    0.289209    0.818563    0.302904    11.00000    0.03224    0.03001 =
         0.04657    0.01441    0.00161    0.00920
F103  3   -0.019494    0.759204    0.339726    11.00000    0.03835    0.04564 =
         0.04599    0.02245    0.00974    0.00983
F104  3   -0.080692    0.897164    0.241455    11.00000    0.05080    0.05637 =
         0.04048    0.01345    0.00561    0.03388
F105  3    0.229031    0.957809    0.205123    11.00000    0.05767    0.03933 =
         0.04995    0.02487    0.01843    0.02140
F106  3    0.039029    0.728926    0.165590    11.00000    0.05881    0.03460 =
         0.03339   -0.00613   -0.00559    0.01999
F107  3    0.169324    0.987708    0.378477    11.00000    0.06975    0.03074 =
         0.03381   -0.00500   -0.00242    0.01731
O9    6    0.266405    0.705217    0.666562    11.00000    0.08097    0.03652 =
         0.02251    0.00607    0.01265    0.02685
N1    5    0.178330    0.367739    0.280451    11.00000    0.02432    0.01872 =
         0.02045    0.00437    0.00351    0.00538
N7    5    0.264977    0.692137    0.487443    11.00000    0.03532    0.01934 =
         0.02201    0.00355    0.00309    0.00741
H7    2    0.256760    0.740611    0.440681    11.00000   -1.20000
C2    1    0.198671    0.500104    0.331393    11.00000    0.02571    0.01830 =
         0.02166    0.00563    0.00300    0.00602
AFIX  43
H2    2    0.187336    0.559778    0.290625    11.00000   -1.20000
AFIX   0
C3    1    0.236512    0.550390    0.444346    11.00000    0.02375    0.01959 =
         0.02337    0.00411    0.00427    0.00404
C4    1    0.246757    0.458880    0.504986    11.00000    0.02781    0.02612 =
         0.02228    0.00624    0.00428    0.00719
AFIX  43
H4    2    0.268158    0.488833    0.580543    11.00000   -1.20000
AFIX   0
C5    1    0.224269    0.322313    0.449896    11.00000    0.03077    0.02383 =
         0.02628    0.00979    0.00470    0.00707
AFIX  43
H5    2    0.231474    0.259838    0.488840    11.00000   -1.20000
AFIX   0
C6    1    0.191380    0.278135    0.338143    11.00000    0.03010    0.01940 =
         0.02512    0.00663    0.00556    0.00609
AFIX  43
H6    2    0.178046    0.186470    0.302029    11.00000   -1.20000
AFIX   0
C8    1    0.278223    0.762324    0.594626    11.00000    0.03003    0.02608 =
         0.02504    0.00214    0.00701    0.00978
C10   1    0.304773    0.915088    0.613859    11.00000    0.03870    0.02217 =
         0.02765   -0.00218    0.00234    0.00560
AFIX 137
H10A  2    0.198886    0.923759    0.572705    11.00000   -1.50000
H10B  2    0.425308    0.962402    0.591323    11.00000   -1.50000
H10C  2    0.307044    0.956443    0.689803    11.00000   -1.50000
AFIX   0
C11   1    0.147053    0.315353    0.155990    11.00000    0.02605    0.01985 =
         0.01893    0.00279    0.00251    0.00547
C12   1    0.338640    0.294731    0.123528    11.00000    0.02801    0.01656 =
         0.02673    0.00333    0.00204    0.00490
AFIX  13
H12   2    0.364899    0.231422    0.162066    11.00000   -1.20000
AFIX   0
C14   1    0.327014    0.228493    0.002936    11.00000    0.03451    0.03243 =
         0.02607    0.00201    0.00581    0.00956
AFIX  23
H14A  2    0.212073    0.144451   -0.020024    11.00000   -1.20000
H14B  2    0.312175    0.293130   -0.036483    11.00000   -1.20000
AFIX   0
C15   1    0.503472    0.190502   -0.027028    11.00000    0.04570    0.05545 =
         0.03989    0.00093    0.01061    0.02259
AFIX 137
H15A  2    0.480240    0.138505   -0.102282    11.00000   -1.50000
H15B  2    0.527332    0.134358    0.017109    11.00000   -1.50000
H15C  2    0.614789    0.274542   -0.014921    11.00000   -1.50000
AFIX   0
C16   1    0.091488    0.417348    0.106305    11.00000    0.03387    0.02701 =
         0.02096    0.00368   -0.00152    0.01375
AFIX 137
H16A  2   -0.028049    0.425081    0.129316    11.00000   -1.50000
H16B  2    0.074807    0.383592    0.028481    11.00000   -1.50000
H16C  2    0.192664    0.507694    0.129784    11.00000   -1.50000
AFIX   0
C17   1   -0.022835    0.174566    0.123542    11.00000    0.03035    0.02322 =
         0.02677    0.00174    0.00309    0.00075
AFIX 137
H17A  2    0.019317    0.103871    0.140933    11.00000   -1.50000
H17B  2   -0.065388    0.148378    0.046847    11.00000   -1.50000
H17C  2   -0.128569    0.183495    0.162575    11.00000   -1.50000
AFIX   0
HKLF 4

REM  ohd380_4_numabs_a.res in P-1
REM R1 =  0.0291 for    3567 Fo > 4sig(Fo)  and  0.0295 for all    3612 data
REM    224 parameters refined using      0 restraints

END

WGHT      0.0462      0.6855

REM Highest difference peak  1.018,  deepest hole -1.017,  1-sigma level  0.094
Q1    1   0.5559  0.5300  0.1268  11.00000  0.05    1.02
Q2    1   0.6101  0.4418  0.2353  11.00000  0.05    0.65
Q3    1   0.5622  0.5173  0.2601  11.00000  0.05    0.59
Q4    1   0.4161  0.1815  0.1480  11.00000  0.05    0.40
Q5    1   0.4148  0.4395  0.1450  11.00000  0.05    0.38
Q6    1   0.1518  0.2855  0.3980  11.00000  0.05    0.37
Q7    1   0.3837  0.7224  0.6581  11.00000  0.05    0.36
Q8    1   0.1489  0.7257  0.1977  11.00000  0.05    0.34
Q9    1   0.6062  0.3744  0.1069  11.00000  0.05    0.34
Q10   1  -0.1200  0.5322  0.1942  11.00000  0.05    0.33
Q11   1  -0.1533  0.4859  0.2146  11.00000  0.05    0.32
Q12   1   0.1160  0.9324  0.2168  11.00000  0.05    0.32
Q13   1   0.2553  0.5437  0.3936  11.00000  0.05    0.31
Q14   1  -0.1789  0.6672  0.1536  11.00000  0.05    0.31
Q15   1   0.1241  0.3657  0.1248  11.00000  0.05    0.31
Q16   1   0.4734  0.3344  0.0686  11.00000  0.05    0.30
Q17   1   0.2900  0.4698  0.1187  11.00000  0.05    0.29
Q18   1   0.5404  0.6190  0.2426  11.00000  0.05    0.29
Q19   1   0.4119  0.3395  0.1792  11.00000  0.05    0.28
Q20   1   0.3029  0.7927  0.3656  11.00000  0.05    0.28
;
_shelx_res_checksum                62282
_shelx_hkl_file
;
   0   0  -1   67.57    4.76
   0   0  -1   56.54    4.63
   0   0  -3 3882.41   54.49
   0   0  -4  559.52   21.98
   0   0  -5 1018.70   30.24
   0   0  -6 6740.92   80.19
   0   0  -7  367.38   19.02
   0   0  -8  666.42   25.79
   0   0  -9 1473.07   39.82
   0   0  10   43.96    7.32
   0   0 -10   27.71    5.67
   0   0  11 1520.71   41.46
   0   0  12  713.02   27.15
   0   0  13  355.64   17.47
   0   0  14  650.89   20.18
   0   0  15   23.53    3.03
   0  -1  15  123.65    7.59
   0  -1  14  575.85   20.00
   0  -1  13  160.42   12.09
   0  -1  12 1211.57   35.96
   0  -1  11  892.07   31.85
   0   1 -11  807.37   29.94
   0   1 -11  911.75   30.09
   0  -1  10  119.50   11.74
   0   1 -10  148.50   12.43
   0   1 -10  131.70   12.05
   0   1  -9  477.36   22.08
   0   1  -8 2346.77   47.17
   0   1  -7  313.81   17.29
   0   1  -6 6915.81   78.92
   0   1  -5 1740.98   38.04
   0   1  -4  245.03   13.94
   0   1  -4  246.74   13.68
   0   1  -2  342.99   11.26
   0   1  -2  359.35   13.93
   0   1  -1 1269.81   17.64
   0   1  -1 1143.55   13.08
   0  -1  -1  546.81   14.99
   0   1   1  474.49   13.17
   0   1   2   45.99    3.74
   0  -1  -2   48.72    6.08
   0   1   3 3762.25   28.73
   0  -1  -3 3658.38   59.19
   0  -1  -4 1206.48   34.18
   0  -1  -5  239.83   15.25
   0  -1  -6 4608.83   66.91
   0  -1  -7    5.27    2.28
   0  -1  -8 3408.90   59.74
   0  -1  -9  792.32   30.00
   0   1   9  803.80   30.21
   0   1   9  848.27   30.64
   0  -1 -10  193.77   15.02
   0   1  10  233.40   16.37
   0   1  11  821.07   29.82
   0   1  12  630.35   24.43
   0   1  13  184.95   11.75
   0   1  14  553.35   16.84
   0   1  15  293.45    8.51
   0  -2  16  182.50    6.76
   0  -2  15  362.50   13.51
   0  -2  14  550.27   20.01
   0  -2  13   74.40    8.34
   0  -2  12   44.40    7.19
   0   2 -11 1634.13   42.79
   0  -2  11 1654.77   43.31
   0   2 -10  401.92   21.56
   0   2 -10  359.63   19.36
   0   2  -9 1523.11   38.21
   0   2  -8 2133.39   44.64
   0   2  -7  323.40   17.13
   0   2  -6 1186.75   31.59
   0   2  -5 2956.89   52.03
   0   2  -5 2906.19   47.53
   0   2  -5 2978.02   33.60
   0   2  -4 1518.50   27.44
   0   2  -4 1524.82   32.36
   0   2  -4 1511.45   35.90
   0   2  -3 2576.49   44.10
   0   2  -3 2555.80   39.98
   0   2  -2 3044.39   39.62
   0   2  -2 2991.04   29.91
   0   2  -1 3907.68   33.11
   0   2  -1 3824.12   33.08
   0   2   0  990.40   17.32
   0   2   0 1028.87   12.42
   0   2   0 1009.80   18.75
   0   2   1 8087.00   70.21
   0  -2  -2 2128.68   38.87
   0   2   2 2203.83   35.12
   0  -2  -4  176.62   13.58
   0  -2  -5 5998.87   78.01
   0  -2  -6  131.37   11.76
   0  -2  -7  371.68   20.08
   0  -2  -8  672.79   27.59
   0  -2  -9 1088.36   35.69
   0   2   9 1028.03   34.01
   0   2   9 1072.51   34.13
   0   2  10   43.25    6.83
   0   2  10   39.67    6.13
   0   2  11  901.53   27.13
   0   2  11  841.92   28.95
   0   2  12  543.51   21.05
   0   2  13   39.98    4.87
   0   2  14  639.32   14.63
   0   2  14  638.77   15.73
   0  -3  15   52.17    5.13
   0  -3  14 1016.76   27.15
   0   3 -14 1023.26   25.76
   0  -3  13  521.97   21.93
   0  -3  12  522.57   23.55
   0  -3  11 1043.73   34.33
   0   3 -10  325.30   17.87
   0   3 -10  351.99   21.11
   0   3  -9 1069.20   31.20
   0   3  -8 2136.14   42.62
   0   3  -7   56.58    6.61
   0   3  -6 1628.55   34.55
   0   3  -6 1732.80   30.70
   0   3  -5 2487.82   49.98
   0   3  -5 2561.07   41.79
   0   3  -5 2648.54   40.98
   0   3  -4   13.15    2.63
   0   3  -4    8.94    2.96
   0   3  -4    4.87    1.93
   0   3  -4   12.71    3.61
   0   3  -3 3766.65   42.03
   0   3  -3 3715.53   57.20
   0   3  -3 3814.71   55.46
   0   3  -2 5015.91   69.47
   0   3  -2 4986.77   46.91
   0   3  -1 3272.63   31.01
   0   3  -1 3292.37   38.39
   0   3   0 6379.44   54.53
   0   3   0 6344.14   74.73
   0   3   1 1685.49   36.55
   0   3   1 1616.85   30.78
   0   3   1 1631.71   20.70
   0   3   2 1452.63   32.41
   0  -3  -2 1525.64   34.32
   0  -3  -3  898.06   29.82
   0   3   3 1004.87   26.02
   0  -3  -4  158.02   13.48
   0   3   4  202.81   11.32
   0  -3  -5   47.77    7.72
   0  -3  -6 1429.94   41.41
   0  -3  -7 1090.91   35.79
   0   3   8  779.78   30.35
   0   3   8  743.21   27.42
   0   3   8  750.62   28.94
   0   3   8  761.72   29.14
   0  -3  -8  744.40   29.73
   0   3   9 1265.15   35.78
   0   3   9 1328.10   37.63
   0  -3  -9 1310.10   39.57
   0   3   9 1286.96   37.54
   0   3  10    5.38    2.50
   0   3  10    4.94    2.40
   0   3  11 1184.84   29.53
   0   3  11 1095.71   30.44
   0   3  12  457.22   16.96
   0   3  12  477.90   15.52
   0   3  13  122.59    7.71
   0   3  13  119.41    6.63
   0   3  14  176.83    6.48
   0   4 -15   69.40    5.51
   0  -4  15   61.74    5.26
   0   4 -14  630.59   21.18
   0  -4  14  610.40   20.21
   0  -4  13  197.17   13.05
   0  -4  12 1140.71   33.56
   0   4 -11  312.30   18.20
   0  -4  11  293.43   17.63
   0   4 -10  196.52   16.24
   0   4 -10  221.53   16.05
   0   4  -9  201.71   16.77
   0   4  -8 2377.70   56.99
   0   4  -7  149.50   13.10
   0   4  -6 5011.67   65.39
   0   4  -6 5589.20   72.90
   0   4  -5 5046.90   70.00
   0   4  -5 5194.72   64.73
   0   4  -5 5208.30   71.31
   0   4  -4  496.54   20.79
   0   4  -4  536.03   18.85
   0   4  -4  512.18   22.50
   0   4  -3 2685.70   41.17
   0   4  -3 2691.29   53.53
   0   4  -3 2681.53   43.66
   0   4  -2 4858.55   74.35
   0   4  -2 4773.84   54.19
   0   4  -2 4939.78   49.67
   0   4  -1  443.52   11.65
   0   4  -1  434.49   21.80
   0   4  -1  440.87   16.16
   0   4  -1  458.57   16.90
   0   4   0 8715.82   92.79
   0   4   0 8561.23   72.56
   0  -4  -1   50.18    5.33
   0   4   1   44.72    5.82
   0   4   1   39.22    6.14
   0   4   2  620.70   23.11
   0  -4  -2  667.03   23.17
   0   4   2  598.54   23.36
   0   4   3 3534.28   60.68
   0  -4  -3 3600.81   60.40
   0  -4  -4 5623.60   81.96
   0  -4  -5 2989.70   63.49
   0  -4  -6 8765.94  107.50
   0   4   7  342.98   21.05
   0   4   7  303.94   16.84
   0  -4  -7  306.64   19.84
   0   4   7  332.64   20.31
   0   4   8 1921.91   46.76
   0  -4  -8 1871.16   47.67
   0   4   8 1892.36   47.70
   0   4   8 1857.32   41.70
   0   4   9  503.38   22.66
   0   4  10    3.24    1.79
   0   4  11  455.91   16.85
   0   4  12  529.40   16.93
   0   4  12  547.39   14.21
   0   4  13   20.88    2.55
   0   5 -15   29.06    3.67
   0   5 -14  415.28   17.37
   0  -5  14  424.23   15.23
   0   5 -13  531.50   19.84
   0  -5  13  547.60   20.07
   0   5 -12  858.53   29.30
   0  -5  12  817.05   26.71
   0   5 -11  695.65   28.13
   0   5 -10   15.41    4.48
   0   5  -9  777.97   31.98
   0   5  -8 2948.50   63.18
   0   5  -7   28.54    5.40
   0   5  -7   24.70    5.41
   0   5  -6 4306.79   66.44
   0   5  -6 3764.28   63.69
   0   5  -5  998.89   29.92
   0   5  -5 1014.17   30.47
   0   5  -4  684.07   23.15
   0   5  -4  648.94   27.29
   0   5  -4  655.77   23.86
   0   5  -3 4541.51   59.79
   0   5  -3 4416.96   72.80
   0   5  -2 1588.44   44.83
   0   5  -2 1664.46   35.99
   0   5  -1   56.08    8.27
   0   5   0 6258.83   83.80
   0   5   0 6163.94   70.32
   0   5   1  351.62   17.64
   0   5   1  372.24   19.69
   0  -5  -2 1904.08   38.75
   0   5   2 1846.44   42.81
   0   5   3 6599.98   78.84
   0   5   3 6407.34   87.16
   0  -5  -4   13.05    3.92
   0   5   4   15.21    4.84
   0   5   5 1055.09   40.37
   0  -5  -5 1142.22   38.91
   0   5   6 1985.43   52.35
   0   5   6 1948.52   50.67
   0  -5  -6 2111.60   53.17
   0   5   7   73.92    9.70
   0   5   7   81.61    9.87
   0   5   8  364.25   20.23
   0   5   8  364.04   19.09
   0   5   9  796.89   27.46
   0   5  10  217.86   12.49
   0   5  10  217.70   13.18
   0   5  11  403.59   13.79
   0   5  11  371.01   14.53
   0   5  12  738.30   15.41
   0   6 -15    3.95    1.43
   0   6 -14  500.28   18.56
   0   6 -14  476.44   15.25
   0   6 -13  225.22   14.61
   0   6 -13  204.65   12.60
   0   6 -12  137.80   11.85
   0   6 -11 1148.34   36.97
   0   6 -10   47.70    8.10
   0   6  -9  952.04   36.72
   0   6  -8  549.08   28.34
   0   6  -7   93.19   10.29
   0   6  -6  465.40   23.47
   0   6  -5 2839.08   58.56
   0   6  -4   12.90    3.54
   0   6  -4   11.03    3.75
   0   6  -3 3446.17   56.90
   0   6  -3 3225.94   65.42
   0   6  -2 2044.67   52.34
   0   6  -1   62.34    9.18
   0   6   0 3830.74   68.33
   0   6   0 3735.41   60.50
   0   6   1  564.16   24.18
   0   6   1  573.35   25.86
   0   6   2  783.06   29.57
   0   6   3 1014.98   32.59
   0   6   4   72.18    9.43
   0   6   4   76.36   11.15
   0   6   5  132.49   14.04
   0   6   5  147.30   15.27
   0   6   5  124.82   12.41
   0   6   6 2431.73   59.65
   0   6   6 2362.02   52.59
   0   6   6 2340.89   56.72
   0   6   7  483.51   21.87
   0   6   7  480.80   24.38
   0   6   7  513.57   24.78
   0   6   8 1007.34   32.00
   0   6   8 1096.73   32.94
   0   6   8 1026.28   28.01
   0   6   9 1112.82   29.13
   0   6   9 1072.79   28.91
   0   6  10   58.94    5.66
   0   6  10   60.67    5.75
   0   6  11  331.81    9.67
   0   6  11  394.92   10.16
   0   7 -15   16.18    2.42
   0   7 -14  507.00   17.33
   0   7 -13   45.12    6.29
   0   7 -13   46.02    5.87
   0   7 -12  143.80   12.64
   0   7 -12  147.04   11.92
   0   7 -11 1697.23   44.58
   0   7 -11 1581.15   46.14
   0   7 -10  192.26   16.01
   0   7 -10  184.25   17.11
   0   7  -9  781.81   33.80
   0   7  -9  729.71   36.20
   0   7  -8 1695.36   51.50
   0   7  -8 1829.22   61.34
   0   7  -7  119.74   12.24
   0   7  -7  124.45   14.27
   0   7  -7  129.54   15.70
   0   7  -6 1514.69   51.20
   0   7  -6 1573.80   44.88
   0   7  -5 3959.08   73.16
   0   7  -4   14.85    4.96
   0   7  -3 1147.31   40.90
   0   7  -2 1776.72   50.49
   0   7  -1  133.13   13.68
   0   7   0  621.07   28.99
   0   7   1  935.03   38.01
   0   7   1  900.54   33.27
   0   7   1  909.83   32.72
   0   7   1 1029.23   35.99
   0   7   2   14.20    4.12
   0   7   2   12.19    3.71
   0   7   2   11.14    4.08
   0   7   2   12.92    3.91
   0   7   3 1311.18   46.08
   0   7   3 1270.44   38.65
   0   7   4  346.62   23.71
   0   7   4  330.65   19.49
   0   7   5  533.01   27.85
   0   7   5  512.37   23.62
   0   7   6  738.65   30.37
   0   7   6  756.89   26.25
   0   7   6  798.59   30.93
   0   7   7   47.64    7.04
   0   7   7   48.48    6.70
   0   7   8  614.53   21.78
   0   7   8  588.64   19.99
   0   7   9  182.79    9.93
   0   7   9  156.43    8.20
   0   7  10   31.66    3.03
   0   8 -14  414.13   13.65
   0   8 -13  184.95   11.31
   0   8 -13  184.52   10.82
   0   8 -12  270.51   15.25
   0   8 -12  240.16   15.06
   0   8 -11  857.14   30.42
   0   8 -11  768.84   30.08
   0   8 -10  541.20   27.90
   0   8 -10  580.47   27.01
   0   8  -9  558.12   31.16
   0   8  -9  522.76   27.29
   0   8  -8 2158.54   62.44
   0   8  -8 1828.26   53.29
   0   8  -7   34.34    7.56
   0   8  -7   28.80    7.08
   0   8  -6  338.83   21.65
   0   8  -6  360.91   25.34
   0   8  -5 1045.97   40.53
   0   8  -5 1039.35   38.57
   0   8  -4  136.40   14.35
   0   8  -4  131.45   13.07
   0   8  -3   96.25   12.03
   0   8  -3  100.92   11.28
   0   8  -3  104.14   11.73
   0   8  -3  106.65   12.85
   0   8  -2 1853.12   53.25
   0   8  -2 1943.29   49.43
   0   8  -2 1822.35   48.41
   0   8  -1   13.53    4.26
   0   8  -1   16.56    4.69
   0   8  -1   23.08    6.01
   0   8  -1   21.73    5.92
   0   8   0 1263.01   39.70
   0   8   0 1360.59   40.64
   0   8   0 1433.62   44.48
   0   8   0 1321.33   45.49
   0   8   1  976.86   33.48
   0   8   1 1057.40   37.12
   0   8   1  971.20   39.37
   0   8   1  951.24   33.36
   0   8   2  837.59   30.77
   0   8   2  843.96   36.60
   0   8   2  913.66   30.92
   0   8   3  642.59   31.66
   0   8   3  676.81   26.67
   0   8   4  389.43   19.43
   0   8   4  398.23   24.13
   0   8   5  630.08   27.59
   0   8   5  605.96   22.14
   0   8   6  634.63   24.96
   0   8   7   55.18    6.33
   0   8   8    8.21    2.24
   0   9 -13  414.42   13.79
   0   9 -12  225.23   12.34
   0   9 -12  252.89   13.19
   0   9 -11  295.77   16.22
   0   9 -11  299.68   16.42
   0   9 -10  148.57   12.75
   0   9 -10  132.85   12.23
   0   9  -9  103.28   11.84
   0   9  -9   91.39   10.75
   0   9  -8 1297.84   42.81
   0   9  -7  179.13   16.75
   0   9  -6  833.83   35.16
   0   9  -5  290.65   20.18
   0   9  -4   10.05    3.81
   0   9  -4   14.91    3.93
   0   9  -3  595.90   29.15
   0   9  -3  637.23   27.52
   0   9  -3  587.33   27.58
   0   9  -2 1771.11   45.78
   0   9  -2 1688.28   45.82
   0   9  -1  782.78   30.13
   0   9  -1  781.37   30.08
   0   9  -1  797.00   34.49
   0   9   0 1224.42   42.71
   0   9   0 1271.09   37.32
   0   9   0 1267.29   37.18
   0   9   1  168.66   15.69
   0   9   1  159.85   12.77
   0   9   1  167.83   12.87
   0   9   2  481.20   20.99
   0   9   2  490.26   20.30
   0   9   2  476.77   25.63
   0   9   3  762.60   31.13
   0   9   3  750.14   24.41
   0   9   4  390.12   20.66
   0   9   5   84.80    8.53
   0   9   6 1051.93   25.69
   0   9   7  193.49    8.95
   0  10 -12   23.25    3.29
   0  10 -11  146.42    9.60
   0  10 -11  145.18    8.34
   0  10 -10  140.78   10.64
   0  10  -9  151.39   12.13
   0  10  -8  397.61   21.02
   0  10  -8  424.53   22.14
   0  10  -7   49.58    7.74
   0  10  -7   43.93    7.15
   0  10  -6  663.28   28.09
   0  10  -5  720.95   28.87
   0  10  -4  261.67   17.11
   0  10  -3  356.91   18.51
   0  10  -3  358.67   19.50
   0  10  -3  341.25   20.12
   0  10  -2  182.72   14.99
   0  10  -2  188.56   13.68
   0  10  -1    4.79    2.66
   0  10  -1    2.17    1.53
   0  10   0  615.69   22.38
   0  10   0  658.75   23.47
   0  10   0  637.30   27.44
   0  10   1  708.09   22.24
   0  10   1  728.13   28.47
   0  10   1  738.17   22.59
   0  10   2   78.66    8.92
   0  10   3  716.21   24.77
   0  10   4  297.80   14.00
   0  10   5  105.13    6.96
   0  11 -11  678.18   14.16
   0  11 -10   56.58    5.11
   0  11  -9  112.43    8.24
   0  11  -8  488.52   18.61
   0  11  -7   93.68    8.41
   0  11  -6  384.52   17.29
   0  11  -5  727.66   23.57
   0  11  -4   13.05    3.23
   0  11  -3  316.98   14.66
   0  11  -3  309.73   15.43
   0  11  -2  518.79   20.04
   0  11  -2  530.46   18.00
   0  11  -2  525.39   19.18
   0  11  -1    2.16    1.61
   0  11  -1    2.47    1.37
   0  11  -1    1.15    1.09
   0  11   0  534.95   19.67
   0  11   0  527.33   15.71
   0  11   1  447.20   16.95
   0  11   2   53.50    5.34
   0  11   3  535.54   14.06
   0  12  -8  361.42   10.96
   0  12  -7  121.99    7.09
   0  12  -6   68.87    4.65
   0  12  -6   93.25    6.52
   0  12  -5  636.45   17.07
   0  12  -4    6.74    1.80
   0  12  -3  406.83   12.47
   0  12  -2  302.81    9.52
  -1  12   0   61.78    4.37
  -1  12  -1  240.43    9.89
  -1  12  -2  276.66   10.35
  -1  12  -2  278.85   11.66
  -1  12  -3   18.77    3.34
  -1  12  -3   15.87    2.76
  -1  12  -4  148.64    9.00
  -1  12  -4  126.98    8.70
  -1  12  -5  380.43   15.25
  -1  12  -6   88.13    7.32
  -1  12  -7   38.63    4.82
  -1  12  -8  853.31   20.99
  -1  12  -9    5.90    1.58
  -1  11   4  407.08   11.89
  -1  11   3  220.64   10.85
  -1  11   3  206.57    8.11
  -1  11   2   36.71    4.95
  -1  11   2   42.90    4.63
  -1  11   1  414.35   16.03
  -1  11   1  427.71   18.03
  -1  11   0  148.24   10.96
  -1  11   0  147.62   10.36
  -1  11  -1   19.32    4.10
  -1  11  -1   15.14    3.45
  -1  11  -2  477.43   20.69
  -1  11  -3  468.57   21.26
  -1  11  -4  110.43   10.61
  -1  11  -5 1138.66   34.34
  -1  11  -6   31.32    5.90
  -1  11  -7  150.12   12.57
  -1  11  -8  408.00   20.00
  -1  11  -9   16.88    3.93
  -1  11 -10  162.44   10.30
  -1  11 -11  108.18    7.09
  -1  10   6  196.38    8.99
  -1  10   5   15.36    3.12
  -1  10   5   14.51    2.33
  -1  10   4  377.26   14.65
  -1  10   4  387.71   18.08
  -1  10   3  394.95   20.11
  -1  10   3  374.38   16.71
  -1  10   2   12.23    3.78
  -1  10   2   15.93    3.76
  -1  10   1  461.22   23.65
  -1  10   1  465.88   21.45
  -1  10   0  700.37   29.52
  -1  10   0  719.31   24.88
  -1  10   0  695.54   27.43
  -1  10  -1  267.04   17.53
  -1  10  -1  272.89   18.30
  -1  10  -2 1991.87   49.45
  -1  10  -3   25.73    5.87
  -1  10  -4 1227.57   40.57
  -1  10  -5  315.27   20.88
  -1  10  -6    6.72    3.25
  -1  10  -7  459.61   25.19
  -1  10  -7  492.98   26.59
  -1  10  -8  383.83   21.98
  -1  10  -8  436.37   22.56
  -1  10  -9   67.08    8.61
  -1  10  -9   75.61    9.28
  -1  10 -10  539.27   22.37
  -1  10 -11  567.41   20.04
  -1  10 -12   59.02    5.46
  -1  10 -13  709.21   14.29
  -1  10 -13  697.87   15.12
  -1   9   8    1.39    0.95
  -1   9   7   69.05    6.26
  -1   9   6  521.60   20.34
  -1   9   6  484.21   16.22
  -1   9   5    6.14    2.96
  -1   9   5    0.60    1.21
  -1   9   4  498.73   25.27
  -1   9   4  459.31   20.76
  -1   9   3  168.27   15.33
  -1   9   3  176.52   13.62
  -1   9   2  126.64   13.76
  -1   9   2  121.81   11.95
  -1   9   1  699.73   32.26
  -1   9   1  750.78   30.32
  -1   9   0  252.19   19.18
  -1   9   0  260.85   18.27
  -1   9  -1  762.36   31.84
  -1   9  -1  760.09   33.07
  -1   9  -2  746.75   32.26
  -1   9  -3  259.00   19.35
  -1   9  -4  704.85   32.41
  -1   9  -5  579.21   29.36
  -1   9  -6  682.20   33.74
  -1   9  -7 1064.48   42.75
  -1   9  -7 1210.32   43.43
  -1   9  -8 1235.94   45.43
  -1   9  -8 1082.40   40.45
  -1   9  -9  111.85   13.48
  -1   9  -9   94.72   11.36
  -1   9 -10 1069.75   35.29
  -1   9 -10  990.78   35.88
  -1   9 -11  272.57   16.13
  -1   9 -11  266.61   16.70
  -1   9 -12   45.58    6.01
  -1   9 -13  187.79   10.14
  -1   9 -14  249.96    8.93
  -1   8   9  497.41   14.42
  -1   8   8  216.83   11.92
  -1   8   7  509.11   21.28
  -1   8   7  452.43   17.47
  -1   8   6  793.22   30.22
  -1   8   6  724.09   25.80
  -1   8   5    8.15    3.21
  -1   8   5    8.12    4.25
  -1   8   4  910.48   32.93
  -1   8   4  943.42   38.47
  -1   8   3  674.35   29.04
  -1   8   3  666.79   32.79
  -1   8   2  183.12   17.15
  -1   8   2  180.15   15.28
  -1   8   1 1048.49   36.97
  -1   8   1 1123.22   39.08
  -1   8   1 1039.63   40.23
  -1   8   0  815.57   34.38
  -1   8   0  761.82   31.87
  -1   8  -1   22.48    5.67
  -1   8  -1   23.79    6.31
  -1   8  -2 2187.48   54.70
  -1   8  -2 2173.32   58.64
  -1   8  -3 2183.32   55.83
  -1   8  -3 2186.99   59.07
  -1   8  -4 1777.35   52.13
  -1   8  -4 1856.41   53.43
  -1   8  -5 1516.80   50.45
  -1   8  -5 1520.53   47.29
  -1   8  -6  342.73   25.03
  -1   8  -6  328.92   21.36
  -1   8  -6  369.78   24.67
  -1   8  -7  936.76   35.03
  -1   8  -7  874.82   39.21
  -1   8  -8  350.94   23.63
  -1   8  -8  433.98   29.61
  -1   8  -9   26.87    6.48
  -1   8  -9    5.44    3.27
  -1   8 -10  232.44   17.48
  -1   8 -10  241.94   19.15
  -1   8 -11  422.25   23.00
  -1   8 -11  463.79   22.61
  -1   8 -12   50.51    7.14
  -1   8 -12   48.40    6.55
  -1   8 -13  327.80   15.49
  -1   8 -14  322.71   12.43
  -1   7  10  552.80   15.64
  -1   7   9 1292.92   29.92
  -1   7   8    3.10    2.01
  -1   7   8    1.26    2.24
  -1   7   7  353.68   18.76
  -1   7   7  345.53   19.96
  -1   7   6  580.40   28.26
  -1   7   6  562.76   26.05
  -1   7   5  118.68   13.91
  -1   7   5  109.66   11.93
  -1   7   4 1780.65   48.57
  -1   7   4 1843.39   55.94
  -1   7   3 1083.66   42.45
  -1   7   3 1072.17   37.67
  -1   7   2    8.85    3.46
  -1   7   2   12.56    4.02
  -1   7   2   21.51    6.00
  -1   7   1 1946.30   51.01
  -1   7   0 1294.52   42.85
  -1   7  -1   43.89    8.31
  -1   7  -2 1207.50   43.01
  -1   7  -3 2376.27   60.86
  -1   7  -4  585.05   29.16
  -1   7  -5 1754.00   48.75
  -1   7  -6  109.34   11.78
  -1   7  -7   79.52    9.76
  -1   7  -7   79.45   11.72
  -1   7  -8 1048.90   40.63
  -1   7  -8 1129.76   49.66
  -1   7  -9  573.15   32.54
  -1   7  -9  589.54   29.52
  -1   7 -10  962.29   39.09
  -1   7 -10 1010.06   36.43
  -1   7 -11  782.15   30.37
  -1   7 -11  708.11   31.17
  -1   7 -12    2.56    1.76
  -1   7 -12    2.93    1.83
  -1   7 -13  372.60   17.79
  -1   7 -14  278.29   12.80
  -1   7 -15   35.94    3.43
  -1   6  11    6.55    1.59
  -1   6  11   11.42    2.31
  -1   6  10   94.18    7.57
  -1   6  10  107.16    8.55
  -1   6   9  316.97   16.22
  -1   6   9  331.32   17.42
  -1   6   9  310.73   15.81
  -1   6   8  128.15    9.90
  -1   6   8  128.13   11.65
  -1   6   8  135.03   12.48
  -1   6   7  132.91   13.05
  -1   6   7  145.66   13.90
  -1   6   6 1241.68   41.72
  -1   6   6 1337.20   44.41
  -1   6   5  414.32   26.32
  -1   6   5  413.20   24.06
  -1   6   4 2452.40   64.78
  -1   6   4 2453.80   57.77
  -1   6   3 4580.28   69.34
  -1   6   2  898.65   32.25
  -1   6   1 2511.01   56.06
  -1   6   0 2127.37   53.76
  -1   6  -1   21.27    5.91
  -1   6  -2 8157.36  110.47
  -1   6  -3 1047.46   27.99
  -1   6  -3 1154.56   40.87
  -1   6  -4  104.86    9.67
  -1   6  -4  104.48   11.95
  -1   6  -5 2518.27   51.29
  -1   6  -5 2598.79   56.17
  -1   6  -6 1295.85   37.81
  -1   6  -6 1281.19   38.22
  -1   6  -7 2185.89   47.45
  -1   6  -7 2082.86   50.51
  -1   6  -8 2427.59   59.95
  -1   6  -9   19.69    5.52
  -1   6 -10  779.89   34.64
  -1   6 -10  807.78   32.31
  -1   6 -11  282.19   18.16
  -1   6 -11  280.48   19.64
  -1   6 -12   47.84    7.62
  -1   6 -12   63.62    7.87
  -1   6 -13  321.40   17.06
  -1   6 -14  390.99   15.86
  -1   6 -15   23.75    2.99
  -1   5  12  217.36    9.24
  -1   5  12  252.55    9.57
  -1   5  11  326.15   14.20
  -1   5  10   21.91    4.56
  -1   5   9 1186.06   31.97
  -1   5   9 1229.63   36.28
  -1   5   9 1199.32   35.65
  -1   5   8   10.72    3.94
  -1   5   8    9.66    3.32
  -1   5   8   11.38    3.89
  -1   5   7  708.20   32.59
   1  -5  -7  693.60   31.74
  -1   5   7  689.79   30.69
   1  -5  -6 3810.91   77.00
  -1   5   6 3642.65   75.93
  -1   5   6 3589.01   73.55
   1  -5  -5 1252.07   42.26
   1  -5  -4 1771.24   47.31
  -1   5   3 1008.60   30.69
   1  -5  -3 1007.38   33.33
   1  -5  -2    6.00    2.61
  -1   5   2    7.42    3.42
  -1   5   1 6294.22   62.83
   1  -5  -1 6401.90   66.78
  -1   5   0  894.11   22.38
  -1   5  -1 1432.38   28.76
  -1   5  -2  982.06   24.74
  -1   5  -3  880.90   25.51
  -1   5  -4  164.38   13.97
  -1   5  -4  109.93    9.87
  -1   5  -5 1601.04   41.14
  -1   5  -5 1528.24   40.21
  -1   5  -6  158.70   12.20
  -1   5  -6  160.57   13.83
  -1   5  -7 1511.73   43.46
  -1   5  -8  634.37   28.79
  -1   5  -9   39.92    7.24
  -1   5 -10  999.26   34.67
  -1   5 -11  664.57   27.18
  -1   5 -12   88.17    8.99
  -1   5 -12   83.38    9.79
   1  -5  12   64.97    7.60
   1  -5  13 1102.20   28.28
  -1   5 -13 1051.59   31.01
  -1   5 -14  791.81   22.61
   1  -5  14  813.82   20.91
  -1   5 -15   59.47    4.62
  -1   4  13    9.45    1.95
  -1   4  12 1062.59   23.65
  -1   4  11  100.52    8.75
  -1   4  10  227.95   15.08
  -1   4  10  239.32   14.94
  -1   4   9 2092.46   51.09
  -1   4   9 2049.13   45.72
  -1   4   9 2000.80   48.60
  -1   4   8  281.09   19.73
   1  -4  -8  271.56   19.00
  -1   4   8  254.88   16.57
  -1   4   7  326.87   19.28
  -1   4   7  386.27   24.14
   1  -4  -7  398.47   23.81
   1  -4  -6  418.43   25.26
   1  -4  -5  762.45   32.46
   1  -4  -4   71.69    9.41
  -1   4   4   73.08    7.24
   1  -4  -3 7272.62   86.06
  -1   4   3 7134.31   77.68
   1  -4  -2  146.94   11.06
  -1   4   2  131.65    9.89
  -1   4   2  147.01    9.43
  -1   4   1 2576.38   39.39
  -1   4   1 2578.00   32.82
  -1   4   0 3985.19   46.96
  -1   4  -1  157.44    9.28
  -1   4  -2 1770.76   24.25
  -1   4  -2 1709.03   32.43
  -1   4  -3  836.14   24.33
  -1   4  -3  908.93   18.58
  -1   4  -4 2560.16   34.11
  -1   4  -4 2343.96   45.86
  -1   4  -5 1674.17   42.62
  -1   4  -5 1674.96   38.10
  -1   4  -6 1470.49   33.14
  -1   4  -6 1437.80   41.72
  -1   4  -7 1847.03   41.36
  -1   4  -7 1869.94   48.36
  -1   4  -8 1538.30   38.16
  -1   4  -8 1528.76   44.29
  -1   4  -9  216.04   14.67
   1  -4  10 3376.37   59.37
  -1   4 -10 3623.24   62.72
   1  -4  11 1576.86   40.46
   1  -4  12    8.48    2.61
  -1   4 -12   14.25    4.16
  -1   4 -13  930.68   28.19
   1  -4  13  985.38   28.59
   1  -4  14  132.99    9.26
  -1   4 -14  134.14    8.90
   1  -4  15   15.23    2.58
  -1   3  14  210.97    8.06
  -1   3  13   62.32    5.25
  -1   3  13   67.43    5.15
  -1   3  12  727.62   22.29
  -1   3  12  744.71   22.04
  -1   3  11  276.44   15.88
  -1   3  11  272.68   15.39
  -1   3  10  284.28   17.08
  -1   3  10  285.49   17.53
  -1   3   9 1114.13   34.56
  -1   3   9 1143.81   38.28
  -1   3   9 1105.73   35.19
   1  -3  -9 1087.97   37.02
  -1   3   8  578.36   25.78
   1  -3  -8  531.42   26.15
  -1   3   8  616.60   28.72
  -1   3   8  579.08   25.07
   1  -3  -7   92.22   11.20
   1  -3  -6 7391.19  103.76
   1  -3  -5 1384.52   43.15
  -1   3   4 7335.05   64.93
   1  -3  -4 6952.26   89.80
   1  -3  -3 4115.79   62.56
   1  -3  -2  362.00   16.39
   1  -3  -1 3901.12   46.44
  -1   3   1 3868.14   33.45
  -1   3   1 3892.59   45.88
  -1   3   0 2369.05   33.33
  -1   3  -1  253.15   11.04
  -1   3  -2 4009.08   47.97
  -1   3  -2 4075.45   28.26
  -1   3  -3 2880.70   44.61
  -1   3  -4 4692.47   63.49
  -1   3  -5 1181.75   34.41
  -1   3  -6  558.36   16.99
  -1   3  -6  538.41   24.44
  -1   3  -7  235.37   15.62
  -1   3  -7  216.32   15.72
  -1   3  -8 2921.48   54.83
  -1   3  -9 1247.62   36.55
  -1   3 -10 1557.03   40.70
   1  -3  10 1813.95   44.74
   1  -3  11  232.52   16.01
  -1   3 -11  238.99   15.90
   1  -3  12  296.47   17.52
   1  -3  13  181.01   12.71
  -1   3 -13  149.14   10.58
   1  -3  14  699.15   21.99
   1  -3  15  119.04    7.41
  -1   2  14  113.75    6.72
  -1   2  13    2.25    1.57
  -1   2  13    2.62    1.35
  -1   2  12  316.90   16.54
  -1   2  12  326.11   15.88
  -1   2  11 1069.22   33.21
  -1   2  11 1059.31   33.82
  -1   2  10  209.33   15.80
  -1   2  10  220.60   15.84
  -1   2   9 3366.16   65.03
   1  -2  -9 3164.61   62.36
  -1   2   9 3345.96   63.15
   1  -2  -8  520.37   25.45
   1  -2  -7 4659.20   76.98
   1  -2  -6 2028.44   52.35
   1  -2  -5  119.63   12.40
   1  -2  -4 5165.87   74.73
   1  -2  -3 3538.08   55.32
   1  -2  -2  409.48   16.20
   1  -2  -1  503.36   15.08
  -1   2  -1  302.03   11.16
  -1   2  -3 6294.97   62.93
  -1   2  -4   55.79    6.68
  -1   2  -5 3613.71   57.58
  -1   2  -6 3415.57   59.26
  -1   2  -7  882.03   30.07
  -1   2  -7  890.21   30.65
  -1   2  -8 3513.71   61.11
  -1   2  -9 1153.39   35.81
  -1   2 -10  362.22   19.95
   1  -2  10  429.65   22.02
   1  -2  11 1516.51   41.25
   1  -2  12  119.86   11.36
   1  -2  13  790.22   26.38
   1  -2  14  545.70   19.35
   1  -2  15   18.94    3.00
  -1   1  15  174.26    7.19
  -1   1  14  460.94   15.94
  -1   1  13   45.03    5.05
  -1   1  13   43.72    5.96
  -1   1  12  980.90   31.00
  -1   1  11  615.49   26.65
  -1   1  11  632.89   26.46
   1  -1 -10 1757.16   45.50
  -1   1  10 1823.66   46.09
  -1   1   9 1642.06   43.63
   1  -1  -9 1509.58   42.38
   1  -1  -8   23.12    5.25
   1  -1  -7  799.58   31.21
   1  -1  -6 5516.45   82.30
   1  -1  -5  315.75   19.27
   1  -1  -4 2160.62   45.48
   1  -1  -2  988.38   22.47
  -1   1   0 4803.80   37.00
  -1   1  -1   70.88    4.81
  -1   1  -2 4893.69   45.96
  -1   1  -3  733.67   20.92
  -1   1  -4 1346.90   32.32
  -1   1  -5 6468.10   74.96
  -1   1  -6   85.35    9.28
  -1   1  -6   60.90    7.54
  -1   1  -7  350.01   18.96
  -1   1  -8 1293.36   36.96
  -1   1  -9  110.30   11.12
  -1   1 -10  732.11   28.71
   1  -1  10  912.14   32.36
   1  -1  11 1896.28   46.38
   1  -1  12    3.82    2.33
   1  -1  13  458.26   19.87
   1  -1  14  166.80   10.29
   1  -1  15    2.87    0.83
   1  -1  15    4.03    1.42
  -1   0  15  504.94   14.48
  -1   0  14  407.57   16.36
  -1   0  13  427.98   19.43
   1   0 -12  375.10   17.89
  -1   0  12  325.39   18.61
   1   0 -11   98.07    9.90
  -1   0  10  102.77   10.92
   1   0 -10   95.70   10.53
   1   0 -10  109.38   10.80
   1   0  -9 1536.04   41.73
   1   0  -8 1333.11   38.58
   1   0  -7  162.74   13.65
   1   0  -6 9512.32  104.00
   1   0  -5 1097.82   34.20
   1   0  -4 1465.82   35.07
   1   0  -3 2871.44   41.48
   1   0  -2 2353.27   29.11
   1   0  -1  180.03    6.64
   1   0  -1  204.53    6.64
  -1   0   0  142.20    5.30
   1   0   0  138.22    5.70
   1   0   0  124.39    5.50
  -1   0  -2  325.11   11.69
  -1   0  -3 3438.66   45.80
  -1   0  -4  827.08   24.84
  -1   0  -5 6570.93   72.80
  -1   0  -5 6763.70   80.29
  -1   0  -6  186.53   13.46
  -1   0  -7  213.59   14.85
  -1   0  -8 2519.61   51.82
  -1   0  -9  167.79   13.72
   1   0   9  111.12   11.43
   1   0  10  667.90   27.77
  -1   0 -10  538.86   24.55
   1   0  11 1004.45   33.29
   1   0  12  164.37   12.73
   1   0  13  545.20   20.66
   1   0  14  432.23   15.49
   1   0  15    2.97    1.01
  -1  -1  15  148.99    8.50
  -1  -1  14  483.30   18.68
  -1  -1  13   60.14    7.63
   1   1 -12  833.25   28.73
  -1  -1  12  861.04   30.77
   1   1 -11 1496.27   40.67
   1   1 -11 1682.84   43.02
  -1  -1  10   78.09    9.39
   1   1 -10   76.17    9.31
   1   1 -10   76.52    9.22
   1   1  -9 4531.35   70.57
   1   1  -8  578.18   25.24
   1   1  -7  536.76   24.18
   1   1  -6 4199.19   66.09
   1   1  -5  554.58   21.85
   1   1  -4 1052.63   26.07
   1   1  -3 4601.70   43.53
   1   1  -2 1157.94   15.84
   1   1  -2 1149.39   21.27
   1   1  -1  125.13    6.53
  -1  -1  -1  242.19    7.74
  -1  -1  -3 2797.95   40.32
  -1  -1  -4  344.26   17.52
  -1  -1  -5 3275.67   56.07
  -1  -1  -6  162.98   12.94
  -1  -1  -7  496.87   22.81
  -1  -1  -8 1657.27   42.19
  -1  -1  -9  884.69   31.24
   1   1   9  908.17   32.73
   1   1  10  505.46   24.08
   1   1  11  382.72   20.09
   1   1  12   95.91    9.25
   1   1  13  400.83   16.30
   1   1  14  487.54   13.81
   1   1  14  496.67   14.40
  -1  -2  16    1.73    0.77
   1   2 -15  224.56    8.88
  -1  -2  15  236.30   11.00
  -1  -2  14  651.87   22.11
  -1  -2  13   23.47    4.84
   1   2 -12 2456.82   52.00
   1   2 -11  381.17   21.35
   1   2 -10 2212.99   52.26
   1   2 -10 2163.17   47.93
   1   2  -9  636.26   25.63
   1   2  -8  585.53   24.27
   1   2  -7   32.33    5.68
   1   2  -6 2921.72   50.01
   1   2  -5 3403.05   46.84
   1   2  -4 2509.47   32.84
   1   2  -4 2700.55   43.03
   1   2  -2   99.20    9.93
   1   2  -2   95.86    6.95
   1   2  -1 6235.45   79.32
   1   2  -1 6323.36   55.62
   1   2   0 1065.51   24.52
   1   2   0 1052.38   23.78
   1   2   0 1123.09   32.65
   1   2   1  539.90   18.97
   1   2   1  576.17   22.40
  -1  -2  -2 4640.95   61.59
  -1  -2  -3 1839.68   40.38
  -1  -2  -4   14.21    3.95
  -1  -2  -5 1435.22   37.78
  -1  -2  -6 5746.88   76.39
  -1  -2  -7  328.35   18.60
  -1  -2  -8 3435.04   61.56
   1   2   8 3747.18   66.70
  -1  -2  -9  482.67   23.64
   1   2   9  472.10   23.51
   1   2  10  463.43   22.44
   1   2  11  814.99   27.70
   1   2  12  244.40   13.42
   1   2  13  246.82   11.32
   1   2  13  245.42   11.00
   1   2  14  304.66    9.12
   1   3 -15  330.50   12.12
  -1  -3  15  327.98   12.76
  -1  -3  14  406.53   17.20
  -1  -3  13  131.56   11.22
   1   3 -12  435.79   22.55
   1   3 -11 1757.30   42.59
   1   3 -11 1631.91   45.34
   1   3 -10  192.02   15.89
   1   3 -10  191.45   16.71
   1   3 -10  188.44   14.62
   1   3  -9 1297.25   43.54
   1   3  -8 2367.30   58.26
   1   3  -7  781.60   31.33
   1   3  -6 7326.51   87.38
   1   3  -5 1599.48   38.06
   1   3  -4 7954.11   77.68
   1   3  -4 7712.54   86.44
   1   3  -3  718.15   28.70
   1   3  -3  706.34   22.11
   1   3  -2  564.25   27.54
   1   3  -2  590.88   20.02
   1   3  -1 5157.83   83.00
   1   3  -1 4917.96   57.73
   1   3  -1 5073.18   57.41
   1   3   0 5256.38   79.70
   1   3   0 5040.79   60.40
   1   3   0 5168.92   61.42
  -1  -3  -1   65.22    6.51
   1   3   1   52.57    6.63
  -1  -3  -2 5123.41   67.37
   1   3   2 5299.32   71.82
  -1  -3  -3 6811.57   84.05
  -1  -3  -4  582.69   24.63
  -1  -3  -5 9818.87  101.34
  -1  -3  -6 1336.20   37.98
   1   3   7  328.89   20.41
  -1  -3  -7  297.16   18.40
   1   3   8 1619.60   44.02
   1   3   8 1665.99   41.01
  -1  -3  -8 1552.35   42.48
   1   3   9  373.87   20.35
   1   3   9  420.36   19.51
   1   3  10  284.70   16.58
   1   3  10  314.77   15.33
   1   3  11  887.32   25.89
   1   3  12   85.64    6.61
   1   3  12   81.89    7.13
   1   3  13   35.32    3.67
   1   4 -15  231.76   10.53
  -1  -4  15  214.98    9.57
  -1  -4  14  654.23   20.75
   1   4 -13    4.19    2.01
  -1  -4  13    2.76    1.71
   1   4 -12  598.20   24.14
   1   4 -11 1934.25   50.78
   1   4 -11 2019.09   47.51
   1   4 -10  371.70   22.75
   1   4 -10  405.30   22.38
   1   4 -10  353.61   23.30
   1   4  -9 2415.37   55.92
   1   4  -9 2342.54   57.89
   1   4  -9 2259.98   60.10
   1   4  -8  263.43   19.75
   1   4  -7 3452.49   66.56
   1   4  -6  142.45   12.65
   1   4  -5  323.18   19.27
   1   4  -5  372.11   19.20
   1   4  -4   37.40    5.84
   1   4  -4   38.63    7.24
   1   4  -3 3721.62   57.53
   1   4  -3 4190.25   79.22
   1   4  -2  627.93   23.09
   1   4  -2  691.02   31.95
   1   4  -1 4909.45   64.11
   1   4  -1 4819.33   64.31
   1   4   0 4555.62   63.60
   1   4   0 4810.62   76.66
   1   4   1  138.16   11.81
   1   4   1  150.71   13.15
  -1  -4  -2 7022.91   75.51
   1   4   2 6997.92   89.92
  -1  -4  -3 1824.13   43.05
   1   4   3 1702.91   47.07
  -1  -4  -4  403.86   22.01
   1   4   4  403.51   24.07
  -1  -4  -5  453.31   23.24
   1   4   5  457.26   26.85
  -1  -4  -6  301.69   18.90
   1   4   6  307.84   22.72
   1   4   6  284.96   18.89
  -1  -4  -7  656.96   27.79
   1   4   7  626.97   26.69
   1   4   7  635.38   31.79
   1   4   8 1811.13   43.31
   1   4   9  278.26   15.50
   1   4  10   32.13    4.67
   1   4  10   43.49    6.28
   1   4  11  781.04   22.83
   1   4  12   11.33    2.29
   1   5 -15  336.76   12.50
   1   5 -14  487.93   15.45
  -1  -5  14  503.51   16.14
  -1  -5  13    0.66    1.30
   1   5 -13    0.04    0.96
   1   5 -12  308.11   17.59
  -1  -5  12  326.75   16.92
   1   5 -11 1292.74   38.94
   1   5 -10  131.35   13.22
   1   5 -10  111.01   13.25
   1   5  -9 1334.28   43.11
   1   5  -9 1277.95   44.86
   1   5  -9 1391.63   47.48
   1   5  -8  896.56   35.98
   1   5  -8  985.68   38.77
   1   5  -8  889.34   38.48
   1   5  -7   75.69   10.42
   1   5  -6 1958.30   50.22
   1   5  -5 4163.45   76.96
   1   5  -5 4329.13   72.47
   1   5  -4 1923.69   46.45
   1   5  -4 1856.55   50.11
   1   5  -3 7725.65   90.15
   1   5  -3 7163.93  100.01
   1   5  -2  619.24   29.09
   1   5  -2  639.22   25.86
   1   5  -1 1114.61   33.93
   1   5  -1 1069.82   37.34
   1   5   0 2825.50   55.24
   1   5   0 2939.00   60.43
   1   5   1    9.81    3.63
   1   5   1   22.50    5.16
   1   5   2  509.09   25.88
   1   5   3 1200.83   41.52
   1   5   4 1166.65   41.89
   1   5   4 1153.63   42.65
   1   5   5 1307.98   43.47
   1   5   5 1365.33   46.19
   1   5   5 1420.53   40.26
   1   5   5 1419.45   48.51
   1   5   6  312.98   21.97
   1   5   6  288.11   19.12
   1   5   7   16.55    4.96
   1   5   7    8.60    3.46
   1   5   8 1472.66   37.61
   1   5   8 1573.20   42.39
   1   5   9   78.78    7.70
   1   5   9   90.95    9.24
   1   5  10  433.45   14.90
   1   5  10  425.24   17.00
   1   5  11  275.09   10.99
   1   6 -15  295.75   10.91
   1   6 -14  399.04   16.08
   1   6 -14  390.94   13.88
   1   6 -13    7.49    2.45
   1   6 -12 1035.11   31.83
   1   6 -11  822.39   31.11
   1   6 -10    9.59    3.35
   1   6  -9 1409.58   45.10
   1   6  -8 2554.94   62.36
   1   6  -8 2596.84   66.15
   1   6  -7  734.33   33.92
   1   6  -7  654.17   32.09
   1   6  -6 4417.91   79.95
   1   6  -5   43.71    7.73
   1   6  -4  598.00   27.55
   1   6  -4  623.14   29.64
   1   6  -3  896.38   33.24
   1   6  -3  812.28   34.40
   1   6  -2   24.51    5.95
   1   6  -1   24.13    5.90
   1   6   0 2225.48   53.79
   1   6   0 2075.18   51.48
   1   6   1 1542.83   45.94
   1   6   2 2357.01   54.45
   1   6   2 2431.28   60.94
   1   6   2 2468.95   58.97
   1   6   2 2511.00   54.93
   1   6   3 1815.65   51.63
   1   6   3 1865.21   54.01
   1   6   3 1862.91   46.72
   1   6   3 1844.79   52.33
   1   6   4  227.57   18.45
   1   6   4  219.61   18.48
   1   6   4  226.83   15.94
   1   6   5 1364.61   44.99
   1   6   5 1331.34   43.41
   1   6   5 1419.44   38.44
   1   6   6  428.34   22.85
   1   6   6  465.11   25.44
   1   6   7  128.65   12.12
   1   6   7  138.26   11.91
   1   6   8  383.33   18.49
   1   6   8  406.69   18.04
   1   6   9   93.74    7.82
   1   6   9   94.84    7.33
   1   6  10    7.59    1.59
   1   6  10    5.70    1.53
   1   7 -15  158.31    6.70
   1   7 -14  369.32   12.71
   1   7 -14  372.69   13.92
   1   7 -13    7.50    2.45
   1   7 -13   14.44    3.38
   1   7 -12  424.35   20.42
   1   7 -12  421.62   19.44
   1   7 -11  843.62   31.94
   1   7 -11  963.43   32.50
   1   7 -10    6.37    2.98
   1   7  -9  593.06   29.35
   1   7  -8  329.68   22.59
   1   7  -7   55.82    9.79
   1   7  -6 1171.47   44.54
   1   7  -5  349.98   23.97
   1   7  -5  369.31   25.05
   1   7  -4  270.91   20.83
   1   7  -3  839.52   38.37
   1   7  -3  838.19   36.44
   1   7  -2 1028.52   42.56
   1   7  -2 1108.85   41.89
   1   7  -2 1108.93   38.27
   1   7  -1 2347.33   60.87
   1   7  -1 2385.89   55.52
   1   7   0 4150.73   73.03
   1   7   0 4218.71   81.64
   1   7   1   72.58    9.54
   1   7   1   54.98    8.52
   1   7   1   63.36   10.15
   1   7   2 1800.92   46.47
   1   7   2 1866.54   54.61
   1   7   3 1018.89   37.23
   1   7   3 1032.55   33.52
   1   7   3  978.08   39.30
   1   7   4  177.17   13.18
   1   7   4  169.54   15.13
   1   7   4  172.98   16.12
   1   7   5  765.37   25.35
   1   7   5  727.87   30.15
   1   7   5  701.50   29.69
   1   7   6  667.44   26.25
   1   7   6  641.81   25.71
   1   7   7   23.31    4.26
   1   7   7   17.30    3.86
   1   7   8  698.56   19.16
   1   7   8  770.90   20.74
   1   7   9  577.36   13.41
   1   8 -14  348.96   10.55
   1   8 -14  349.84   10.70
   1   8 -13    1.69    1.14
   1   8 -13    3.89    1.78
   1   8 -12  260.65   14.04
   1   8 -12  280.68   14.58
   1   8 -11  359.05   18.50
   1   8 -11  363.03   18.67
   1   8 -10   28.62    5.91
   1   8 -10   30.02    6.16
   1   8  -9  631.34   29.36
   1   8  -9  561.19   27.15
   1   8  -8  370.23   23.27
   1   8  -7  252.15   19.83
   1   8  -6  546.77   29.86
   1   8  -5 1157.27   42.42
   1   8  -4 2370.76   61.19
   1   8  -4 2406.21   54.93
   1   8  -4 2430.01   58.52
   1   8  -3 2220.61   55.20
   1   8  -3 2141.18   58.44
   1   8  -3 2346.65   52.33
   1   8  -2   56.56    9.65
   1   8  -2   52.56    8.47
   1   8  -1  953.34   35.12
   1   8  -1  917.27   38.40
   1   8   0  198.73   15.95
   1   8   0  204.89   15.84
   1   8   0  187.71   17.32
   1   8   1  133.10   12.43
   1   8   1  128.58   14.16
   1   8   2  322.07   21.99
   1   8   2  336.77   18.74
   1   8   3 1430.88   35.92
   1   8   3 1414.43   44.09
   1   8   4   36.58    5.29
   1   8   4   51.15    7.90
   1   8   5  565.13   23.27
   1   8   6  643.03   21.71
   1   8   7   95.68    7.01
   1   9 -13   45.41    4.15
   1   9 -12  113.52    7.97
   1   9 -12  104.27    6.61
   1   9 -11  524.71   17.49
   1   9 -11  519.48   19.57
   1   9 -10   55.41    7.07
   1   9  -9  370.51   19.81
   1   9  -8  521.92   25.17
   1   9  -7  104.47   11.37
   1   9  -7  107.01   12.01
   1   9  -6  516.35   25.55
   1   9  -6  490.62   23.91
   1   9  -5  937.03   32.35
   1   9  -5  903.45   33.88
   1   9  -4  740.06   32.40
   1   9  -4  767.69   28.70
   1   9  -4  784.00   31.14
   1   9  -3  656.05   30.98
   1   9  -3  679.69   28.76
   1   9  -2  363.53   20.81
   1   9  -2  350.20   22.59
   1   9  -1   25.97    5.57
   1   9  -1   31.62    6.85
   1   9  -1   31.19    6.11
   1   9   0 1060.98   33.06
   1   9   0 1013.70   37.48
   1   9   1  643.39   24.34
   1   9   1  625.15   28.79
   1   9   2  658.25   28.20
   1   9   2  623.66   21.94
   1   9   3 1161.35   26.95
   1   9   3 1174.11   34.99
   1   9   4   11.51    3.31
   1   9   5  532.11   18.02
   1   9   6   50.91    4.53
   1  10 -11  382.25   12.00
   1  10 -11  432.59   13.95
   1  10 -10   24.10    3.86
   1  10 -10   22.69    3.51
   1  10  -9  348.40   15.68
   1  10  -9  371.62   15.92
   1  10  -8  343.40   16.62
   1  10  -8  382.05   17.01
   1  10  -7  112.84    9.55
   1  10  -7  118.16    9.81
   1  10  -6  720.52   24.10
   1  10  -6  787.79   26.44
   1  10  -5  681.59   25.01
   1  10  -5  681.99   22.97
   1  10  -4   34.43    5.75
   1  10  -3 1346.56   35.46
   1  10  -3 1303.08   34.33
   1  10  -3 1244.44   37.04
   1  10  -2  383.98   20.56
   1  10  -2  371.06   18.20
   1  10  -1  630.81   22.72
   1  10  -1  621.39   25.76
   1  10   0  886.86   29.82
   1  10   0  897.65   25.24
   1  10   1   31.20    4.32
   1  10   1   30.85    5.37
   1  10   2  175.47    8.75
   1  10   2  175.89   11.69
   1  10   3  125.97    8.68
   1  10   4   35.88    3.87
   1  11  -9  269.63    9.40
   1  11  -8  193.64    9.37
   1  11  -7    2.79    1.42
   1  11  -6  773.67   21.65
   1  11  -5  356.24   14.96
   1  11  -4   38.54    4.98
   1  11  -3  719.00   20.61
   1  11  -2  191.64   10.04
   1  11  -1  114.01    7.12
   1  11   0  265.41    9.55
   1  11   0  272.75   11.89
   1  11   1   78.06    5.76
  -2  13  -3    3.56    1.10
  -2  13  -4   52.37    4.24
  -2  13  -5  510.56   13.40
  -2  13  -6    2.95    1.01
  -2  12   2  130.24    6.09
  -2  12   1  235.81    9.94
  -2  12   0  149.41    8.75
  -2  12  -1  153.63    9.64
  -2  12  -2 1022.36   26.20
  -2  12  -3    3.92    1.93
  -2  12  -3    5.81    1.87
  -2  12  -4 1224.00   30.44
   2 -12   4 1161.65   25.23
  -2  12  -5  116.81    9.56
  -2  12  -6  176.09   11.74
  -2  12  -7  345.67   15.95
  -2  12  -8   10.52    2.75
  -2  12  -9   70.20    5.97
  -2  12 -10  280.85    9.65
  -2  11   4  601.23   15.06
  -2  11   4  546.57   14.98
  -2  11   3   43.26    4.90
  -2  11   3   40.39    4.89
  -2  11   2  245.50   13.02
  -2  11   1  546.84   20.95
  -2  11   0    8.88    3.04
  -2  11  -1 1188.16   34.30
   2 -11   2  424.38   18.45
  -2  11  -2  390.11   20.30
  -2  11  -3  243.45   16.58
  -2  11  -4  321.51   19.28
  -2  11  -5   46.15    7.52
  -2  11  -6   24.90    5.59
  -2  11  -7  413.70   21.98
  -2  11  -8  278.06   17.54
  -2  11  -9   71.71    8.20
  -2  11 -10  821.74   23.76
  -2  11 -11   63.02    5.47
  -2  10   6   78.89    5.49
  -2  10   6   84.32    6.45
  -2  10   5  120.51    9.28
  -2  10   5  113.50    8.18
  -2  10   4  606.94   21.57
  -2  10   4  637.14   24.30
  -2  10   3  259.73   15.47
  -2  10   3  246.01   16.14
  -2  10   2  544.41   24.97
  -2  10   2  579.83   24.55
  -2  10   1  692.53   28.19
  -2  10   1  649.26   27.62
  -2  10   0   43.96    7.55
  -2  10  -1   49.60    8.19
  -2  10  -2  145.87   14.13
  -2  10  -3 1109.59   39.64
  -2  10  -4  721.19   32.53
  -2  10  -5 1687.94   50.33
  -2  10  -6  247.32   17.92
  -2  10  -6  204.11   17.67
  -2  10  -7 1269.52   42.00
  -2  10  -7 1269.89   44.11
  -2  10  -8  220.62   17.69
  -2  10  -9  361.56   21.69
  -2  10 -10  291.35   17.40
  -2  10 -11   51.35    6.41
  -2  10 -12   73.54    6.34
  -2  10 -12   67.09    5.88
  -2  10 -13  197.04    7.33
  -2   9   8   72.75    5.57
  -2   9   7 1152.29   24.63
  -2   9   7 1217.33   28.16
  -2   9   6  242.25   14.64
  -2   9   6  238.02   13.38
  -2   9   5   82.12    9.80
  -2   9   5   74.92    8.56
  -2   9   4  668.57   30.05
  -2   9   4  651.82   26.85
  -2   9   3  447.12   23.08
  -2   9   3  404.68   24.16
  -2   9   2  506.98   25.66
  -2   9   2  498.74   27.01
  -2   9   1  963.92   37.02
  -2   9   1 1005.93   36.90
  -2   9   0  618.27   29.49
  -2   9  -1 1017.23   41.36
  -2   9  -1  933.43   36.84
  -2   9  -2  798.60   37.68
  -2   9  -2  780.02   34.20
  -2   9  -3   51.38    9.72
  -2   9  -3   36.81    7.55
  -2   9  -4 1608.36   50.83
  -2   9  -4 1698.21   53.61
  -2   9  -5  795.49   34.64
  -2   9  -6  797.89   36.38
  -2   9  -7  483.27   29.37
  -2   9  -7  508.44   30.00
  -2   9  -8   35.81    8.36
  -2   9  -8   24.80    6.31
  -2   9  -9   59.08   10.05
  -2   9  -9   50.99    8.40
  -2   9 -10  348.39   21.52
  -2   9 -11  747.59   27.95
  -2   9 -12  204.26   12.66
  -2   9 -13  362.14   13.95
  -2   9 -14   31.41    3.04
  -2   8  10  456.33   10.91
  -2   8   9   25.45    3.71
  -2   8   8    9.77    2.52
  -2   8   8    9.22    2.77
  -2   8   7  456.62   19.84
  -2   8   7  452.11   21.16
  -2   8   6  359.53   21.19
  -2   8   6  359.64   19.88
  -2   8   5  434.82   25.94
  -2   8   5  413.53   22.83
  -2   8   4  440.71   26.96
  -2   8   4  425.97   23.81
  -2   8   3  675.11   33.41
  -2   8   3  676.51   30.71
  -2   8   2  630.87   31.74
  -2   8   2  678.56   31.07
  -2   8   2  687.95   30.87
  -2   8   1 1532.83   48.15
  -2   8   1 1640.41   50.12
  -2   8   1 1578.22   47.07
  -2   8   0   91.69   12.48
  -2   8   0   83.30   10.97
  -2   8  -1 2306.72   65.00
  -2   8  -1 2154.84   55.68
  -2   8  -2  521.62   31.30
  -2   8  -2  480.32   26.46
  -2   8  -3    2.91    1.60
  -2   8  -3    2.64    2.40
  -2   8  -4  611.36   32.57
  -2   8  -4  569.03   30.58
  -2   8  -4  606.30   30.50
  -2   8  -5  702.74   35.63
  -2   8  -5  712.96   34.61
  -2   8  -5  691.12   33.26
  -2   8  -6  837.79   39.13
  -2   8  -6  758.53   38.89
  -2   8  -6  755.18   33.12
  -2   8  -7 1715.21   55.82
  -2   8  -7 1870.94   61.34
  -2   8  -8 2351.00   70.79
  -2   8  -8 1998.82   57.78
  -2   8  -9  414.35   24.79
  -2   8  -9  380.26   26.27
  -2   8 -10 1349.01   44.81
  -2   8 -10 1426.60   42.60
  -2   8 -11  195.44   15.33
  -2   8 -12  166.35   12.51
  -2   8 -13  323.87   14.76
  -2   8 -14   16.84    2.71
  -2   7  11    2.02    0.89
  -2   7  10  299.32   12.51
  -2   7   9  206.21   12.02
  -2   7   9  235.64   13.49
  -2   7   9  221.68   10.53
  -2   7   8   40.25    6.30
  -2   7   8   37.98    5.08
  -2   7   8   39.41    6.58
  -2   7   7  376.30   21.71
  -2   7   7  348.83   16.78
  -2   7   7  359.10   20.63
  -2   7   6  428.68   25.21
  -2   7   6  400.01   23.34
  -2   7   6  401.73   19.86
  -2   7   5  478.31   26.29
  -2   7   5  492.19   29.22
  -2   7   4 2504.44   66.60
  -2   7   4 2440.88   59.85
  -2   7   3   78.56    9.87
  -2   7   3   78.60   10.76
  -2   7   3   74.83   11.26
  -2   7   2  872.08   35.38
  -2   7   2  807.05   33.63
  -2   7   1 1774.94   53.15
  -2   7   0  327.65   23.74
  -2   7  -1 3030.23   74.02
  -2   7  -2 1250.66   48.52
  -2   7  -3    8.69    3.96
  -2   7  -3    4.60    2.40
  -2   7  -4 1776.71   43.86
  -2   7  -4 1738.33   53.96
  -2   7  -5 1788.32   45.90
  -2   7  -5 1886.47   54.02
  -2   7  -6  144.42   14.14
  -2   7  -6  148.06   16.99
  -2   7  -6  132.69   13.25
  -2   7  -6  184.56   19.21
  -2   7  -7 3559.90   71.26
  -2   7  -7 3428.23   78.13
  -2   7  -8  109.20   12.49
  -2   7  -8  120.35   16.21
  -2   7  -8  114.60   13.96
  -2   7  -9  787.16   37.77
  -2   7  -9  835.06   34.99
  -2   7 -10  302.24   21.57
  -2   7 -10  307.48   20.12
  -2   7 -11   12.63    4.25
  -2   7 -11   22.63    5.19
  -2   7 -12   17.33    4.20
  -2   7 -13  703.46   23.17
  -2   7 -14   50.22    5.00
  -2   7 -14   47.15    4.13
  -2   6  12  153.18    6.21
  -2   6  11   23.43    3.57
  -2   6  10  636.21   21.95
  -2   6  10  596.56   18.86
  -2   6   9  641.66   25.18
  -2   6   9  616.60   24.34
  -2   6   9  577.23   21.14
  -2   6   8  322.52   19.88
  -2   6   8  330.58   20.16
  -2   6   8  317.13   17.09
  -2   6   7 2254.54   56.56
  -2   6   7 2219.74   49.09
  -2   6   7 2223.64   57.03
   2  -6  -6   30.18    7.16
  -2   6   6   24.85    6.56
  -2   6   6   20.31    6.17
  -2   6   5   13.33    5.08
   2  -6  -5   30.57    6.83
  -2   6   5   26.64    6.61
   2  -6  -4 1191.50   40.86
  -2   6   4 1162.65   42.30
  -2   6   3  557.29   26.43
  -2   6   1 2691.16   52.15
  -2   6   0   29.13    5.27
  -2   6  -1  389.43   18.98
  -2   6  -2 1133.45   32.81
  -2   6  -3   22.12    4.88
  -2   6  -4 2391.72   50.56
  -2   6  -5  289.59   18.52
  -2   6  -6  572.86   27.27
  -2   6  -6  617.10   27.66
  -2   6  -7  224.50   17.91
  -2   6  -8  962.28   43.64
  -2   6  -8  995.34   39.24
  -2   6  -8  991.50   38.55
  -2   6  -9  319.65   21.98
  -2   6  -9  294.93   22.28
  -2   6  -9  318.23   21.45
  -2   6 -10 2097.48   55.90
  -2   6 -10 2228.87   53.39
  -2   6 -11  757.39   31.05
  -2   6 -11  840.83   30.74
  -2   6 -12  593.96   24.89
  -2   6 -13 1196.59   30.52
  -2   6 -14   29.22    3.87
   2  -6  14   22.36    3.27
  -2   6 -15  149.61    6.17
  -2   5  12  550.16   15.70
  -2   5  11    2.13    1.47
  -2   5  10  646.97   24.69
  -2   5  10  599.55   22.38
  -2   5   9 1014.55   31.72
  -2   5   9 1108.06   37.16
  -2   5   9 1077.39   35.43
  -2   5   8    8.40    3.40
  -2   5   8    6.88    2.98
  -2   5   7 3056.36   71.56
   2  -5  -7 3220.48   74.16
   2  -5  -6  463.34   27.86
  -2   5   6  507.88   29.41
   2  -5  -5  318.96   22.30
  -2   5   5  338.22   22.86
   2  -5  -4 2835.88   62.97
  -2   5   4 2643.81   60.80
  -2   5   3 2174.84   52.40
   2  -5  -3 2324.85   52.93
  -2   5   2  329.85   19.05
  -2   5   1 5124.22   71.17
  -2   5   0   47.00    6.81
  -2   5  -1  625.90   23.51
  -2   5  -2 5758.17   72.52
  -2   5  -3   56.31    7.44
  -2   5  -4 4358.98   66.93
  -2   5  -5 3150.82   60.40
  -2   5  -6    8.21    3.45
  -2   5  -7 2055.81   54.72
  -2   5  -8 1974.48   54.57
  -2   5  -8 1975.85   48.25
  -2   5  -9   33.12    7.23
  -2   5  -9   36.18    7.01
  -2   5  -9   31.15    7.09
  -2   5 -10 2522.59   54.44
  -2   5 -10 2285.06   56.08
  -2   5 -11  543.20   25.65
   2  -5  12  653.49   23.48
  -2   5 -12  555.46   23.45
  -2   5 -13   45.16    5.80
   2  -5  13   51.63    5.92
   2  -5  14   38.86    4.14
  -2   5 -14   56.18    5.13
   2  -5  14   49.19    4.85
  -2   4  13  438.52   12.35
  -2   4  12  233.33   12.09
  -2   4  11    4.67    2.39
  -2   4  11    1.24    1.42
  -2   4  10  610.83   25.00
  -2   4   9 1664.00   47.77
  -2   4   9 1601.54   43.09
  -2   4   8  159.44   15.54
   2  -4  -8  146.02   15.02
  -2   4   8  162.17   14.50
   2  -4  -7 3627.71   78.27
  -2   4   7 3707.20   77.78
   2  -4  -6 1512.39   49.38
   2  -4  -5 1591.83   48.18
   2  -4  -4 3148.87   63.37
   2  -4  -3  157.90   13.24
  -2   4   3  127.30   12.23
  -2   4   2   68.70    8.47
   2  -4  -2   57.59    7.33
  -2   4   1 7779.86   83.45
  -2   4   0  145.06   10.91
  -2   4  -1 4677.97   62.11
  -2   4  -2 3325.72   52.89
  -2   4  -3 1237.73   33.65
  -2   4  -4 3819.22   62.75
  -2   4  -5 5739.03   81.23
  -2   4  -6  138.49   13.08
  -2   4  -7 1791.38   49.63
  -2   4  -8  671.13   29.27
  -2   4  -8  682.45   31.28
  -2   4  -9   10.36    3.77
  -2   4  -9   11.01    3.82
  -2   4  -9   14.41    4.75
   2  -4   9   10.86    3.61
  -2   4 -10   93.06   10.77
   2  -4  10  102.79   10.64
  -2   4 -10  108.90   11.41
  -2   4 -11 1548.70   41.14
   2  -4  11 1435.55   38.68
   2  -4  12   21.96    4.85
  -2   4 -12   40.26    6.06
   2  -4  13  614.87   21.81
   2  -4  13  543.06   18.64
   2  -4  14  368.92   14.49
   2  -4  15  468.49   12.07
  -2   3  13  125.58    7.49
  -2   3  13  135.86    8.11
  -2   3  12  907.60   26.27
  -2   3  12  851.32   24.27
  -2   3  11    2.78    2.44
  -2   3  11    1.89    1.81
  -2   3  10  934.90   32.88
  -2   3  10  927.36   30.93
  -2   3   9 1300.35   40.51
   2  -3  -9 1226.85   41.28
  -2   3   9 1331.24   42.93
   2  -3  -8    2.66    2.37
  -2   3   8   10.97    3.93
   2  -3  -7 2287.25   61.00
   2  -3  -6 1130.09   41.47
   2  -3  -5  615.78   29.00
   2  -3  -4 3522.20   64.44
   2  -3  -3  594.13   24.32
   2  -3  -2  802.65   25.35
  -2   3   1 4812.33   61.53
  -2   3   0 3191.74   47.25
  -2   3  -1 6401.89   67.37
  -2   3  -2 5765.36   66.56
  -2   3  -3  368.39   17.71
  -2   3  -4 2252.78   45.47
  -2   3  -5 3644.55   62.00
  -2   3  -6  112.72   11.43
  -2   3  -7 3753.45   68.67
  -2   3  -8  820.83   32.56
  -2   3  -8  825.99   32.63
   2  -3   9   41.31    6.75
  -2   3  -9   34.24    6.63
  -2   3 -10  479.32   22.87
   2  -3  10  488.24   23.60
  -2   3 -10  452.73   23.62
   2  -3  11 1033.69   33.73
   2  -3  12  834.14   28.85
   2  -3  12  847.01   25.74
   2  -3  13 1647.84   36.53
   2  -3  14   29.87    4.31
   2  -3  15  361.80   11.28
  -2   2  14  103.89    5.65
  -2   2  14  120.64    6.94
  -2   2  13  876.87   22.91
  -2   2  13  855.57   23.62
  -2   2  12  995.12   29.25
  -2   2  12 1029.33   31.28
  -2   2  11   12.45    4.04
  -2   2  11    1.51    1.49
  -2   2  10  754.69   30.64
   2  -2 -10  795.24   27.33
   2  -2  -9  275.85   16.78
   2  -2  -9  267.75   19.10
  -2   2   9  270.70   19.05
  -2   2   9  293.60   19.68
   2  -2  -8   25.36    6.02
   2  -2  -7  711.94   32.87
   2  -2  -6 2164.64   55.49
   2  -2  -5   34.23    6.66
   2  -2  -4 3407.69   59.69
   2  -2  -3  293.23   15.86
   2  -2  -2 1398.53   30.81
  -2   2   1 3727.82   49.44
   2  -2   0  120.51    3.82
   2  -2   0  123.20    4.85
  -2   2  -1 2651.39   40.21
  -2   2  -2 1874.60   35.26
  -2   2  -3 1059.42   28.02
  -2   2  -4 2360.38   44.49
  -2   2  -5 1980.14   43.42
  -2   2  -6  174.71   13.71
  -2   2  -7  850.57   31.29
  -2   2  -8 1179.31   37.37
  -2   2  -8 1156.87   37.85
  -2   2  -9  125.01   12.48
   2  -2   9  158.32   13.62
   2  -2  10 1635.63   43.58
  -2   2 -10 1554.33   43.91
   2  -2  11   51.93    7.66
   2  -2  12   67.52    8.24
   2  -2  13  330.63   16.29
   2  -2  14  279.34   12.68
   2  -2  15  148.67    7.02
  -2   1  15  275.91    8.95
  -2   1  14   12.44    2.29
  -2   1  14   10.92    2.59
  -2   1  13  247.70   14.00
   2  -1 -12  211.26   13.04
  -2   1  12  210.45   14.44
  -2   1  11  610.34   26.51
   2  -1 -11  569.53   23.60
   2  -1 -10  164.05   14.41
  -2   1  10  152.43   13.76
   2  -1 -10  143.00   12.34
   2  -1  -9 2986.21   62.98
   2  -1  -9 2995.51   57.67
   2  -1  -8   59.20    9.18
   2  -1  -7 2819.60   63.91
   2  -1  -6  354.37   21.44
   2  -1  -5 1010.85   33.05
   2  -1  -4 5735.27   71.12
   2  -1  -3 4119.47   53.37
   2  -1  -2 3490.85   43.35
  -2   1   1 7467.60   64.41
  -2   1   0   88.00    6.60
   2  -1   0   97.45    5.61
  -2   1  -1  969.81   22.15
  -2   1  -3  379.85   15.86
  -2   1  -4 1181.06   30.89
  -2   1  -5 4467.14   64.07
  -2   1  -6  304.63   17.48
  -2   1  -7 1497.49   39.72
  -2   1  -7 1510.28   43.13
  -2   1  -8  563.50   26.46
  -2   1  -9    3.29    2.43
   2  -1   9    8.90    3.40
  -2   1 -10 1033.19   35.48
   2  -1  10 1107.44   36.11
   2  -1  11  736.03   28.58
   2  -1  12   97.37    9.66
   2  -1  13  559.66   18.03
   2  -1  13  570.71   20.69
   2  -1  14  266.48   11.74
   2  -1  14  247.47    9.22
   2  -1  15  260.99    8.23
  -2   0  15  463.33   13.60
  -2   0  14  313.20   14.18
  -2   0  13  206.73   13.52
   2   0 -13  197.29   11.94
   2   0 -12 1711.67   40.09
   2   0 -11  173.64   13.72
  -2   0  11  176.51   14.22
  -2   0  10 4105.61   69.50
   2   0 -10 3928.41   67.00
  -2   0   9 1911.03   47.50
   2   0  -9 1867.64   46.15
   2   0  -8  573.83   27.74
   2   0  -7 2542.23   56.62
   2   0  -6 1030.86   33.54
   2   0  -5  136.79   11.03
   2   0  -4 5330.79   61.27
   2   0  -3 3245.99   44.33
   2   0  -3 2927.29   40.32
   2   0  -2  164.12    9.08
   2   0   0  534.42   15.63
  -2   0   0  512.26   14.06
   2   0   1  278.37   12.24
  -2   0  -1  301.58   11.28
  -2   0  -2 4353.72   46.87
  -2   0  -3 1260.12   28.67
  -2   0  -4 1012.54   27.88
  -2   0  -5 4075.80   59.20
  -2   0  -6   28.02    5.91
  -2   0  -6   26.45    5.03
  -2   0  -7  839.10   31.51
   2   0   8 1999.67   49.69
  -2   0  -8 1996.53   48.96
  -2   0  -9    4.30    2.31
   2   0   9    2.57    2.01
   2   0  10 1384.12   40.39
   2   0  11  847.86   30.15
   2   0  12  264.82   15.32
   2   0  13  787.25   20.83
   2   0  13  831.53   23.39
   2   0  14  165.89    8.33
   2   0  14  145.75    6.65
  -2  -1  15  660.40   17.36
  -2  -1  14  234.99   12.84
   2   1 -13 1472.89   35.69
  -2  -1  13 1466.63   36.99
   2   1 -12  939.22   31.29
   2   1 -11  325.83   19.46
   2   1 -10   98.14   10.90
   2   1 -10  117.20   11.74
  -2  -1  10   81.16    9.57
   2   1  -9 1202.89   37.95
   2   1  -9 1143.90   36.71
   2   1  -8  404.17   22.09
   2   1  -7 1982.03   46.06
   2   1  -6 2382.99   46.25
   2   1  -5    3.93    1.98
   2   1  -4 6170.12   58.56
   2   1  -4 6486.33   71.58
   2   1  -3 1383.35   30.31
   2   1  -2   34.97    4.60
   2   1  -1 9956.48   74.63
  -2  -1   0 1019.08   17.35
   2   1   0 1042.44   25.72
  -2  -1  -1 6345.33   46.78
   2   1   1 5802.90   65.86
  -2  -1  -2 6440.09   55.16
  -2  -1  -3  188.49   10.81
  -2  -1  -4  207.44   11.85
  -2  -1  -5 6139.64   81.83
  -2  -1  -6  118.04   11.62
  -2  -1  -7 3785.34   66.95
  -2  -1  -8 1721.61   45.05
   2   1   8 1811.83   48.16
  -2  -1  -9    2.52    2.03
   2   1   9    2.45    2.44
   2   1  10  738.59   28.99
   2   1  11 1014.14   31.62
   2   1  12  129.54    9.59
   2   1  12  130.76    9.99
   2   1  13  456.84   15.47
   2   1  13  440.92   14.46
   2   1  14  331.79    9.17
  -2  -2  15  378.88   13.40
  -2  -2  14   86.00    7.85
   2   2 -13   38.48    6.07
   2   2 -12 1123.08   35.17
   2   2 -11  979.43   31.45
   2   2 -11  975.74   34.40
   2   2 -10  360.54   21.27
   2   2 -10  351.81   20.02
   2   2 -10  344.52   22.91
   2   2  -9 3491.73   65.51
   2   2  -9 3475.32   73.61
   2   2  -8   80.88   11.01
   2   2  -7 5640.54   69.86
   2   2  -7 5676.92   86.83
   2   2  -6 1267.86   38.04
   2   2  -6 1317.49   30.23
   2   2  -5 3540.47   59.17
   2   2  -5 3710.29   43.79
   2   2  -4 1300.57   33.39
   2   2  -3  971.13   27.48
   2   2  -2  397.79   17.44
   2   2  -2  380.87   16.51
   2   2  -1 7624.10   75.87
   2   2  -1 7743.61   74.79
   2   2   0 2082.49   39.55
   2   2   0 2232.81   42.04
   2   2   1 2816.37   50.24
   2   2   2 4210.32   66.40
  -2  -2  -3  640.07   25.28
  -2  -2  -4 1644.36   41.14
  -2  -2  -5 2160.55   48.08
  -2  -2  -6   27.30    5.61
  -2  -2  -7  342.00   19.80
   2   2   7  399.28   23.59
   2   2   8  666.76   29.47
  -2  -2  -8  628.76   26.26
   2   2   9    1.35    1.84
   2   2  10  627.75   25.03
   2   2  10  628.94   25.46
   2   2  11  532.38   20.83
   2   2  11  539.63   21.06
   2   2  12    9.33    2.47
   2   2  12   11.13    2.50
   2   2  13  462.57   12.80
   2   2  13  468.26   12.17
  -2  -3  15  476.64   14.53
  -2  -3  14  480.02   18.10
   2   3 -13  139.18   11.55
   2   3 -12  834.99   30.51
   2   3 -12  840.33   27.47
   2   3 -11  394.70   22.15
   2   3 -11  388.40   20.70
   2   3 -10 1649.05   45.02
   2   3 -10 1642.52   51.35
   2   3 -10 1684.47   46.74
   2   3  -9 1052.51   42.03
   2   3  -9 1073.50   37.77
   2   3  -9  988.45   35.86
   2   3  -8  570.03   29.67
   2   3  -7  217.83   17.39
   2   3  -6  780.89   30.46
   2   3  -5 1183.39   35.92
   2   3  -4 2118.17   46.50
   2   3  -3 8447.99   90.55
   2   3  -2  588.48   22.81
   2   3  -2  587.28   23.39
   2   3  -1 3081.62   52.53
   2   3  -1 2981.78   51.47
   2   3   0 4947.92   68.78
   2   3   0 4682.03   67.58
   2   3   1  345.92   19.58
  -2  -3  -1  494.50   20.14
   2   3   2 3985.99   69.67
  -2  -3  -2 4021.33   60.81
   2   3   3  244.21   18.25
  -2  -3  -3  287.61   16.81
  -2  -3  -4  403.05   20.51
   2   3   4  453.74   26.00
  -2  -3  -5  805.71   29.38
   2   3   5  868.93   37.64
  -2  -3  -6  379.31   20.28
   2   3   6  361.01   20.17
   2   3   6  351.12   22.94
   2   3   6  390.28   25.95
  -2  -3  -7  189.24   14.50
   2   3   7  228.82   15.23
   2   3   7  221.72   17.58
   2   3   7  222.78   19.02
   2   3   8  682.20   29.01
   2   3   8  671.69   28.99
   2   3   9    5.95    2.93
   2   3   9    1.70    1.38
   2   3  10 1067.41   29.93
   2   3  10 1108.11   31.57
   2   3  11  359.76   15.62
   2   3  11  364.43   14.74
   2   3  12  136.81    6.56
   2   3  12  151.16    8.20
   2   4 -15  654.57   16.84
  -2  -4  15  612.68   14.73
  -2  -4  14  209.11   11.12
   2   4 -13  505.21   18.97
   2   4 -12  215.13   15.51
   2   4 -12  204.72   14.06
   2   4 -11  235.82   16.42
   2   4 -11  230.95   17.02
   2   4 -10  315.05   22.90
   2   4 -10  304.77   20.22
   2   4 -10  290.48   19.36
   2   4  -9 1566.30   46.50
   2   4  -9 1628.60   52.69
   2   4  -9 1659.15   48.23
   2   4  -8  829.51   34.26
   2   4  -8  901.55   38.21
   2   4  -8  886.37   36.46
   2   4  -7 1748.76   50.41
   2   4  -6 8521.51  107.96
   2   4  -5  135.30   13.19
   2   4  -4 6902.23   92.36
   2   4  -3 2115.63   49.43
   2   4  -2  222.69   15.74
   2   4  -1 2127.37   48.43
   2   4  -1 2246.55   49.89
   2   4   0  153.35   13.26
   2   4   1   45.53    7.68
   2   4   2 3288.39   68.02
   2   4   3  976.43   38.82
   2   4   4  845.43   37.51
   2   4   4  819.19   35.35
   2   4   5 2196.82   54.35
   2   4   5 2139.59   53.10
   2   4   5 2259.76   59.89
   2   4   5 2281.37   63.37
   2   4   6  132.20   12.49
   2   4   6  149.78   15.44
   2   4   6  159.83   16.83
   2   4   7  997.41   36.82
   2   4   7 1013.85   32.22
   2   4   8 1062.80   32.99
   2   4   8 1078.63   30.42
   2   4   9    7.41    3.07
   2   4   9    6.45    2.49
   2   4  10  487.49   18.72
   2   4  11  377.90   13.58
   2   5 -15  259.93   10.06
  -2  -5  14  224.67    9.78
   2   5 -14  202.90    9.62
  -2  -5  13  392.28   15.99
   2   5 -13  386.04   16.67
   2   5 -12  446.84   20.48
   2   5 -11  105.49   11.05
   2   5 -10  235.82   17.88
   2   5 -10  271.09   18.88
   2   5  -9 2846.05   71.32
   2   5  -9 2680.90   61.84
   2   5  -8    4.74    2.98
   2   5  -8   17.34    5.63
   2   5  -8   24.52    6.34
   2   5  -7 3754.16   77.35
   2   5  -7 3814.37   78.97
   2   5  -6  468.13   26.91
   2   5  -5  885.70   36.02
   2   5  -4  424.69   24.42
   2   5  -3  888.52   34.18
   2   5  -2  458.41   24.54
   2   5  -1 3351.96   66.09
   2   5   0  698.14   30.97
   2   5   1  510.28   26.99
   2   5   2 3634.66   66.93
   2   5   2 3798.79   70.76
   2   5   2 3934.02   77.13
   2   5   2 3802.80   75.25
   2   5   3  363.83   23.46
   2   5   3  361.37   23.66
   2   5   3  369.63   21.78
   2   5   3  341.24   20.65
   2   5   3  395.58   25.24
   2   5   4  594.94   30.84
   2   5   4  572.86   26.89
   2   5   4  584.58   29.42
   2   5   4  600.11   31.95
   2   5   5 3296.35   72.01
   2   5   5 3178.04   61.79
   2   5   6   43.95    8.21
   2   5   6   33.60    6.33
   2   5   7  738.27   26.37
   2   5   7  712.30   29.27
   2   5   8  945.25   30.35
   2   5   8  963.01   26.39
   2   5   9  134.73    9.91
   2   5   9  143.55    8.39
   2   5  10  318.84   12.38
   2   6 -15  360.24   10.10
   2   6 -14  282.26   12.08
   2   6 -14  288.68   10.99
   2   6 -13  206.71   11.69
   2   6 -12 1071.52   30.78
   2   6 -11   16.72    4.47
   2   6 -10  385.79   22.00
   2   6  -9  688.45   30.94
   2   6  -8   20.05    5.83
   2   6  -8   20.97    5.55
   2   6  -7  485.18   28.99
   2   6  -7  466.91   25.92
   2   6  -7  484.08   27.95
   2   6  -6 1622.46   51.98
   2   6  -6 1631.33   49.77
   2   6  -5  356.79   24.99
   2   6  -5  386.63   26.70
   2   6  -5  407.98   25.83
   2   6  -5  397.20   25.27
   2   6  -4 1830.56   56.00
   2   6  -4 1748.78   55.06
   2   6  -4 1839.50   52.99
   2   6  -3 3246.03   74.42
   2   6  -3 3326.97   76.73
   2   6  -2  528.27   30.85
   2   6  -2  538.53   29.94
   2   6  -1 4954.33   80.11
   2   6  -1 5044.13   90.15
   2   6  -1 4919.66   92.70
   2   6   0  185.70   16.03
   2   6   0  201.09   16.19
   2   6   0  185.63   16.83
   2   6   0  204.82   18.09
   2   6   0  225.20   17.13
   2   6   0  201.06   17.64
   2   6   1  822.01   32.53
   2   6   1  796.98   34.00
   2   6   1  836.16   33.31
   2   6   1  762.32   31.64
   2   6   1  834.39   36.36
   2   6   1  862.04   36.98
   2   6   2  569.27   29.29
   2   6   2  594.84   27.69
   2   6   2  577.97   27.23
   2   6   2  615.39   31.44
   2   6   2  610.91   30.96
   2   6   3  100.73   12.36
   2   6   3  108.34   12.96
   2   6   3  103.58   11.25
   2   6   4  113.28   12.78
   2   6   4  124.64   13.68
   2   6   4  124.07   11.93
   2   6   5 2734.76   61.86
   2   6   5 2756.82   53.18
   2   6   5 2643.77   56.56
   2   6   6  125.67   12.18
   2   6   6  116.27   10.83
   2   6   7  556.44   22.59
   2   6   7  552.33   20.52
   2   6   8  627.03   20.45
   2   6   8  666.91   18.75
   2   6   9    6.88    1.77
   2   7 -14   34.11    3.43
   2   7 -14   37.21    3.55
   2   7 -13   90.95    7.19
   2   7 -13   92.98    7.18
   2   7 -12  618.37   21.64
   2   7 -12  670.13   22.62
   2   7 -11   75.56    8.38
   2   7 -11   79.09    8.86
   2   7 -10  279.17   17.84
   2   7  -9  826.02   32.52
   2   7  -8  228.04   17.98
   2   7  -7  632.66   31.19
   2   7  -6 2284.58   61.83
   2   7  -5    2.35    3.15
   2   7  -5    4.59    2.94
   2   7  -5    6.57    3.54
   2   7  -5    7.38    3.61
   2   7  -4 1302.12   47.71
   2   7  -4 1191.87   45.36
   2   7  -3  707.42   35.68
   2   7  -3  699.07   34.68
   2   7  -3  715.83   31.96
   2   7  -2  481.26   29.34
   2   7  -2  477.49   25.86
   2   7  -2  466.31   27.98
   2   7  -1  107.94   11.96
   2   7  -1  108.64   13.39
   2   7  -1  120.00   12.90
   2   7  -1  112.68   13.79
   2   7   0  466.37   25.64
   2   7   0  531.47   26.56
   2   7   0  492.27   25.18
   2   7   0  484.59   28.19
   2   7   0  473.79   24.95
   2   7   1   87.07   10.76
   2   7   1   80.78   11.38
   2   7   1   90.28   10.64
   2   7   1   84.41   10.53
   2   7   2 1181.41   39.54
   2   7   2 1250.60   38.02
   2   7   2 1179.35   42.33
   2   7   3  672.87   29.31
   2   7   3  754.78   28.41
   2   7   3  697.50   31.21
   2   7   4  382.98   19.03
   2   7   4  368.56   21.15
   2   7   4  366.96   20.85
   2   7   5  789.61   28.20
   2   7   5  802.62   27.92
   2   7   6  253.74   13.84
   2   7   6  273.71   14.30
   2   7   7  436.12   14.98
   2   7   7  478.34   15.68
   2   7   8  372.78   10.12
   2   8 -13   12.91    2.39
   2   8 -12  425.77   13.75
   2   8 -12  451.25   16.22
   2   8 -11  648.98   22.26
   2   8 -10  492.74   21.32
   2   8  -9 1312.13   37.61
   2   8  -8   17.56    4.54
   2   8  -7  257.64   18.49
   2   8  -6  869.50   34.72
   2   8  -5   11.48    4.33
   2   8  -4  258.23   20.52
   2   8  -4  258.16   18.95
   2   8  -3 1553.85   50.00
   2   8  -3 1591.35   46.11
   2   8  -2  184.67   15.56
   2   8  -2  206.05   15.90
   2   8  -2  196.03   17.54
   2   8  -1 1050.61   40.17
   2   8  -1 1076.17   36.83
   2   8  -1 1080.59   35.83
   2   8   0 1806.19   51.75
   2   8   0 1879.11   46.15
   2   8   0 1775.82   45.98
   2   8   1  752.19   28.01
   2   8   1  761.92   32.50
   2   8   2 1066.79   36.86
   2   8   2 1085.73   31.91
   2   8   3  428.04   19.14
   2   8   3  452.54   19.05
   2   8   3  428.70   21.82
   2   8   4  185.96   11.37
   2   8   4  204.85   13.50
   2   8   5  280.01   11.69
   2   8   5  324.37   14.63
   2   8   6   84.60    6.11
   2   9 -12  363.95   11.59
   2   9 -11   39.41    4.55
   2   9 -11   34.04    3.60
   2   9 -10  199.11   10.73
   2   9 -10  209.88   11.67
   2   9  -9  548.70   20.34
   2   9  -9  566.37   21.08
   2   9  -8   46.92    6.37
   2   9  -8   54.93    7.17
   2   9  -7  521.03   21.61
   2   9  -7  528.67   23.38
   2   9  -6  485.89   23.08
   2   9  -5  111.79   11.19
   2   9  -4  358.83   20.00
   2   9  -4  386.66   19.82
   2   9  -3 2010.09   50.85
   2   9  -3 2147.89   46.65
   2   9  -3 2127.33   47.85
   2   9  -2  219.02   14.72
   2   9  -2  222.66   15.23
   2   9  -2  198.13   15.89
   2   9  -1 1065.02   31.50
   2   9  -1 1013.79   35.42
   2   9  -1 1007.46   31.40
   2   9   0  160.84   11.69
   2   9   0  172.23   14.19
   2   9   1  105.82   10.55
   2   9   1   94.30    8.40
   2   9   2  125.08    8.88
   2   9   2  124.06   10.49
   2   9   3  282.44   14.12
   2   9   4    5.45    1.82
   2   9   5  561.21   12.86
   2  10  -9  537.09   13.22
   2  10  -9  567.98   14.20
   2  10  -8  188.40    9.37
   2  10  -8  191.58    9.82
   2  10  -7  524.42   17.95
   2  10  -7  487.29   16.91
   2  10  -6  765.64   22.58
   2  10  -6  785.74   23.26
   2  10  -5    2.12    1.57
   2  10  -5    1.56    1.13
   2  10  -4  141.86   10.12
   2  10  -4  137.15   10.10
   2  10  -3  196.34   11.73
   2  10  -3  174.54   11.25
   2  10  -2    1.76    1.24
   2  10  -1  270.13   14.61
   2  10  -1  269.77   12.64
   2  10   0  383.80   16.44
   2  10   0  356.48   13.47
   2  10   1    6.05    1.64
   2  10   1    7.88    2.19
   2  10   2  423.84   13.72
   2  11  -7  124.38    5.68
   2  11  -6  109.58    6.03
   2  11  -5    1.89    1.03
   2  11  -4   62.74    4.85
   2  11  -3  272.66    9.72
   2  11  -2    0.27    0.58
  -3  13  -1  482.30   11.84
  -3  13  -2  102.05    5.97
  -3  13  -3  656.88   15.96
  -3  13  -4  296.92   11.02
  -3  13  -5    1.93    1.08
  -3  13  -6  138.06    7.19
  -3  12   2  553.98   14.86
  -3  12   1  138.61    8.46
  -3  12   0  214.16   11.36
  -3  12  -1  248.32   12.98
   3 -12   2   11.50    2.52
  -3  12  -2    7.80    2.69
  -3  12  -3   24.35    4.43
   3 -12   3   19.16    3.54
   3 -12   4   71.42    7.06
  -3  12  -4   71.12    7.62
  -3  12  -5  153.03   11.18
  -3  12  -6   24.22    4.52
  -3  12  -7  935.18   25.98
  -3  12  -8    2.70    1.66
  -3  12  -9  173.65    8.56
  -3  11   5  471.61   12.06
  -3  11   4  387.86   13.73
  -3  11   3    4.23    2.01
  -3  11   2  165.26   11.32
  -3  11   1   69.95    7.87
   3 -11   0    4.36    2.02
  -3  11   0    8.19    3.27
   3 -11   1  180.52   12.35
  -3  11  -1  186.31   14.06
   3 -11   2  649.72   24.82
  -3  11  -2  689.87   27.59
  -3  11  -3   24.60    5.48
  -3  11  -4 1366.14   40.05
  -3  11  -5   31.59    6.24
  -3  11  -6  623.60   26.96
  -3  11  -7  764.85   29.30
  -3  11  -8    8.65    3.04
  -3  11  -9  252.75   14.06
  -3  11 -10  180.85   10.04
  -3  11 -11   11.88    2.05
  -3  10   7  168.86    6.87
  -3  10   6    4.14    1.56
  -3  10   6    4.72    1.77
  -3  10   5   71.42    7.11
  -3  10   5   70.39    7.04
  -3  10   4  152.28   11.40
  -3  10   4  148.29   11.48
  -3  10   3    5.20    2.10
  -3  10   2  299.35   18.19
   3 -10  -1  736.64   26.01
  -3  10   1  665.77   28.36
  -3  10   0  139.87   13.52
   3 -10   0  144.00   12.43
  -3  10  -1 1977.75   51.34
  -3  10  -2   54.51    8.93
  -3  10  -3 1941.19   52.81
  -3  10  -4  401.38   24.22
  -3  10  -5   13.63    4.75
  -3  10  -6  135.85   14.23
  -3  10  -7  301.57   21.34
  -3  10  -7  316.45   21.56
  -3  10  -8  445.68   25.92
  -3  10  -8  482.07   26.05
  -3  10  -9  333.35   20.41
  -3  10  -9  342.73   19.49
  -3  10 -10  551.81   23.03
  -3  10 -10  561.55   21.62
  -3  10 -11    2.04    1.50
  -3  10 -11    2.28    1.32
  -3  10 -12  228.73    8.63
  -3   9   8   32.42    3.64
  -3   9   8   29.11    3.60
  -3   9   7  203.06   11.56
  -3   9   7  192.46   10.88
  -3   9   6   38.97    6.13
  -3   9   6   41.67    6.05
  -3   9   5  248.84   17.24
  -3   9   5  265.36   16.55
  -3   9   4  334.09   21.18
  -3   9   4  331.74   19.80
  -3   9   3  147.08   13.89
  -3   9   3  149.11   14.36
   3  -9  -2 1509.83   40.23
  -3   9   2 1430.01   44.03
   3  -9  -1  492.04   24.43
  -3   9   1  439.14   25.04
  -3   9   0  875.52   35.51
  -3   9  -1  752.15   33.57
  -3   9  -2  189.79   20.11
  -3   9  -2  185.32   16.87
  -3   9  -3  384.04   24.65
  -3   9  -3  427.27   29.69
  -3   9  -4  491.09   28.17
  -3   9  -5 1855.61   55.50
  -3   9  -5 1682.85   53.77
  -3   9  -6  458.11   28.85
  -3   9  -7 1652.59   56.03
  -3   9  -8  172.97   18.10
  -3   9  -9 1519.64   48.55
  -3   9 -10  202.16   15.79
  -3   9 -11   86.38    9.03
  -3   9 -12  213.16   11.95
  -3   9 -13  161.90    8.30
  -3   8  10  213.43    7.68
  -3   8   9  150.62    8.75
  -3   8   8  280.46   14.49
  -3   8   8  273.69   13.93
  -3   8   8  258.71   11.13
  -3   8   7  700.54   26.66
  -3   8   7  673.73   21.08
  -3   8   7  671.53   25.16
  -3   8   6   26.35    5.99
  -3   8   6   24.24    5.54
  -3   8   6   29.77    5.10
  -3   8   5 1485.72   44.72
  -3   8   5 1561.42   49.65
  -3   8   4  318.83   21.29
  -3   8   4  320.12   22.95
   3  -8  -3  174.32   14.21
  -3   8   3  161.89   16.24
  -3   8   3  166.20   15.77
  -3   8   2  336.89   23.69
   3  -8  -2  361.59   21.54
  -3   8   2  316.16   21.83
   3  -8  -1  383.82   23.20
  -3   8   1  401.38   27.29
  -3   8   1  351.52   23.04
  -3   8   1  389.59   22.14
  -3   8   0   48.15   10.14
  -3   8   0   21.62    5.71
  -3   8  -1 1745.18   51.45
  -3   8  -2 2015.60   55.64
  -3   8  -3  857.59   36.68
  -3   8  -4  945.78   35.43
  -3   8  -4 1033.71   42.19
  -3   8  -4 1063.55   41.69
  -3   8  -4 1083.78   46.41
  -3   8  -5  241.54   21.24
  -3   8  -5  220.91   17.53
  -3   8  -5  237.22   20.87
  -3   8  -5  250.49   19.34
  -3   8  -6 1892.96   61.36
  -3   8  -6 1725.00   50.25
  -3   8  -6 1819.72   54.93
  -3   8  -6 1792.56   53.24
  -3   8  -7  237.75   22.42
  -3   8  -7  221.68   18.68
  -3   8  -7  236.71   20.13
  -3   8  -8  205.15   20.74
  -3   8  -8  200.90   18.72
  -3   8  -9   54.21    9.87
  -3   8  -9   48.80    9.18
  -3   8 -10  187.30   15.97
  -3   8 -10  174.42   14.99
  -3   8 -11   73.99    9.09
  -3   8 -11   61.15    7.67
  -3   8 -12  502.22   19.96
  -3   8 -12  428.52   16.97
  -3   8 -13  366.43   13.93
  -3   8 -13  313.26   11.30
   3  -8  14   29.52    2.96
  -3   7  11  218.99    8.13
  -3   7  10  873.77   21.69
  -3   7  10  809.54   18.01
  -3   7   9   68.80    7.49
  -3   7   9   68.95    6.48
  -3   7   9   66.09    7.07
  -3   7   8  188.88   14.03
  -3   7   8  177.30   11.95
  -3   7   8  185.03   13.70
  -3   7   7  836.56   32.69
  -3   7   7  803.01   28.63
  -3   7   7  795.37   31.93
  -3   7   6   51.15    9.24
  -3   7   6   49.73    8.79
  -3   7   5 1010.04   43.26
  -3   7   5  928.29   38.18
  -3   7   4  548.39   31.99
  -3   7   4  538.76   29.25
   3  -7  -4  584.03   26.68
   3  -7  -3  652.94   29.19
  -3   7   3  681.15   32.70
  -3   7   3  587.99   30.63
  -3   7   3  610.55   32.74
   3  -7  -2  957.11   36.35
  -3   7   2  934.02   38.05
  -3   7   2  934.36   35.08
  -3   7   1 2938.77   63.68
  -3   7   0  155.35   14.26
  -3   7  -1 2122.96   53.02
  -3   7  -2 1298.47   41.18
  -3   7  -3  531.61   26.24
  -3   7  -4 1294.09   42.09
  -3   7  -5   20.12    6.00
  -3   7  -5   24.65    6.04
  -3   7  -6   55.65   10.78
  -3   7  -6   63.32    9.91
  -3   7  -6   68.84   10.85
  -3   7  -7  917.17   44.71
  -3   7  -7  878.24   37.20
  -3   7  -8 1208.23   50.09
  -3   7  -8 1229.50   44.53
  -3   7  -9  582.26   31.38
  -3   7 -10 1333.82   42.92
  -3   7 -11    0.60    1.56
  -3   7 -12  728.98   24.83
  -3   7 -13  409.10   15.46
  -3   7 -13  417.98   15.73
  -3   7 -14   28.73    3.12
   3  -7  14   45.48    4.03
  -3   6  12   45.36    3.58
  -3   6  11   53.68    5.33
  -3   6  10  660.79   22.48
  -3   6  10  648.08   20.65
  -3   6   9   86.32    9.60
  -3   6   9   83.96    9.37
  -3   6   9   83.49    8.58
  -3   6   8  375.43   21.74
  -3   6   8  375.87   20.39
  -3   6   8  359.62   21.56
  -3   6   7 1490.88   48.42
  -3   6   6  590.22   32.25
  -3   6   5 1124.34   45.18
   3  -6  -5 1051.06   36.26
  -3   6   4 3906.34   81.21
  -3   6   4 4105.16   84.58
  -3   6   3 1194.87   43.54
  -3   6   2 3080.32   67.97
  -3   6   1  764.81   33.03
  -3   6   0   24.35    5.85
  -3   6  -1 2762.11   59.40
  -3   6  -2  898.71   34.07
  -3   6  -3   40.50    7.38
  -3   6  -4 2368.96   56.14
  -3   6  -5 2325.21   57.08
  -3   6  -6  804.91   34.66
  -3   6  -7 2981.86   78.72
  -3   6  -7 2903.19   67.77
  -3   6  -8    8.81    4.18
  -3   6  -8    8.76    4.37
  -3   6  -9 1034.94   40.51
  -3   6  -9 1158.71   43.70
  -3   6 -10  206.92   16.68
  -3   6 -11    5.30    2.76
  -3   6 -12   60.86    7.15
  -3   6 -13  286.30   12.75
   3  -6  13  284.43   13.32
   3  -6  14   54.66    4.49
  -3   5  12  247.56   10.77
  -3   5  11   50.44    6.22
  -3   5  11   59.07    6.36
  -3   5  10  774.53   27.61
  -3   5  10  743.50   25.77
  -3   5   9   21.67    5.55
  -3   5   9   18.01    4.76
  -3   5   8   21.84    6.05
  -3   5   7 2057.24   66.42
   3  -5  -7 2264.10   63.84
  -3   5   7 2245.40   61.58
   3  -5  -7 2134.45   50.15
   3  -5  -6   20.19    5.20
  -3   5   6    7.78    4.15
   3  -5  -6    8.65    4.03
  -3   5   6    9.96    4.26
   3  -5  -5 1107.12   42.53
  -3   5   5 1097.52   46.09
  -3   5   4 1223.56   46.41
  -3   5   3  111.14   13.45
  -3   5   2 1433.43   45.02
  -3   5   1 1062.62   37.09
  -3   5   0  120.57   12.32
  -3   5  -1 2678.39   56.71
  -3   5  -2 4329.93   72.32
  -3   5  -3  659.73   28.82
  -3   5  -4 3287.87   65.03
  -3   5  -5  210.70   17.07
  -3   5  -6 1416.06   46.25
  -3   5  -7  587.43   30.67
  -3   5  -8   67.69   10.73
  -3   5  -8   81.42   11.94
  -3   5  -9  542.59   27.93
  -3   5  -9  582.10   31.03
  -3   5  -9  531.86   27.49
  -3   5 -10  370.37   21.40
   3  -5  11  449.81   20.38
  -3   5 -11  461.24   21.83
   3  -5  12  636.87   22.02
  -3   5 -12  587.71   21.26
   3  -5  13 1202.66   25.97
   3  -5  13 1097.40   25.84
   3  -5  14   47.98    4.02
  -3   5 -15  581.89   11.82
  -3   4  13  472.32   13.18
  -3   4  12  158.84   10.13
  -3   4  12  172.16   10.49
  -3   4  11   44.88    6.38
  -3   4  10 1376.32   38.51
  -3   4   9  100.90   11.62
  -3   4   9  103.30   12.06
   3  -4  -8   50.22    9.35
  -3   4   8   44.40    8.33
   3  -4  -8   35.41    6.53
   3  -4  -7  938.77   41.09
  -3   4   7  912.56   38.74
   3  -4  -7  858.38   33.35
   3  -4  -6   18.82    5.91
   3  -4  -5 1086.90   40.96
  -3   4   4 3468.96   76.06
   3  -4  -4 3363.10   67.77
  -3   4   3   35.97    7.42
  -3   4   2 2108.87   52.58
  -3   4   1 2398.70   52.92
  -3   4   0 1297.13   37.25
  -3   4  -1 5540.99   76.33
  -3   4  -2  100.97   10.51
  -3   4  -3 1249.21   38.47
  -3   4  -4  133.77   12.82
  -3   4  -5 1507.95   44.34
  -3   4  -6  775.53   32.81
  -3   4  -7 1361.08   45.20
  -3   4  -8  452.71   26.09
  -3   4  -8  469.44   26.76
  -3   4  -9 1580.36   44.97
   3  -4   9 1635.32   44.93
  -3   4  -9 1660.69   50.26
  -3   4  -9 1623.37   48.95
  -3   4 -10 1170.89   35.75
   3  -4  10 1127.52   35.98
   3  -4  11   19.60    4.63
   3  -4  12 1430.70   34.97
   3  -4  12 1353.36   32.91
   3  -4  13   71.97    6.89
   3  -4  13   69.31    6.13
   3  -4  14    3.09    1.35
  -3   3  13  447.21   15.13
  -3   3  13  428.15   13.10
  -3   3  12  153.04    9.97
  -3   3  12  162.04   11.30
  -3   3  11  111.86   10.80
  -3   3  11  110.43    9.77
   3  -3 -11  124.07    9.50
   3  -3 -10  495.14   21.02
  -3   3  10  463.60   23.88
  -3   3   9  122.90   13.60
  -3   3   9  137.27   13.75
   3  -3  -9  120.12   11.65
  -3   3   8  338.65   22.30
   3  -3  -8  349.88   24.94
   3  -3  -8  333.59   20.53
   3  -3  -7 1638.56   53.36
   3  -3  -6   59.64    9.88
   3  -3  -5 1175.45   41.09
   3  -3  -4 1061.88   36.83
  -3   3   3  375.56   22.61
  -3   3   2 4686.64   74.44
   3  -3  -2 4628.37   48.02
   3  -3  -1 4092.77   37.34
  -3   3   1 4283.04   66.01
  -3   3   0  107.52    9.96
  -3   3  -1  203.96   13.64
   3  -3   1  209.52    6.99
  -3   3  -2 3436.25   56.99
  -3   3  -3  135.80   11.89
  -3   3  -4 2748.53   54.78
  -3   3  -5 2306.01   52.06
  -3   3  -6  630.33   28.24
  -3   3  -7 2248.03   55.68
   3  -3   8  276.00   19.40
  -3   3  -8  340.87   22.01
  -3   3  -9 1680.39   48.55
   3  -3   9 1604.52   45.25
  -3   3  -9 1612.16   48.67
   3  -3  10  119.62   12.09
   3  -3  11   47.96    7.33
   3  -3  11   40.73    6.28
   3  -3  12  204.21   13.51
   3  -3  12  197.31   11.72
   3  -3  13  518.76   18.86
   3  -3  14  160.47    8.49
  -3   2  14    5.46    1.38
  -3   2  14    5.38    1.49
  -3   2  13  210.26   11.23
  -3   2  12  661.99   23.49
  -3   2  12  672.96   24.62
   3  -2 -12  657.90   21.30
  -3   2  11   60.45    8.36
   3  -2 -11   59.43    7.34
   3  -2 -10 1271.26   36.44
  -3   2  10 1322.08   40.87
   3  -2  -9  308.46   21.89
  -3   2   9  339.95   22.33
   3  -2  -9  316.36   19.52
   3  -2  -8 2225.24   61.97
   3  -2  -8 2217.13   52.87
  -3   2   8 2198.42   55.09
   3  -2  -7 2472.07   63.43
   3  -2  -6 1271.22   42.97
   3  -2  -5 2345.27   55.08
   3  -2  -4 7995.55   92.08
   3  -2  -3   12.02    3.00
   3  -2  -2 3929.50   46.11
  -3   2   2 4064.12   64.03
  -3   2   1 9802.54   93.40
   3  -2  -1 9664.59   67.22
   3  -2   0 1750.08   27.32
  -3   2   0 1829.96   38.30
   3  -2   0 1799.94   24.87
  -3   2  -1 9765.59   88.15
   3  -2   1 9999.00   68.61
  -3   2  -2 3597.21   54.56
  -3   2  -3 1170.47   32.83
  -3   2  -4 3051.80   54.52
  -3   2  -5  379.72   20.46
  -3   2  -6  363.60   20.78
  -3   2  -7 1160.66   38.92
  -3   2  -8  615.27   28.02
   3  -2   8  532.01   27.12
  -3   2  -8  609.20   30.22
   3  -2   9  335.78   20.83
  -3   2  -9  324.43   21.62
   3  -2   9  359.49   19.83
   3  -2  10 1646.80   44.57
   3  -2  10 1789.65   42.08
   3  -2  11  392.82   20.44
   3  -2  11  388.61   17.74
   3  -2  12  669.84   24.24
   3  -2  13 1024.32   25.91
   3  -2  14    2.77    1.22
  -3   1  14    4.85    1.67
   3  -1 -13  731.79   21.02
  -3   1  13  744.71   23.39
   3  -1 -12  903.87   27.81
  -3   1  12  917.52   29.44
   3  -1 -11 1484.32   39.07
  -3   1  11 1534.29   41.36
   3  -1 -10 1994.88   47.48
  -3   1  10 2009.60   50.08
  -3   1   9   99.70   11.56
   3  -1  -9   71.23   10.47
   3  -1  -9   82.22   10.05
   3  -1  -8  437.24   26.36
   3  -1  -7 3663.00   72.42
   3  -1  -6  120.70   12.33
   3  -1  -5 3317.93   59.45
   3  -1  -4 3914.12   58.26
   3  -1  -3   98.00    8.37
   3  -1  -2  241.12   12.16
  -3   1   2  244.13   14.71
  -3   1   1 2647.09   44.68
   3  -1  -1 2758.01   36.46
   3  -1  -1 2626.61   39.35
  -3   1   0  358.84   15.54
   3  -1   0  318.32   13.46
   3  -1   0  349.10   13.64
  -3   1  -1 7273.13   70.36
   3  -1   1 7096.73   68.83
   3  -1   2  535.95   20.67
  -3   1  -2  550.97   19.99
  -3   1  -3  703.82   24.10
  -3   1  -4 1659.01   39.29
  -3   1  -5  831.83   29.46
  -3   1  -6   26.69    5.51
  -3   1  -7 4505.30   80.91
  -3   1  -7 4761.92   73.96
   3  -1   8  912.45   35.60
   3  -1   8  926.17   31.91
   3  -1   9 1185.73   39.29
   3  -1   9 1177.00   34.51
  -3   1  -9 1147.85   39.36
   3  -1  10 2522.33   48.61
   3  -1  10 2428.92   53.91
   3  -1  10 2437.34   46.40
   3  -1  11   40.34    5.86
   3  -1  11   45.24    6.95
   3  -1  12  350.76   16.95
   3  -1  12  347.28   14.51
   3  -1  13  265.34   12.52
   3  -1  14   36.98    3.59
  -3   0  15  480.46   12.57
  -3   0  14   84.66    7.06
   3   0 -13  267.74   13.98
   3   0 -12  185.44   13.41
   3   0 -11    8.69    3.17
  -3   0  11    8.07    3.19
   3   0 -10 1121.34   36.37
  -3   0  10 1047.48   35.04
   3   0  -9 1146.51   40.04
   3   0  -9 1029.70   40.10
   3   0  -8   46.33    7.87
   3   0  -8   52.17    9.04
   3   0  -7 3850.31   68.73
   3   0  -7 3625.83   71.32
   3   0  -6  230.30   15.56
   3   0  -6  216.46   16.14
   3   0  -5  552.41   24.05
   3   0  -4 3191.11   53.87
   3   0  -3  281.71   14.92
   3   0  -2 1245.04   30.32
  -3   0   2 1206.60   30.00
   3   0  -1 3582.20   50.42
  -3   0   1 3562.10   47.49
   3   0   0   12.69    3.16
  -3   0   0    9.26    2.45
   3   0   0    8.91    2.60
   3   0   1 5163.08   65.17
  -3   0  -1 5352.46   55.13
  -3   0  -2 2710.82   40.99
   3   0   2 2717.49   50.52
  -3   0  -3  389.73   17.03
  -3   0  -4 5504.27   68.66
  -3   0  -5  861.37   28.39
  -3   0  -6  723.51   26.08
   3   0   7 3196.02   68.98
   3   0   7 3128.50   59.47
  -3   0  -7 3234.82   66.28
   3   0   8   30.85    6.67
   3   0   8   34.23    6.09
  -3   0  -8   36.83    7.13
   3   0   9  196.39   14.67
   3   0   9  197.28   15.90
   3   0  10  284.60   16.56
   3   0  10  270.95   17.61
   3   0  11  241.33   13.94
   3   0  11  247.47   15.31
   3   0  12  230.48   11.49
   3   0  12  243.71   13.28
   3   0  13  358.30   10.85
   3   0  13  388.34   13.65
  -3  -1  15  348.17   11.46
  -3  -1  14    4.46    1.77
   3   1 -14    0.94    1.00
   3   1 -13  355.26   16.84
   3   1 -12  884.95   29.91
   3   1 -11   79.62    9.74
   3   1 -10 2097.32   56.98
   3   1 -10 2185.71   51.46
   3   1  -9  585.88   30.99
   3   1  -9  610.74   27.29
   3   1  -9  643.69   28.52
   3   1  -8  942.83   38.13
   3   1  -7 2761.50   62.59
   3   1  -7 2814.57   53.32
   3   1  -6  197.26   15.65
   3   1  -5  845.82   30.12
   3   1  -4 2856.83   52.56
   3   1  -3   18.25    4.27
  -3  -1   2 1712.62   32.45
   3   1  -2 1633.10   38.23
   3   1  -1 2453.65   45.86
  -3  -1   1 2520.94   35.31
   3   1   0    8.78    2.79
  -3  -1   0    6.10    1.87
   3   1   0    9.21    2.85
  -3  -1  -1  793.38   18.78
   3   1   1  791.50   27.86
   3   1   2 2734.46   55.07
   3   1   3   83.61   10.26
   3   1   4 3767.91   71.42
  -3  -1  -5  152.45   14.18
   3   1   6  117.89   13.24
   3   1   6  118.91   13.85
  -3  -1  -6   83.01   10.46
   3   1   7  205.74   16.67
   3   1   7  210.50   17.79
  -3  -1  -7  212.85   16.38
   3   1   8 1033.76   35.68
   3   1   8 1065.73   38.12
   3   1   9   77.60    9.35
   3   1   9   84.17   10.10
   3   1  10  712.00   25.85
   3   1  10  705.81   26.98
   3   1  11  175.76   11.27
   3   1  11  163.79   11.56
   3   1  12  521.80   16.03
   3   1  12  547.30   17.65
   3   1  13  388.77   10.93
  -3  -2  15  500.83   13.77
  -3  -2  14    3.20    1.63
   3   2 -13 1206.60   31.57
   3   2 -12  498.34   20.19
   3   2 -12  513.83   22.95
   3   2 -11  621.15   26.93
   3   2 -11  627.11   25.50
   3   2 -10  430.77   23.06
   3   2 -10  426.34   26.37
   3   2 -10  459.91   23.65
   3   2  -9  563.12   30.91
   3   2  -9  547.93   26.14
   3   2  -9  575.11   27.82
   3   2  -8  145.01   14.35
   3   2  -8  131.76   14.55
   3   2  -8  109.31   11.54
   3   2  -7 1659.91   49.13
   3   2  -6 2463.24   57.02
   3   2  -5  542.86   25.54
   3   2  -4 6762.27   87.77
  -3  -2   3  467.81   16.91
   3   2  -3  429.91   21.56
   3   2  -2 1423.20   38.28
   3   2  -2 1430.15   37.46
   3   2  -1 2383.90   49.13
   3   2  -1 2155.55   46.07
   3   2   0 1254.77   35.92
   3   2   0 1306.28   36.85
   3   2   1 3502.50   63.64
   3   2   2 3549.17   67.41
   3   2   3  232.85   18.16
  -3  -2  -3  173.18   14.18
   3   2   4 1879.36   54.10
  -3  -2  -4 1710.80   45.17
   3   2   5 2474.06   61.50
   3   2   5 2495.18   62.49
   3   2   5 2480.31   64.40
  -3  -2  -5 2610.71   55.79
   3   2   6   68.35   10.26
   3   2   6   67.77   10.54
   3   2   6   73.28   11.31
  -3  -2  -6   40.90    6.99
  -3  -2  -7 2393.18   52.61
   3   2   7 2314.01   58.06
   3   2   8  396.28   22.16
   3   2   8  397.14   22.64
   3   2   9  838.35   29.59
   3   2   9  816.66   29.82
   3   2  10  775.28   25.44
   3   2  10  779.24   25.91
   3   2  11   90.48    7.48
   3   2  11   99.55    7.88
   3   2  12  152.11    7.29
   3   2  12  159.84    7.66
  -3  -3  15  315.20   10.22
  -3  -3  14   51.65    5.53
   3   3 -13  278.59   15.24
   3   3 -13  250.77   12.45
   3   3 -12  714.43   24.89
   3   3 -12  692.34   26.42
   3   3 -11  468.81   23.23
   3   3 -11  459.74   22.47
   3   3 -10  698.12   29.81
   3   3 -10  662.13   28.68
   3   3  -9 1404.25   49.54
   3   3  -9 1403.77   44.58
   3   3  -9 1310.12   40.87
   3   3  -8  104.07   13.22
   3   3  -8   88.57   10.68
   3   3  -8  107.51   12.70
   3   3  -7 4011.27   79.93
   3   3  -6 1515.18   47.02
   3   3  -5 5935.90   90.94
   3   3  -4 1345.43   42.01
   3   3  -3   12.70    3.95
   3   3  -2 1631.15   44.16
   3   3  -1 3927.07   68.25
   3   3  -1 3851.34   67.08
   3   3   0   40.72    7.07
   3   3   1 4077.30   73.60
   3   3   2 1241.75   42.75
   3   3   3   17.31    5.31
   3   3   4 2769.72   65.60
   3   3   4 2660.03   63.66
   3   3   4 2823.36   63.44
   3   3   4 2926.05   70.43
   3   3   5 1888.30   54.60
   3   3   5 1718.95   51.85
   3   3   5 1892.09   51.33
   3   3   5 1801.67   56.54
   3   3   6  193.97   17.37
   3   3   6  165.19   15.96
   3   3   7 2158.21   53.56
   3   3   7 2134.79   53.28
   3   3   8  203.46   15.16
   3   3   8  193.22   14.64
   3   3   9   86.12    8.94
   3   3   9   85.94    8.69
   3   3  10  472.15   16.84
   3   3  10  488.21   18.33
   3   3  11  176.41    7.61
   3   3  11  180.68    8.96
   3   4 -15  160.38    7.10
  -3  -4  14   53.53    4.97
   3   4 -14   42.44    3.90
   3   4 -13  346.65   14.71
   3   4 -12 1363.99   36.03
   3   4 -12 1386.03   34.58
   3   4 -11  367.15   20.16
   3   4 -11  386.22   20.44
   3   4 -10 1203.51   38.91
   3   4 -10 1155.27   37.43
   3   4  -9  565.39   28.33
   3   4  -9  536.63   26.19
   3   4  -8  887.72   36.46
   3   4  -8  959.39   42.04
   3   4  -7  583.52   30.04
   3   4  -7  602.94   32.39
   3   4  -6  428.52   26.04
   3   4  -6  502.50   28.86
   3   4  -5  174.64   16.54
   3   4  -4 2142.42   56.58
   3   4  -3  828.65   34.31
   3   4  -2 1337.54   43.01
   3   4  -1 2464.71   58.38
   3   4   0   47.34    8.23
   3   4   1 3008.83   66.78
   3   4   2 1717.34   45.44
   3   4   2 1911.74   54.07
   3   4   2 2020.10   53.12
   3   4   2 1864.71   53.37
   3   4   2 2034.03   56.47
   3   4   2 1722.81   51.36
   3   4   3   13.02    4.59
   3   4   3    2.20    1.52
   3   4   3    7.18    3.50
   3   4   3    3.73    1.81
   3   4   3    7.18    3.51
   3   4   4 1141.67   42.89
   3   4   4 1198.84   40.91
   3   4   4 1093.25   39.09
   3   4   4 1185.74   45.72
   3   4   5  696.72   31.31
   3   4   5  694.09   33.13
   3   4   5  645.11   27.66
   3   4   6   10.45    3.99
   3   4   6   13.95    3.83
   3   4   6   11.48    3.84
   3   4   7 2494.42   50.53
   3   4   7 2472.53   54.34
   3   4   8  191.37   12.17
   3   4   8  184.87   13.35
   3   4   9    6.30    2.31
   3   4  10  852.69   19.97
   3   5 -14   20.17    2.67
  -3  -5  13  738.61   19.08
   3   5 -13  777.98   21.37
   3   5 -12  963.28   27.99
   3   5 -11   78.80    9.11
   3   5 -10  971.90   33.40
   3   5 -10 1051.40   35.64
   3   5  -9  493.11   25.73
   3   5  -9  476.84   24.27
   3   5  -8   28.12    6.08
   3   5  -8   17.21    4.52
   3   5  -8   16.08    5.33
   3   5  -7  848.80   36.30
   3   5  -7  894.59   34.40
   3   5  -6 2267.02   62.93
   3   5  -6 2151.63   55.97
   3   5  -5  303.43   21.95
   3   5  -5  255.14   20.67
   3   5  -5  302.24   22.49
   3   5  -4 3218.42   68.04
   3   5  -4 3142.30   77.46
   3   5  -4 3123.90   73.02
   3   5  -3  165.10   15.36
   3   5  -3  172.16   17.96
   3   5  -3  171.07   16.61
   3   5  -3  166.78   17.08
   3   5  -2 1172.92   40.87
   3   5  -2 1195.05   40.10
   3   5  -2 1091.79   44.77
   3   5  -2 1213.31   46.31
   3   5  -1 1726.08   50.00
   3   5  -1 1584.60   52.05
   3   5  -1 1655.11   47.58
   3   5  -1 1537.80   53.89
   3   5  -1 1662.51   46.40
   3   5   0   51.67    9.27
   3   5   0   46.73    8.97
   3   5   0   46.36    8.17
   3   5   0   50.39    8.15
   3   5   0   52.14    9.21
   3   5   0   43.75    8.40
   3   5   1  722.04   34.36
   3   5   1  708.86   32.94
   3   5   1  690.83   33.21
   3   5   1  705.34   31.16
   3   5   1  597.15   28.48
   3   5   1  643.17   28.55
   3   5   1  589.34   30.36
   3   5   2  959.95   38.65
   3   5   2  941.72   35.91
   3   5   2  921.11   37.86
   3   5   2  937.71   34.33
   3   5   2 1005.09   40.79
   3   5   2  836.26   34.89
   3   5   3   56.69    9.56
   3   5   3   48.49    8.58
   3   5   3   60.15    9.05
   3   5   4 1515.24   48.49
   3   5   4 1536.60   43.83
   3   5   4 1486.75   44.12
   3   5   5  265.52   19.48
   3   5   5  255.26   16.76
   3   5   6   86.16   10.15
   3   5   6   99.92    9.37
   3   5   7  974.01   30.07
   3   5   7 1018.00   25.48
   3   5   8  328.64   15.00
   3   5   9  214.41    9.81
   3   6 -14    4.02    1.18
   3   6 -14    3.25    1.03
   3   6 -13  174.58    9.25
   3   6 -13  184.11    9.67
   3   6 -12  553.58   19.74
   3   6 -11  162.53   12.05
   3   6 -10  704.51   27.51
   3   6  -9 1612.54   44.36
   3   6  -8  151.99   14.37
   3   6  -7 1195.20   41.50
   3   6  -7 1310.32   42.40
   3   6  -6  170.76   16.09
   3   6  -6  216.17   17.95
   3   6  -5  164.51   16.93
   3   6  -5  150.60   15.57
   3   6  -5  141.62   14.98
   3   6  -4 1040.17   38.37
   3   6  -4 1020.56   41.66
   3   6  -4 1041.50   44.09
   3   6  -4 1134.46   44.41
   3   6  -3   26.53    5.83
   3   6  -3   30.89    7.72
   3   6  -2  163.46   15.30
   3   6  -2  156.57   16.59
   3   6  -2  161.28   14.56
   3   6  -2  145.96   16.22
   3   6  -2  164.14   15.09
   3   6  -1 1536.64   47.04
   3   6  -1 1604.93   52.29
   3   6  -1 1651.21   46.55
   3   6  -1 1553.48   51.77
   3   6  -1 1572.12   46.18
   3   6   0 1032.88   38.71
   3   6   0 1044.93   41.44
   3   6   0 1078.98   37.57
   3   6   0  980.13   37.66
   3   6   0 1051.37   36.98
   3   6   1 1157.44   40.74
   3   6   1 1175.73   42.92
   3   6   1 1228.23   39.45
   3   6   1 1118.21   36.47
   3   6   1 1180.48   38.83
   3   6   2 1594.15   47.57
   3   6   2 1691.10   49.84
   3   6   2 1737.30   45.81
   3   6   2 1607.77   44.00
   3   6   3    3.00    2.10
   3   6   3    6.85    3.45
   3   6   3    4.50    2.97
   3   6   4  720.92   30.06
   3   6   4  733.26   27.39
   3   6   4  709.91   28.18
   3   6   5  909.84   31.34
   3   6   5  950.33   29.06
   3   6   6   23.42    4.49
   3   6   6   25.41    4.10
   3   6   7  317.45   13.63
   3   6   7  331.35   11.61
   3   6   8  142.70    7.19
   3   7 -13  207.21    8.75
   3   7 -12  962.64   23.06
   3   7 -11   51.09    6.11
   3   7 -10  696.78   24.84
   3   7  -9  238.84   15.69
   3   7  -8   70.48    8.98
   3   7  -7  803.63   31.25
   3   7  -6  198.61   16.90
   3   7  -6  196.21   15.94
   3   7  -5  432.77   25.70
   3   7  -4  664.89   28.03
   3   7  -4  718.09   33.96
   3   7  -4  714.16   31.42
   3   7  -3 1030.43   36.34
   3   7  -3 1030.13   41.27
   3   7  -3 1037.15   35.46
   3   7  -3  995.86   40.49
   3   7  -3 1079.03   38.39
   3   7  -2  737.52   30.83
   3   7  -2  762.89   35.00
   3   7  -2  731.66   29.86
   3   7  -2  724.12   34.22
   3   7  -2  762.40   31.63
   3   7  -1 2637.39   57.79
   3   7  -1 2602.66   63.58
   3   7  -1 2693.41   56.93
   3   7  -1 2541.29   60.08
   3   7  -1 2690.77   58.23
   3   7   0   35.42    6.85
   3   7   0   41.63    8.09
   3   7   0   43.93    7.18
   3   7   0   38.67    6.84
   3   7   0   41.72    7.32
   3   7   1 1104.43   36.49
   3   7   1 1200.25   36.07
   3   7   1 1099.46   35.12
   3   7   1 1154.11   40.12
   3   7   2  856.85   31.13
   3   7   2  910.59   30.43
   3   7   2  882.00   33.41
   3   7   3    2.88    1.90
   3   7   3    1.29    1.64
   3   7   3    0.01    1.36
   3   7   4  171.97   12.11
   3   7   4  203.07   12.99
   3   7   5  341.16   14.77
   3   7   5  390.62   15.43
   3   7   6    0.88    0.57
   3   7   6    1.53    0.98
   3   8 -12   79.06    5.35
   3   8 -12   66.90    4.47
   3   8 -11   83.19    6.49
   3   8 -10   74.04    6.84
   3   8  -9  366.91   16.50
   3   8  -8    5.23    1.91
   3   8  -8    7.99    2.64
   3   8  -7  655.56   24.12
   3   8  -7  681.54   27.06
   3   8  -6  916.86   28.38
   3   8  -6 1018.94   33.97
   3   8  -5  943.75   30.09
   3   8  -5 1036.66   34.46
   3   8  -4  815.68   28.53
   3   8  -4  816.53   30.88
   3   8  -3  132.56   13.47
   3   8  -3  134.50   11.73
   3   8  -3  134.08   12.41
   3   8  -2  299.42   19.95
   3   8  -2  307.34   17.46
   3   8  -2  310.64   18.39
   3   8  -1  366.75   18.28
   3   8  -1  423.06   23.12
   3   8  -1  415.65   19.95
   3   8  -1  386.63   20.14
   3   8   0   79.69    8.35
   3   8   0   72.50    9.17
   3   8   0   77.57    8.27
   3   8   1  217.20   13.10
   3   8   1  232.61   13.74
   3   8   1  229.24   15.62
   3   8   2  582.09   19.87
   3   8   2  622.42   20.96
   3   8   2  624.76   23.56
   3   8   3   33.31    4.30
   3   8   3   29.08    4.54
   3   8   4  246.59    9.26
   3   8   4  322.00   12.51
   3   9 -10  283.92    9.34
   3   9 -10  283.17    9.99
   3   9  -9  717.11   16.43
   3   9  -9  729.05   19.23
   3   9  -8  110.33    6.48
   3   9  -8  131.43    9.16
   3   9  -7  482.93   15.83
   3   9  -7  537.57   19.88
   3   9  -6  450.43   18.73
   3   9  -6  395.88   15.70
   3   9  -5  351.33   15.55
   3   9  -5  376.28   17.50
   3   9  -4  264.93   13.74
   3   9  -4  270.12   14.83
   3   9  -3   72.01    7.17
   3   9  -3   77.09    7.90
   3   9  -2   64.09    6.73
   3   9  -2   63.97    6.98
   3   9  -1  572.99   19.15
   3   9   0  315.38   13.49
   3   9   0  310.32   15.39
   3   9   1  414.12   14.10
   3   9   1  417.70   16.27
   3   9   2  727.84   18.46
   3  10  -7   92.14    5.57
   3  10  -6  313.79   10.00
   3  10  -6  366.15   12.04
   3  10  -5    4.84    1.46
   3  10  -5    5.98    1.70
   3  10  -4  786.70   17.67
   3  10  -3  196.96    8.85
   3  10  -2  284.44   10.25
   3  10  -1  520.54   12.67
  -4  13  -2    3.84    1.07
  -4  13  -3   15.45    2.30
  -4  13  -4  323.56   10.44
   4 -13   5    5.76    1.34
  -4  12   2  133.11    7.21
  -4  12   1   17.76    3.04
  -4  12   0  201.36   10.72
   4 -12   0  192.45    8.25
  -4  12  -1  498.48   17.72
   4 -12   1  505.16   15.67
   4 -12   2    8.10    2.41
  -4  12  -2    5.28    2.09
   4 -12   3  722.30   21.63
  -4  12  -3  723.31   22.64
   4 -12   4  167.36   10.72
  -4  12  -4  163.49   10.80
   4 -12   5  209.44   12.04
  -4  12  -5  212.00   12.08
  -4  12  -6  540.06   18.51
  -4  12  -7   46.91    4.93
  -4  12  -8   45.19    4.07
   4 -12   9  272.72    9.26
  -4  11   5  162.93    7.11
  -4  11   4    9.50    2.30
  -4  11   3  148.13    9.65
  -4  11   2  323.57   15.51
   4 -11  -1   13.48    3.01
  -4  11   1   12.40    3.48
   4 -11   0  845.53   25.74
  -4  11   0  839.45   27.74
   4 -11   1  713.11   25.26
  -4  11  -1  690.07   26.09
   4 -11   2  105.85   10.24
  -4  11  -2  118.89   11.05
   4 -11   3  519.27   23.27
  -4  11  -3  542.09   23.76
  -4  11  -4   80.33    9.30
  -4  11  -5    6.67    2.80
  -4  11  -6  331.98   18.20
  -4  11  -7  330.02   17.19
  -4  11  -8   14.00    3.18
  -4  11  -9  489.97   15.28
   4 -11  10  101.32    5.52
  -4  10   6   28.82    3.73
  -4  10   5  855.84   23.60
  -4  10   4   70.93    7.69
  -4  10   3 1060.54   32.05
   4 -10  -3 1092.28   27.46
  -4  10   2  646.60   26.24
   4 -10  -2  624.05   23.23
   4 -10  -1   10.50    3.36
  -4  10   1    6.66    3.26
   4 -10   0   97.41   10.74
  -4  10   0   91.35   10.74
   4 -10   1  253.53   18.03
  -4  10  -1  242.57   17.58
  -4  10  -2  396.28   22.95
  -4  10  -3 1003.74   36.74
  -4  10  -4  871.35   34.32
  -4  10  -5   27.47    6.36
  -4  10  -6  497.08   25.40
  -4  10  -6  441.65   22.77
  -4  10  -7  274.06   18.18
  -4  10  -7  251.63   16.94
  -4  10  -8  358.78   18.82
  -4  10  -9  441.96   17.83
   4 -10  11  114.58    7.07
   4 -10  12  193.60    7.42
  -4   9   8  793.54   16.25
  -4   9   7   67.12    6.20
  -4   9   7   67.87    5.19
  -4   9   7   68.87    6.39
  -4   9   6  278.95   15.07
  -4   9   6  284.05   13.03
  -4   9   6  282.92   14.88
  -4   9   5  373.05   19.89
  -4   9   5  376.01   19.42
  -4   9   4  125.73   12.17
   4  -9  -4  146.07   11.25
  -4   9   3  183.71   15.33
   4  -9  -3  188.52   14.17
   4  -9  -2  355.09   20.79
  -4   9   2  331.86   21.14
   4  -9  -1  926.81   35.51
  -4   9   1  852.00   34.69
  -4   9   1  865.41   33.27
   4  -9   0  340.70   22.44
  -4   9   0  351.31   22.63
  -4   9   0  308.72   20.37
  -4   9  -1  678.36   31.62
  -4   9  -1  693.47   31.29
  -4   9  -2  398.69   24.47
  -4   9  -2  389.80   23.74
  -4   9  -3  807.80   34.89
  -4   9  -3  721.11   32.54
  -4   9  -4  901.27   37.00
  -4   9  -4  999.53   38.87
  -4   9  -5  291.94   21.06
  -4   9  -5  241.30   19.51
  -4   9  -6  620.16   30.39
  -4   9  -6  519.67   28.93
  -4   9  -7   30.52    7.70
  -4   9  -7   33.28    7.05
  -4   9  -7   34.77    7.66
  -4   9  -8   29.73    7.37
  -4   9  -8   44.41    7.64
  -4   9  -8   32.35    7.32
  -4   9  -9  249.32   17.92
  -4   9  -9  241.15   14.76
  -4   9  -9  247.32   17.63
  -4   9 -10  512.67   22.45
  -4   9 -10  495.24   21.08
  -4   9 -11  126.96    8.81
  -4   9 -12  252.84    9.51
   4  -9  12  310.47   11.96
   4  -9  13   75.92    4.51
  -4   8   9    7.69    1.91
  -4   8   9    5.44    1.51
  -4   8   8  371.87   15.89
  -4   8   8  366.77   14.09
  -4   8   8  366.79   15.47
  -4   8   7  150.97   11.98
  -4   8   7  147.02   10.73
  -4   8   7  141.37   11.33
  -4   8   6   84.32   10.36
  -4   8   6   86.32   10.04
   4  -8  -6   71.80    7.41
  -4   8   5  368.45   23.90
  -4   8   5  353.61   21.77
   4  -8  -5  370.29   19.04
  -4   8   4 2364.80   61.09
  -4   8   4 2429.50   59.50
  -4   8   3  212.05   17.93
   4  -8  -3  205.58   16.56
   4  -8  -2 3123.69   67.01
  -4   8   2 3074.55   69.52
  -4   8   2 3012.83   65.80
   4  -8  -1   68.33   10.36
  -4   8   1   60.31    9.80
  -4   8   1   78.01   10.83
  -4   8   0 2247.62   59.21
  -4   8   0 2079.91   56.15
  -4   8  -1  450.72   26.45
  -4   8  -1  429.94   25.68
  -4   8  -1  406.58   25.65
  -4   8  -2  194.44   17.43
  -4   8  -2  177.99   16.75
  -4   8  -2  168.09   16.33
  -4   8  -3  394.31   24.88
  -4   8  -3  442.95   26.25
  -4   8  -3  407.83   25.86
  -4   8  -4  503.73   28.39
  -4   8  -4  595.54   30.53
  -4   8  -4  517.51   29.70
  -4   8  -5   27.48    7.76
  -4   8  -5   33.87    7.77
  -4   8  -5   28.64    6.79
  -4   8  -5   29.13    7.09
  -4   8  -6 1338.49   52.46
  -4   8  -6 1285.30   47.85
  -4   8  -7  852.79   42.20
  -4   8  -7  908.16   40.78
  -4   8  -8   32.02    7.64
  -4   8  -8   39.59    8.65
  -4   8  -9  786.63   33.58
  -4   8  -9  823.84   36.09
  -4   8 -10  266.27   17.36
  -4   8 -10  271.23   17.86
  -4   8 -11  225.45   13.69
  -4   8 -11  212.17   13.45
   4  -8  12  447.92   16.19
  -4   8 -12  395.14   15.16
   4  -8  13    5.34    1.61
  -4   8 -13    8.21    1.69
  -4   7  10  145.18    8.29
  -4   7  10  149.94    7.90
  -4   7   9   10.52    3.12
  -4   7   9   10.42    2.67
  -4   7   8  400.14   19.81
  -4   7   8  410.16   18.83
  -4   7   8  390.32   19.20
  -4   7   7  771.92   30.56
  -4   7   7  820.34   32.13
   4  -7  -7  874.83   27.04
  -4   7   6  151.68   15.71
  -4   7   6  127.30   13.80
   4  -7  -6  118.04   11.24
  -4   7   5 2535.35   64.22
  -4   7   5 2662.68   71.49
   4  -7  -5 2597.01   56.80
  -4   7   4   57.82   10.68
  -4   7   4   49.89    9.36
   4  -7  -4   49.71    8.38
   4  -7  -3 1240.22   42.98
  -4   7   3 1175.96   46.77
  -4   7   3 1226.39   45.88
  -4   7   3 1212.55   42.89
   4  -7  -2  417.03   25.65
  -4   7   2  366.27   25.90
  -4   7   2  413.46   26.91
  -4   7   2  418.80   25.37
   4  -7  -1   11.94    5.11
  -4   7   1    8.27    3.92
  -4   7   1    4.00    3.32
  -4   7   1    5.64    3.39
  -4   7   0  195.52   17.94
  -4   7   0  180.37   17.54
  -4   7   0  163.35   15.75
  -4   7  -1  252.71   20.72
  -4   7  -1  281.79   20.90
  -4   7  -2  133.82   14.74
  -4   7  -2  117.07   13.99
  -4   7  -3  852.18   37.17
  -4   7  -3  850.81   37.07
  -4   7  -4 1325.64   46.65
  -4   7  -4 1278.62   49.86
  -4   7  -4 1320.04   47.12
  -4   7  -5    2.19    2.64
  -4   7  -5    5.86    3.31
  -4   7  -6 2158.00   67.42
  -4   7  -6 2199.28   61.49
  -4   7  -6 2252.89   65.25
  -4   7  -7  428.61   30.12
  -4   7  -7  469.24   28.65
  -4   7  -7  498.80   31.64
  -4   7  -8  490.08   30.09
  -4   7  -8  577.89   34.29
  -4   7  -9  643.54   30.55
  -4   7 -10   92.25   10.39
  -4   7 -11    6.95    2.56
  -4   7 -11    7.88    3.00
   4  -7  12  509.36   18.52
  -4   7 -12  492.63   18.78
   4  -7  13   66.09    5.44
  -4   7 -13   82.98    6.23
  -4   6  11  263.29   11.03
  -4   6  11  274.71   10.83
  -4   6  10  366.34   16.20
  -4   6  10  365.22   15.33
  -4   6   9   71.20    8.47
  -4   6   9   76.56    8.32
  -4   6   9   59.07    7.46
  -4   6   8  942.50   34.55
   4  -6  -8  966.73   28.76
  -4   6   7  131.70   14.48
   4  -6  -7  147.17   12.89
   4  -6  -6   24.01    5.54
  -4   6   6   22.25    6.23
  -4   6   5  406.07   29.09
  -4   6   5  423.21   28.16
   4  -6  -5  428.41   24.75
   4  -6  -4   25.94    6.52
  -4   6   4   14.77    6.21
  -4   6   4   21.06    6.60
  -4   6   4   15.44    5.60
   4  -6  -3   95.19   12.27
  -4   6   3  140.23   16.26
  -4   6   3   97.02   12.48
  -4   6   3   98.40   13.78
  -4   6   2 1340.04   48.97
  -4   6   1 1568.10   51.62
  -4   6   0  625.42   31.68
  -4   6  -1 3426.14   72.43
  -4   6  -2  397.80   24.87
  -4   6  -3 4097.58   80.63
  -4   6  -4  522.35   28.86
  -4   6  -5  199.06   18.32
  -4   6  -5  196.08   19.79
  -4   6  -5  190.02   18.43
  -4   6  -6  653.10   33.74
  -4   6  -6  617.28   35.82
  -4   6  -7  828.48   41.32
  -4   6  -7  963.55   41.10
  -4   6  -8    6.40    4.01
  -4   6  -9 1212.95   41.44
  -4   6 -10  400.03   21.27
  -4   6 -11   64.75    7.30
   4  -6  11  101.13    9.71
   4  -6  12  659.06   21.45
   4  -6  13   72.16    5.78
  -4   6 -13   86.78    6.78
  -4   6 -14  179.22    7.15
  -4   5  12   11.59    2.30
  -4   5  11  318.05   14.44
  -4   5  11  315.74   13.99
  -4   5  10  568.32   22.08
   4  -5  -9    4.83    2.46
  -4   5   9    5.47    3.28
  -4   5   8 1088.04   38.88
   4  -5  -8 1125.74   35.26
  -4   5   7   48.27    9.05
   4  -5  -7   54.24    8.58
  -4   5   6   60.68   11.93
  -4   5   6   59.15   10.33
   4  -5  -6   60.22    9.33
  -4   5   5 1685.52   61.15
  -4   5   5 1802.65   57.25
   4  -5  -5 1689.87   50.49
  -4   5   4 1855.09   61.48
  -4   5   4 1953.75   55.94
   4  -5  -4 1888.07   53.89
  -4   5   3  521.96   31.17
  -4   5   2 5200.85   94.04
  -4   5   1  350.40   23.48
  -4   5   0 2637.77   62.13
  -4   5  -1 1179.62   40.47
  -4   5  -2   13.08    4.83
  -4   5  -3  197.64   16.89
  -4   5  -4 1086.77   40.07
  -4   5  -5  363.64   24.19
  -4   5  -6 1045.47   42.36
  -4   5  -6  928.75   43.14
  -4   5  -7 1535.32   54.72
  -4   5  -7 1764.39   54.41
  -4   5  -8   72.10   10.77
  -4   5  -8   98.90   13.13
  -4   5  -9  975.12   35.08
  -4   5 -10  540.48   23.16
   4  -5  11  548.74   21.04
   4  -5  11  540.83   22.49
   4  -5  12   90.62    7.37
   4  -5  12   91.17    7.95
   4  -5  13   32.01    3.86
  -4   5 -14   18.62    2.42
  -4   4  13   31.70    3.19
  -4   4  12    3.18    1.62
  -4   4  12    2.68    1.52
   4  -4 -11  344.76   13.69
  -4   4  11  335.56   16.36
   4  -4 -10 1004.15   27.83
  -4   4  10 1019.17   32.76
   4  -4  -9   11.57    3.88
  -4   4   8 1908.82   52.00
   4  -4  -8 1937.40   49.86
  -4   4   7  593.60   30.14
  -4   4   7  575.71   38.47
   4  -4  -7  553.63   28.15
  -4   4   6  621.08   32.03
   4  -4  -6  574.04   29.16
  -4   4   6  584.03   37.16
  -4   4   5 2690.31   76.64
  -4   4   4 1309.80   50.84
  -4   4   3  104.03   13.50
  -4   4   2 3270.62   71.86
  -4   4   1  202.13   16.88
  -4   4   0   34.67    6.99
  -4   4  -1 2766.73   58.64
  -4   4  -2 7196.65   94.85
  -4   4  -3 3371.50   65.92
  -4   4  -4 6368.00   90.24
  -4   4  -5   93.40   11.52
  -4   4  -6 1823.59   51.60
   4  -4   7  433.21   26.31
  -4   4  -7  435.48   25.60
  -4   4  -8   23.48    6.09
   4  -4   8   11.45    4.30
   4  -4   9  422.12   22.56
   4  -4   9  434.57   23.54
   4  -4  10  782.76   29.39
   4  -4  10  760.90   28.62
   4  -4  11  169.24   12.16
   4  -4  11  154.99   11.93
   4  -4  12  352.20   15.67
   4  -4  12  330.98   14.59
   4  -4  13  327.42   12.24
   4  -4  13  282.78   10.45
  -4   4 -14  110.72    5.49
  -4   3  13  293.15    9.30
  -4   3  13  369.90   12.86
   4  -3 -12    6.26    1.86
  -4   3  12    6.45    2.40
  -4   3  12    7.71    2.21
   4  -3 -11  609.00   21.28
  -4   3  11  635.91   24.60
  -4   3  10 1308.37   39.63
   4  -3  -9   33.29    6.34
  -4   3   8 2790.50   62.12
   4  -3  -8 2896.82   62.98
  -4   3   7 1615.19   48.43
   4  -3  -7 1694.21   49.44
  -4   3   6   55.73   11.44
   4  -3  -6   82.57   10.87
   4  -3  -6   64.67    9.27
   4  -3  -5 1978.89   47.06
  -4   3   5 2165.98   66.22
   4  -3  -4  930.00   29.44
  -4   3   4 1003.07   42.42
  -4   3   3  303.36   22.07
  -4   3   2 3922.76   73.62
  -4   3   1 3746.57   68.63
  -4   3   0 2053.44   49.25
  -4   3  -1 5174.35   75.22
  -4   3  -2  283.43   17.65
  -4   3  -3 5146.46   76.45
  -4   3  -4  375.00   20.76
  -4   3  -5   11.72    4.11
  -4   3  -6  602.28   27.75
   4  -3   7  725.31   34.87
  -4   3  -7  771.31   32.35
   4  -3   7  799.38   32.20
   4  -3   8   19.45    5.43
   4  -3   8   17.53    4.90
   4  -3   9  583.42   27.80
   4  -3   9  611.32   26.44
   4  -3  10 1603.14   42.89
   4  -3  10 1618.27   39.90
   4  -3  11  146.46   11.79
   4  -3  11  142.96   10.68
   4  -3  12 1167.73   28.94
   4  -3  12 1148.65   25.14
   4  -3  13   49.67    4.89
  -4   2  14  248.88    8.26
  -4   2  13  662.94   18.16
   4  -2 -13  708.02   17.26
   4  -2 -12   46.88    5.62
  -4   2  12   53.23    6.34
   4  -2 -11  611.81   23.42
  -4   2  11  621.52   24.85
  -4   2  10  381.29   21.59
  -4   2   9   70.74   10.27
   4  -2  -9   67.27    9.33
   4  -2  -8  465.53   25.11
   4  -2  -8  419.49   25.50
   4  -2  -7 1995.35   53.61
   4  -2  -7 2244.75   56.23
   4  -2  -6    0.02    5.66
   4  -2  -5 1670.83   43.58
   4  -2  -4  133.83   11.39
  -4   2   4  114.75   13.55
  -4   2   3   51.71    8.72
   4  -2  -3   41.59    5.94
  -4   2   2 1865.67   48.06
   4  -2  -2 1901.14   38.74
  -4   2   1  110.54   11.20
   4  -2  -1   96.71    8.46
   4  -2   0 1776.59   35.52
  -4   2   0 1788.62   43.06
   4  -2   1  583.26   19.76
  -4   2  -1  502.92   21.91
   4  -2   2  235.19   14.15
  -4   2  -2  220.58   14.61
   4  -2   3   61.46    8.02
  -4   2  -3   42.95    6.60
  -4   2  -4 3409.37   58.82
   4  -2   4 3850.84   66.45
  -4   2  -5  619.22   25.91
  -4   2  -6 2017.95   48.28
   4  -2   6 1981.91   51.45
   4  -2   7 2437.92   64.44
   4  -2   7 2521.12   56.59
  -4   2  -7 2494.60   54.85
   4  -2   8  169.40   15.88
   4  -2   8  197.79   15.34
   4  -2   9 1431.91   43.25
   4  -2   9 1461.21   39.75
   4  -2  10   58.09    8.05
   4  -2  10   65.55    7.86
   4  -2  11   14.93    3.31
   4  -2  11   13.98    3.57
   4  -2  12  369.37   15.83
   4  -2  13  123.16    7.36
  -4   1  14  116.89    6.61
   4  -1 -13  359.54   14.12
  -4   1  12  118.31    9.44
   4  -1 -12  117.42    9.73
   4  -1 -11  205.23   14.21
  -4   1  11  205.32   13.99
   4  -1 -10 1510.83   41.42
  -4   1  10 1605.84   42.90
  -4   1   9  444.48   24.37
   4  -1  -9  432.05   22.18
   4  -1  -9  397.75   22.47
   4  -1  -8  887.26   33.87
   4  -1  -8  900.62   34.44
   4  -1  -7  432.36   25.08
   4  -1  -7  504.39   26.17
   4  -1  -6   74.88    9.95
   4  -1  -5 3217.62   60.82
   4  -1  -4 1663.69   41.35
  -4   1   4 1688.03   49.06
  -4   1   3  491.30   24.92
   4  -1  -3  516.21   22.18
   4  -1  -2 2115.94   43.73
  -4   1   2 2090.28   47.75
  -4   1   1   68.70    8.26
   4  -1  -1  148.23   11.28
   4  -1   0   49.00    6.56
   4  -1   0   51.83    6.37
  -4   1   0   55.08    7.02
   4  -1   1 8427.64   86.30
  -4   1  -1 7773.14   80.18
   4  -1   2  829.83   29.29
  -4   1  -2  803.58   25.90
  -4   1  -3 1073.47   29.89
   4  -1   3 1247.59   38.17
  -4   1  -4 4256.73   62.62
   4  -1   4 4993.72   80.93
  -4   1  -5  169.86   12.93
   4  -1   5  265.36   19.37
   4  -1   6 2003.20   58.17
   4  -1   6 2184.32   53.78
   4  -1   7   72.21    9.86
   4  -1   7   78.94   11.55
   4  -1   7   85.35   10.32
  -4   1  -7   57.42    9.30
   4  -1   8    4.44    2.50
   4  -1   8    4.02    2.41
   4  -1   8    2.31    2.95
   4  -1   9  124.89   10.97
   4  -1   9  110.05   11.92
   4  -1   9  120.98   11.01
   4  -1  10  383.43   17.35
   4  -1  10  363.06   19.67
   4  -1  11   20.43    4.39
   4  -1  12  401.52   15.55
   4  -1  13  242.52    9.18
   4   0 -14  113.60    6.74
  -4   0  14   99.29    6.73
   4   0 -13  503.30   17.89
   4   0 -12  200.27   13.19
   4   0 -11  821.87   29.13
  -4   0  11  839.59   26.66
   4   0 -10 1218.55   37.18
   4   0 -10 1258.81   36.60
   4   0  -9   41.16    8.19
   4   0  -9   43.95    7.61
   4   0  -8  991.15   36.91
   4   0  -8  955.97   35.41
   4   0  -7  524.68   27.75
   4   0  -7  608.06   29.45
   4   0  -7  565.51   27.27
   4   0  -6   15.76    4.82
   4   0  -5 1670.11   45.56
  -4   0   4 1763.37   46.81
   4   0  -4 1599.58   43.02
  -4   0   3   38.02    6.42
   4   0  -3   55.30    7.92
   4   0  -2 9920.61  101.49
  -4   0   2 9899.60   95.17
   4   0  -1  101.44    9.56
   4   0  -1  108.40   10.40
  -4   0   0   25.06    4.43
   4   0   0   26.29    5.17
   4   0   1 3812.14   63.80
  -4   0  -1 3678.47   50.39
   4   0   2  783.58   30.64
   4   0   3 1238.02   40.55
   4   0   4 1847.59   51.58
   4   0   5   52.61    9.58
   4   0   5   47.62    8.25
   4   0   5   72.54   10.79
   4   0   6   39.94    7.87
   4   0   6   34.79    6.79
   4   0   6   38.74    8.04
   4   0   6   34.22    7.64
  -4   0  -6   38.40    7.36
   4   0   7 2021.18   51.80
   4   0   7 1932.05   55.34
   4   0   7 1955.47   48.04
   4   0   7 2113.06   57.57
  -4   0  -7 2073.92   52.64
   4   0   8  326.15   19.32
   4   0   8  315.28   20.97
   4   0   9 1538.16   35.31
   4   0   9 1496.95   38.12
   4   0   9 1550.11   42.72
   4   0  10  892.60   26.07
   4   0  10  919.83   29.63
   4   0  11  305.09   12.77
   4   0  11  316.14   15.04
   4   0  12  573.92   16.45
   4   1 -14  413.40   13.62
  -4  -1  14  385.22   13.66
   4   1 -13  734.61   22.19
   4   1 -12   37.10    4.95
   4   1 -12   53.10    6.90
   4   1 -11  136.53   12.03
   4   1 -11  150.47   11.97
   4   1 -10 1159.49   36.63
   4   1 -10 1243.72   37.99
   4   1  -9   25.65    6.55
   4   1  -9   27.73    5.93
   4   1  -9   27.76    6.44
   4   1  -8 1179.48   44.31
   4   1  -8 1353.09   43.70
   4   1  -7 1174.30   42.66
   4   1  -7 1271.71   43.27
   4   1  -6  110.07   12.74
   4   1  -5 3374.61   67.89
   4   1  -4 1625.16   45.93
  -4  -1   4 1728.02   43.11
   4   1  -3  704.62   29.51
  -4  -1   3  780.54   26.18
   4   1  -2 7082.09   91.35
   4   1  -1  957.05   32.96
   4   1  -1 1000.72   33.23
   4   1   0 1232.73   37.15
   4   1   0 1117.31   36.08
   4   1   1 3741.09   67.09
   4   1   2  560.17   27.31
   4   1   3  280.94   20.25
   4   1   4 4519.98   80.12
   4   1   4 4567.63   83.54
   4   1   4 4473.01   85.32
   4   1   4 4351.74   83.25
   4   1   5  747.68   31.54
   4   1   5  704.32   32.75
   4   1   5  683.78   33.87
   4   1   5  773.77   35.78
  -4  -1  -5  755.68   30.99
   4   1   6 2123.43   50.64
   4   1   6 2332.97   58.83
   4   1   6 2319.45   61.95
   4   1   6 2420.33   64.23
  -4  -1  -6 2054.26   50.11
   4   1   7 1722.89   42.77
   4   1   7 1768.23   47.72
   4   1   7 1772.19   51.34
   4   1   8  136.75   10.88
   4   1   8  142.10   12.61
   4   1   8  137.49   13.20
   4   1   9  872.50   28.05
   4   1   9  895.35   30.35
   4   1  10  331.91   15.04
   4   1  10  349.14   16.58
   4   1  11   63.39    5.29
   4   1  11   63.42    5.92
  -4  -2  14   41.53    4.46
   4   2 -13  596.03   19.91
   4   2 -13  561.38   15.74
   4   2 -12   73.67    7.35
   4   2 -12   79.18    8.23
   4   2 -11  513.06   22.93
   4   2 -11  520.42   22.57
   4   2 -10  931.90   32.48
   4   2 -10  946.23   33.81
   4   2  -9   26.36    5.77
   4   2  -9   24.76    5.96
   4   2  -8 1439.59   41.54
   4   2  -8 1535.63   51.80
   4   2  -8 1525.84   46.67
   4   2  -7 1139.75   36.72
   4   2  -7 1223.20   45.41
   4   2  -7 1237.55   42.99
   4   2  -6  595.23   30.06
   4   2  -6  535.53   29.49
   4   2  -5 1567.62   48.95
   4   2  -4 1172.91   41.23
   4   2  -3   14.24    4.57
   4   2  -2 3005.25   63.12
   4   2  -1 1979.15   50.07
   4   2  -1 2002.97   51.23
   4   2   0  840.21   33.12
   4   2   1 2104.76   53.72
   4   2   2  770.34   33.67
   4   2   3  511.33   27.50
   4   2   3  447.43   26.63
   4   2   3  528.91   28.67
   4   2   3  515.41   27.24
   4   2   3  513.49   28.60
   4   2   4 1847.43   51.38
   4   2   4 1998.06   55.88
   4   2   4 1889.50   55.39
   4   2   5   14.14    4.20
   4   2   5   11.15    4.20
   4   2   5   14.39    5.05
   4   2   5    9.44    4.00
   4   2   6  529.95   24.00
   4   2   6  564.65   28.81
   4   2   6  549.65   29.15
   4   2   7  273.92   15.42
   4   2   7  292.17   19.00
   4   2   7  283.42   19.16
   4   2   8    7.37    3.05
   4   2   8   14.03    4.16
   4   2   9  293.64   15.53
   4   2   9  279.67   14.78
   4   2  10  730.34   20.36
   4   2  10  708.85   19.73
   4   2  11    7.21    1.48
  -4  -3  14   60.36    4.89
   4   3 -13  548.04   18.45
   4   3 -13  510.60   15.64
   4   3 -12  269.47   14.77
   4   3 -12  261.84   13.82
   4   3 -11  705.60   26.00
   4   3 -11  682.19   25.70
   4   3 -10 1391.77   38.83
   4   3 -10 1429.57   41.24
   4   3  -9  118.20   12.60
   4   3  -9  108.91   11.27
   4   3  -8  762.47   29.73
   4   3  -8  775.20   33.37
   4   3  -7 1178.48   36.56
   4   3  -7 1283.40   43.96
   4   3  -7 1255.53   47.70
   4   3  -6   27.99    6.97
   4   3  -6   29.52    6.28
   4   3  -6   27.06    6.64
   4   3  -5  804.90   36.52
   4   3  -5  914.22   36.35
   4   3  -5  868.29   36.85
   4   3  -4 3225.49   69.52
   4   3  -4 3329.35   71.31
   4   3  -4 3252.68   71.41
   4   3  -3    8.27    3.43
   4   3  -2 1775.22   51.66
   4   3  -1 1470.80   46.68
   4   3  -1 1478.55   45.94
   4   3  -1 1443.72   47.42
   4   3   0  115.31   13.10
   4   3   0  127.25   13.34
   4   3   0  116.29   12.97
   4   3   0  129.59   13.88
   4   3   0  148.39   15.24
   4   3   1 2210.62   57.93
   4   3   1 2202.10   56.13
   4   3   1 2093.69   59.35
   4   3   1 1950.38   50.62
   4   3   1 1974.20   47.72
   4   3   1 2327.27   59.24
   4   3   1 2078.85   56.74
   4   3   2   88.47   11.79
   4   3   2  122.49   13.53
   4   3   2   91.24   12.13
   4   3   2   80.57    9.61
   4   3   2   69.46    8.93
   4   3   2   92.57   12.13
   4   3   2  104.24   12.56
   4   3   3  273.13   20.74
   4   3   3  284.34   21.31
   4   3   3  305.34   21.24
   4   3   3  317.33   22.86
   4   3   3  278.32   20.05
   4   3   4  608.10   30.70
   4   3   4  585.74   30.51
   4   3   4  563.51   27.16
   4   3   5   60.12    9.41
   4   3   5   59.04    9.44
   4   3   5   55.98    7.82
   4   3   6  241.25   17.81
   4   3   6  258.37   18.49
   4   3   6  252.74   14.81
   4   3   7  891.56   30.45
   4   3   7  988.00   32.49
   4   3   8   93.57    8.62
   4   3   8   94.87    8.98
   4   3   9  975.10   24.02
   4   3  10  484.42   13.19
   4   4 -13  256.71   10.90
   4   4 -12  414.90   16.88
   4   4 -11  144.40   11.18
   4   4 -11  161.44   12.18
   4   4 -10 1133.79   33.19
   4   4 -10 1180.54   35.93
   4   4  -9  108.61   10.73
   4   4  -9  139.14   13.32
   4   4  -8  679.18   30.79
   4   4  -7 1462.74   42.61
   4   4  -7 1435.52   45.75
   4   4  -6   23.43    6.38
   4   4  -6   26.32    5.98
   4   4  -6   19.37    5.88
   4   4  -5  865.45   35.99
   4   4  -5  969.17   38.43
   4   4  -5  978.61   41.33
   4   4  -4 1151.00   42.24
   4   4  -4 1258.26   45.92
   4   4  -4 1275.33   45.51
   4   4  -4 1124.53   40.32
   4   4  -3  131.64   14.08
   4   4  -3  130.12   13.48
   4   4  -3  135.92   15.13
   4   4  -3  142.92   15.40
   4   4  -2 1543.86   48.45
   4   4  -2 1494.94   52.67
   4   4  -2 1446.28   45.12
   4   4  -2 1527.64   50.06
   4   4  -1  182.09   16.70
   4   4  -1  205.55   19.41
   4   4  -1  175.70   15.90
   4   4  -1  163.56   16.35
   4   4  -1  178.82   15.00
   4   4  -1  179.70   17.14
   4   4   0   22.73    6.23
   4   4   0   24.54    6.26
   4   4   0   28.42    6.45
   4   4   0   27.65    7.15
   4   4   0   25.75    6.34
   4   4   0   36.08    6.83
   4   4   0   24.13    6.41
   4   4   1 1776.88   52.57
   4   4   1 1795.91   49.89
   4   4   1 1812.09   54.28
   4   4   1 1614.53   46.07
   4   4   1 1690.57   45.09
   4   4   1 1947.83   56.52
   4   4   1 1760.71   51.84
   4   4   2  638.90   31.37
   4   4   2  655.91   30.27
   4   4   2  651.46   31.45
   4   4   2  567.17   25.51
   4   4   2  585.50   26.28
   4   4   2  593.23   29.25
   4   4   3  264.11   19.97
   4   4   3  284.97   19.65
   4   4   3  260.72   18.88
   4   4   3  264.18   18.57
   4   4   4 1746.33   50.20
   4   4   4 1671.22   43.43
   4   4   4 1677.75   42.15
   4   4   5   37.32    7.28
   4   4   6  332.46   18.79
   4   4   7  928.70   27.81
   4   4   8   19.85    3.56
   4   4   9  263.55    9.90
   4   5 -13  154.88    7.80
   4   5 -12  443.10   16.26
   4   5 -11   36.63    5.49
   4   5 -10 1081.21   32.41
   4   5  -9   17.09    4.62
   4   5  -8  761.82   28.31
   4   5  -8  738.97   30.34
   4   5  -7  895.88   33.12
   4   5  -7  835.47   33.50
   4   5  -6   26.79    6.24
   4   5  -6    3.62    2.64
   4   5  -5 1185.09   42.00
   4   5  -5 1058.17   38.50
   4   5  -4  965.80   37.86
   4   5  -4  859.11   32.35
   4   5  -4  954.15   39.24
   4   5  -3   10.89    4.12
   4   5  -3   10.17    3.85
   4   5  -3   14.58    4.92
   4   5  -2 1866.25   52.93
   4   5  -2 1797.22   56.79
   4   5  -2 1748.90   47.54
   4   5  -2 1797.12   53.60
   4   5  -2 1814.73   48.88
   4   5  -1  846.93   35.83
   4   5  -1  876.11   36.22
   4   5  -1  845.70   37.79
   4   5  -1  838.43   33.06
   4   5  -1  866.97   33.33
   4   5   0    6.82    3.24
   4   5   0    9.27    3.63
   4   5   0    4.34    2.36
   4   5   0    9.55    4.18
   4   5   0    5.23    3.11
   4   5   1 2385.04   59.25
   4   5   1 2465.65   56.15
   4   5   1 2374.65   59.75
   4   5   1 2212.04   50.77
   4   5   1 2358.05   52.97
   4   5   2  620.72   29.56
   4   5   2  622.13   27.74
   4   5   2  619.11   29.11
   4   5   2  551.72   23.07
   4   5   3  411.76   23.30
   4   5   3  437.37   22.52
   4   5   3  415.01   22.01
   4   5   4 1768.85   45.99
   4   5   4 1723.95   40.23
   4   5   5   12.37    3.89
   4   5   5    9.63    2.63
   4   5   6   99.47    8.71
   4   5   7  376.40   14.33
   4   5   8   45.74    3.93
   4   6 -13  558.07   12.51
   4   6 -12   23.43    3.39
   4   6 -11  339.44   14.60
   4   6 -10  460.98   19.03
   4   6  -9   10.23    3.35
   4   6  -8  472.23   21.92
   4   6  -7  941.94   32.85
   4   6  -7  915.01   31.50
   4   6  -6    4.01    2.86
   4   6  -6    4.90    2.49
   4   6  -5 1140.27   33.93
   4   6  -5 1322.40   42.70
   4   6  -4 1109.39   38.23
   4   6  -4 1043.38   33.92
   4   6  -4 1194.58   41.51
   4   6  -4 1151.27   38.60
   4   6  -3   20.67    5.48
   4   6  -3   19.76    4.91
   4   6  -3   24.64    6.31
   4   6  -3   18.38    5.10
   4   6  -2 1215.16   40.35
   4   6  -2 1323.39   45.76
   4   6  -2 1220.60   37.40
   4   6  -2 1176.16   40.97
   4   6  -2 1208.72   38.52
   4   6  -1  593.11   28.13
   4   6  -1  606.05   30.37
   4   6  -1  590.72   26.01
   4   6  -1  582.24   27.21
   4   6  -1  606.57   26.78
   4   6   0  232.08   17.32
   4   6   0  220.79   17.64
   4   6   0  226.96   15.93
   4   6   0  218.97   15.55
   4   6   0  223.88   16.01
   4   6   1  567.47   26.43
   4   6   1  601.47   25.29
   4   6   1  560.54   26.92
   4   6   1  514.18   21.79
   4   6   1  566.71   24.30
   4   6   2  117.60   11.59
   4   6   2  134.67   11.66
   4   6   2  121.80   11.69
   4   6   3   24.71    5.12
   4   6   3   17.38    4.02
   4   6   4 1047.39   29.74
   4   6   4 1110.66   27.19
   4   6   5   46.60    5.51
   4   6   5   41.49    4.26
   4   6   6  276.28   10.97
   4   7 -12   12.71    1.95
   4   7 -11   48.48    4.61
   4   7 -10  434.57   15.56
   4   7  -9  308.66   14.33
   4   7  -8  409.11   17.42
   4   7  -7 1187.68   30.66
   4   7  -6    4.71    1.92
   4   7  -6    8.77    3.55
   4   7  -5  356.72   17.03
   4   7  -5  401.45   21.52
   4   7  -5  395.68   20.71
   4   7  -4 1282.09   38.85
   4   7  -4 1241.95   36.65
   4   7  -3   39.02    6.06
   4   7  -3   39.52    6.87
   4   7  -3   40.54    6.71
   4   7  -2  380.42   19.83
   4   7  -2  406.66   19.39
   4   7  -2  408.92   21.19
   4   7  -2  440.74   21.20
   4   7  -1  280.60   16.79
   4   7  -1  312.42   19.40
   4   7  -1  297.46   16.32
   4   7  -1  279.88   16.33
   4   7  -1  313.98   17.40
   4   7   0   10.02    3.16
   4   7   0   10.87    3.26
   4   7   0   10.45    3.74
   4   7   0   10.38    3.18
   4   7   1  482.62   20.42
   4   7   1  512.90   20.33
   4   7   1  504.01   21.98
   4   7   2  471.62   18.82
   4   7   2  511.31   19.75
   4   7   3  143.39    9.34
   4   7   3  169.58    9.85
   4   7   4  635.18   16.45
   4   8 -10  852.97   17.59
   4   8  -9    6.81    2.03
   4   8  -9    7.23    1.57
   4   8  -8  335.21   14.33
   4   8  -7  502.54   18.65
   4   8  -6   52.32    5.00
   4   8  -6   65.70    6.99
   4   8  -5  198.38   10.65
   4   8  -5  219.90   13.06
   4   8  -4  815.47   22.53
   4   8  -4  921.10   26.84
   4   8  -3    2.24    1.38
   4   8  -3    1.71    1.14
   4   8  -2  455.25   17.20
   4   8  -2  463.50   18.16
   4   8  -1  644.22   19.94
   4   8   0   88.28    7.05
   4   8   1  292.63   10.66
   4   9  -8   49.79    3.71
   4   9  -7  324.97   10.82
   4   9  -6  238.20    9.91
   4   9  -5  136.43    6.32
   4   9  -5  172.28    8.68
   4   9  -4  848.61   16.94
   4   9  -4  952.28   20.35
   4   9  -3   15.26    2.39
  -5  12   1   45.99    4.03
  -5  12   0  292.83   11.08
   5 -12   0  309.04   10.68
  -5  12  -1   62.39    5.45
   5 -12   1   70.69    5.79
  -5  12  -2   67.82    5.80
   5 -12   2   65.05    5.96
   5 -12   3  187.46   10.36
  -5  12  -3  170.80    9.21
   5 -12   4   49.69    5.46
  -5  12  -4   47.31    4.73
   5 -12   5   56.72    5.63
  -5  12  -5   47.06    4.27
   5 -12   6  725.32   18.59
   5 -12   7   17.73    2.66
  -5  11   4   14.34    2.27
  -5  11   3  236.60   10.64
   5 -11  -3  219.01    8.32
  -5  11   2  161.33    9.86
   5 -11  -2  180.67    9.43
  -5  11   1   27.48    4.42
   5 -11  -1   22.57    3.84
  -5  11   0  254.12   13.80
   5 -11   0  264.75   14.08
   5 -11   1  148.07   11.18
  -5  11  -1  131.13   10.25
   5 -11   2   43.90    6.45
  -5  11  -2   45.72    6.17
   5 -11   3  447.69   20.57
  -5  11  -3  459.45   19.40
  -5  11  -3  417.75   18.02
   5 -11   4  156.61   12.12
  -5  11  -4  160.25   11.25
  -5  11  -4  142.67   10.65
   5 -11   5  128.04   10.57
  -5  11  -5  123.19    9.46
  -5  11  -5  106.74    9.14
   5 -11   6  547.27   20.54
  -5  11  -6  548.30   19.87
   5 -11   7    4.97    1.92
   5 -11   8  177.95    9.31
   5 -11   9   45.40    3.72
  -5  10   6   97.11    5.68
  -5  10   5   89.13    5.97
  -5  10   5  101.04    7.12
   5 -10  -4    8.07    2.19
  -5  10   4   11.01    2.95
  -5  10   3  123.91   10.12
   5 -10  -3  135.05    9.85
  -5  10   2  661.21   24.82
   5 -10  -2  740.04   25.35
   5 -10  -1    4.62    2.42
  -5  10   1    2.15    1.92
   5 -10   0  719.82   28.32
  -5  10   0  678.20   26.89
  -5  10   0  655.97   26.69
   5 -10   1  204.95   15.70
  -5  10  -1  172.74   13.77
  -5  10  -1  179.04   14.52
   5 -10   2  279.26   18.72
  -5  10  -2  282.33   17.75
  -5  10  -2  256.43   17.74
   5 -10   3  369.81   21.81
  -5  10  -3  411.75   21.36
  -5  10  -3  373.03   21.79
  -5  10  -4  449.19   21.76
  -5  10  -4  466.01   24.37
  -5  10  -5  122.50   12.18
  -5  10  -6  312.39   19.08
  -5  10  -7  109.99   11.00
   5 -10   8  219.94   11.13
  -5  10  -8  207.99   13.57
   5 -10   9  244.25   10.65
   5 -10   9  286.02   11.69
  -5  10  -9  260.51   12.77
   5 -10  10   35.22    3.66
  -5  10 -10   37.01    3.85
  -5   9   7   85.98    5.80
  -5   9   7   87.02    6.17
  -5   9   6  127.20    8.94
   5  -9  -6  125.97    7.43
  -5   9   5  674.86   23.68
   5  -9  -5  725.19   22.19
   5  -9  -4    9.49    3.28
  -5   9   4    4.36    2.22
  -5   9   3  921.40   32.90
   5  -9  -3  982.59   32.27
  -5   9   2  458.28   23.97
   5  -9  -2  503.20   24.63
   5  -9  -1  431.38   24.15
  -5   9   1  423.51   23.53
  -5   9   1  422.81   24.03
   5  -9   0  678.65   31.55
  -5   9   0  697.76   30.65
  -5   9   0  630.67   30.43
   5  -9   1  201.38   17.67
  -5   9  -1  208.63   16.84
  -5   9  -1  176.33   16.47
   5  -9   2  436.89   26.34
  -5   9  -2  434.68   24.01
  -5   9  -2  398.57   24.94
  -5   9  -3  293.72   21.17
  -5   9  -4  151.73   15.32
  -5   9  -5  592.59   30.17
  -5   9  -6  380.67   24.10
   5  -9   7  187.23   13.14
  -5   9  -7  262.76   19.75
   5  -9   8  685.68   23.89
  -5   9  -8  791.80   32.39
   5  -9   9  225.08   12.66
  -5   9  -9  225.99   14.81
   5  -9  10  114.73    8.21
  -5   9 -10   92.89    8.05
   5  -9  11  281.22   11.00
  -5   9 -11  222.06    9.96
   5  -9  12  135.34    5.97
  -5   8   9   97.07    5.37
  -5   8   8  437.15   14.37
  -5   8   8  535.85   16.24
   5  -8  -7   10.26    2.44
  -5   8   7    9.22    2.61
  -5   8   7    6.74    2.53
  -5   8   6  563.90   23.12
   5  -8  -6  612.95   21.92
  -5   8   5  179.27   14.73
   5  -8  -5  204.65   14.37
  -5   8   4  128.42   13.45
   5  -8  -4  115.66   11.86
  -5   8   3  107.51   12.81
   5  -8  -3  118.06   12.75
   5  -8  -2   29.01    6.79
  -5   8   2   26.23    6.51
  -5   8   2   29.92    7.14
   5  -8  -1   15.93    6.00
  -5   8   1    7.47    3.69
  -5   8   1    9.11    4.39
   5  -8   0  636.51   33.07
  -5   8   0  681.93   32.82
  -5   8   0  604.58   32.02
   5  -8   1  739.15   36.47
  -5   8  -1  704.25   34.39
  -5   8  -2  650.39   32.99
  -5   8  -3  319.76   23.39
  -5   8  -4  282.68   22.31
  -5   8  -5  503.11   30.04
  -5   8  -6  978.41   41.84
  -5   8  -7   55.62    9.92
  -5   8  -8  310.58   22.40
   5  -8   9  383.91   18.65
  -5   8  -9  383.97   21.66
   5  -8  10   12.68    3.30
  -5   8 -10   21.32    4.47
   5  -8  11  302.58   13.18
  -5   8 -11  293.16   13.49
   5  -8  12  313.37   11.00
  -5   8 -12  320.32   11.02
  -5   7  10   36.94    3.40
  -5   7  10   59.68    4.49
  -5   7   9   83.74    6.83
  -5   7   9   96.80    7.33
  -5   7   8  385.96   17.56
  -5   7   8  429.97   18.76
  -5   7   8  392.11   17.19
   5  -7  -8  436.93   15.95
   5  -7  -7    2.67    1.88
  -5   7   7    3.80    2.36
  -5   7   7    1.17    1.29
  -5   7   6  199.30   16.78
  -5   7   6  254.48   18.25
   5  -7  -6  233.14   15.96
  -5   7   5   30.78    7.21
   5  -7  -5   36.69    6.93
  -5   7   4  256.73   21.42
   5  -7  -4  258.19   19.37
  -5   7   3  396.60   27.30
  -5   7   3  350.18   24.29
   5  -7  -3  341.42   23.39
   5  -7  -2 2517.21   65.57
  -5   7   2 2478.60   69.67
  -5   7   2 2580.36   66.84
   5  -7  -1  102.79   13.62
  -5   7   1  105.95   14.28
  -5   7   1   92.01   12.66
   5  -7   0 2506.98   68.61
  -5   7   0 2419.25   65.92
  -5   7   0 2404.40   63.38
   5  -7   1  546.92   32.50
  -5   7  -1  592.74   32.44
  -5   7  -1  584.68   31.38
  -5   7  -2  706.10   34.86
  -5   7  -2  737.94   35.77
  -5   7  -3 1963.99   57.15
  -5   7  -3 1935.24   58.55
  -5   7  -4  344.33   23.79
  -5   7  -4  372.10   26.14
  -5   7  -5   54.69   10.28
  -5   7  -6  886.26   41.15
  -5   7  -7  157.04   17.43
   5  -7   8  257.07   17.66
  -5   7  -8  340.55   24.44
   5  -7   9  410.76   20.49
  -5   7  -9  440.43   24.49
   5  -7  10   83.09    8.41
  -5   7 -10  109.60   10.57
   5  -7  11  251.27   12.83
  -5   7 -11  212.59   12.41
   5  -7  12  247.59   10.68
  -5   7 -12  263.05   11.22
  -5   6  11  114.82    6.02
  -5   6  11  162.55    7.25
  -5   6  10   25.81    3.80
  -5   6  10   23.20    3.62
  -5   6   9   25.92    4.65
  -5   6   9   30.63    5.08
   5  -6  -9   27.05    3.98
  -5   6   8  707.62   26.67
   5  -6  -8  748.89   25.25
  -5   6   7  190.92   15.53
   5  -6  -7  203.70   15.15
  -5   6   6  681.56   31.52
   5  -6  -6  617.44   28.75
  -5   6   5 2335.49   62.96
   5  -6  -5 2098.66   56.50
  -5   6   4  283.25   25.01
  -5   6   4  338.82   24.69
  -5   6   4  299.02   22.86
   5  -6  -4  296.99   22.07
  -5   6   3 2307.70   69.65
  -5   6   3 2272.61   63.11
   5  -6  -3 2265.80   62.29
   5  -6  -2  991.93   41.98
  -5   6   2 1007.56   45.03
  -5   6   2  937.35   39.77
   5  -6  -1   97.93   13.32
  -5   6   1   92.55   13.19
  -5   6   1   71.83   10.83
   5  -6   0 1581.32   53.59
  -5   6   0 1506.22   51.35
  -5   6   0 1462.84   48.36
   5  -6   1  463.93   29.22
  -5   6  -1  430.02   27.17
  -5   6  -1  428.74   26.56
  -5   6  -2  155.33   16.22
  -5   6  -2  155.76   16.06
  -5   6  -3 1054.04   43.03
  -5   6  -3 1020.34   40.71
  -5   6  -4 1850.83   53.80
   5  -6   4 2011.13   57.32
  -5   6  -4 1972.44   59.76
  -5   6  -5  126.10   14.36
   5  -6   5  124.92   14.59
  -5   6  -5  125.15   15.44
   5  -6   6  804.24   35.16
  -5   6  -6  928.91   42.70
   5  -6   7  168.34   15.43
  -5   6  -7  222.60   21.08
   5  -6   8  108.75   11.78
  -5   6  -8   91.76   13.02
   5  -6   9  395.73   20.74
  -5   6  -9  376.94   22.78
   5  -6  10   45.84    6.46
  -5   6 -10   56.53    7.81
   5  -6  11  349.24   15.56
  -5   6 -11  287.05   14.80
   5  -6  12  241.62   10.81
  -5   6 -12  250.88   11.42
  -5   6 -13    2.78    0.93
  -5   5  12    7.56    1.47
  -5   5  11  452.14   15.12
  -5   5  11  516.00   15.73
   5  -5 -10   90.54    6.86
  -5   5  10   96.10    8.40
   5  -5  -9   13.50    3.50
  -5   5   9   23.62    5.21
   5  -5  -8 2251.24   49.43
   5  -5  -7   14.66    4.67
  -5   5   7    6.22    2.69
  -5   5   6 1501.48   47.06
   5  -5  -6 1443.41   46.50
  -5   5   5 1338.76   56.08
   5  -5  -5 1376.85   46.80
  -5   5   4   41.32    9.91
  -5   5   4   34.89    8.02
   5  -5  -4   50.80    9.19
  -5   5   3  421.74   29.46
  -5   5   3  408.17   26.09
   5  -5  -3  449.93   27.28
  -5   5   2  734.15   37.41
  -5   5   2  681.27   32.82
   5  -5  -2  747.67   35.07
   5  -5  -1  397.69   25.39
  -5   5   1  389.47   24.65
  -5   5   0 1566.50   50.90
  -5   5  -1 4626.13   84.47
  -5   5  -2   46.34    8.50
  -5   5  -2   41.72    8.20
  -5   5  -3 2838.79   69.16
  -5   5  -3 2603.41   63.20
  -5   5  -4  255.14   19.54
   5  -5   4  269.88   20.72
  -5   5  -4  301.13   23.07
  -5   5  -5  978.82   38.41
   5  -5   5 1058.06   41.51
  -5   5  -5 1025.61   43.45
  -5   5  -6  802.39   34.86
   5  -5   6  754.46   33.48
   5  -5   7  207.83   16.95
   5  -5   8  880.28   33.23
   5  -5   9  219.02   15.49
   5  -5  10   32.57    5.62
   5  -5  11  448.17   17.67
  -5   5 -11  403.90   17.43
   5  -5  12  647.32   17.37
  -5   5 -12  647.27   18.13
  -5   5 -13    6.08    1.33
  -5   4  12   28.04    3.51
   5  -4 -11 1101.67   23.34
  -5   4  11 1106.44   25.99
   5  -4 -10    9.76    2.96
  -5   4  10    8.23    2.95
   5  -4  -9  144.03   12.10
   5  -4  -8  348.99   20.91
  -5   4   7   60.73    9.06
   5  -4  -7   56.44    8.93
  -5   4   6   95.20   15.56
   5  -4  -6  104.26   12.61
  -5   4   5 1681.89   61.97
   5  -4  -5 1599.80   50.11
  -5   4   4  119.37   16.05
  -5   4   4  117.28   14.05
   5  -4  -4  134.98   14.53
  -5   4   3 1067.64   45.51
  -5   4   3  988.81   39.65
   5  -4  -3 1074.97   40.67
  -5   4   2 1697.51   54.60
  -5   4   1   45.01    8.77
  -5   4   0 3196.78   69.73
  -5   4  -1  218.79   17.80
  -5   4  -2 1367.93   43.70
  -5   4  -3   65.26    9.54
  -5   4  -4  549.53   26.97
   5  -4   4  559.77   29.36
  -5   4  -4  591.82   31.35
   5  -4   5  158.18   15.91
  -5   4  -5  115.78   12.56
   5  -4   5  156.41   15.75
  -5   4  -5  134.54   15.34
  -5   4  -6  713.68   31.15
   5  -4   6  700.82   31.90
   5  -4   7  256.75   19.95
   5  -4   7  262.46   18.79
   5  -4   8  906.56   34.99
   5  -4   8  982.74   34.59
   5  -4   9  461.47   22.76
   5  -4   9  514.23   23.34
   5  -4  10   67.13    7.71
   5  -4  10   84.47    8.70
   5  -4  11  548.78   18.85
   5  -4  11  531.30   18.66
   5  -4  12  265.77   10.44
  -5   4 -12  275.22   11.14
  -5   3  13  106.25    5.66
  -5   3  12   20.02    2.86
   5  -3 -12   31.36    3.73
  -5   3  12   31.70    3.82
   5  -3 -11  138.76    9.56
  -5   3  11  121.11    9.13
  -5   3  10  106.52   10.08
   5  -3  -9   11.03    3.83
  -5   3   9   14.14    4.34
   5  -3  -8 1053.82   37.00
   5  -3  -7  975.76   35.65
   5  -3  -7  984.50   37.60
  -5   3   6  603.22   38.06
   5  -3  -6  614.56   30.38
  -5   3   5 1273.27   52.84
   5  -3  -5 1327.66   44.61
   5  -3  -4   20.46    5.92
  -5   3   4   31.52    7.94
  -5   3   3 2494.16   65.94
  -5   3   2 1425.05   47.36
  -5   3   1  124.86   13.75
  -5   3   0   95.49   11.45
  -5   3  -1  645.84   28.53
  -5   3  -2  206.72   16.05
  -5   3  -3 1337.49   39.80
  -5   3  -4 2297.46   52.42
   5  -3   4 2371.06   63.01
   5  -3   4 2477.93   61.50
  -5   3  -4 2521.49   62.27
   5  -3   5  394.47   26.13
   5  -3   5  411.41   25.17
   5  -3   6 1836.57   56.28
  -5   3  -6 1803.11   47.12
   5  -3   6 1821.59   51.00
   5  -3   7  103.69   13.11
   5  -3   7  118.57   12.47
   5  -3   8 1156.42   40.19
   5  -3   8 1248.58   38.26
   5  -3   9  297.60   18.54
   5  -3   9  328.08   18.30
   5  -3  10   66.60    7.90
   5  -3  10   79.07    8.04
   5  -3  11  341.05   15.16
  -5   3 -11  286.58   12.79
   5  -3  12  283.94   11.04
  -5   3 -12  251.44    9.19
  -5   2  13  229.45    8.47
   5  -2 -13  272.33    9.27
   5  -2 -12   27.02    3.98
   5  -2 -11  525.78   20.01
  -5   2  11  529.17   19.07
  -5   2  10  686.22   24.71
  -5   2   9  697.25   28.08
   5  -2  -9  747.54   27.09
   5  -2  -9  692.93   28.51
   5  -2  -8 1829.52   47.49
   5  -2  -8 1752.69   47.73
   5  -2  -7   21.73    5.67
  -5   2   7   12.28    6.05
   5  -2  -7   16.03    5.01
  -5   2   6 1271.65   53.51
   5  -2  -6 1311.11   43.59
  -5   2   5  938.38   43.34
   5  -2  -5  948.53   36.96
  -5   2   4  122.77   14.77
  -5   2   3  347.95   23.67
  -5   2   2 3028.73   65.43
  -5   2   1  259.35   18.54
  -5   2   0 3519.40   64.76
  -5   2  -1 2130.34   48.31
  -5   2  -2   57.91    7.93
  -5   2  -3 2474.00   50.25
   5  -2   4  246.27   20.53
  -5   2  -4  253.89   16.25
   5  -2   4  286.24   20.94
   5  -2   5  612.94   32.90
   5  -2   5  632.68   31.01
   5  -2   6  761.77   36.64
   5  -2   6  752.56   32.58
   5  -2   7  304.68   22.31
   5  -2   7  308.59   19.76
   5  -2   8   55.61    8.79
   5  -2   8   71.25    9.01
   5  -2   9  825.54   30.07
   5  -2  10  224.64   14.00
   5  -2  11  268.42   10.87
  -5   2 -11  238.86    9.85
   5  -2  12  548.81   14.51
   5  -1 -13  392.37   12.72
   5  -1 -12  254.59   12.65
   5  -1 -11  729.40   24.66
   5  -1 -10  140.19   11.82
   5  -1 -10  141.73   11.14
   5  -1  -9  154.27   13.23
   5  -1  -8  809.17   32.75
   5  -1  -8  815.50   32.29
   5  -1  -7   32.47    7.06
  -5   1   7   45.80   10.02
   5  -1  -7   42.67    8.06
   5  -1  -7   37.11    7.27
   5  -1  -6  248.50   19.02
  -5   1   6  226.02   21.42
   5  -1  -6  259.60   18.74
  -5   1   5 3001.13   73.36
   5  -1  -5 2862.35   63.48
   5  -1  -5 2929.45   63.24
   5  -1  -4  720.50   30.88
  -5   1   4  756.21   34.43
   5  -1  -3 1421.45   41.65
  -5   1   3 1380.09   43.46
  -5   1   2 4264.26   72.31
   5  -1  -2 3893.87   66.89
   5  -1  -1   37.76    6.69
  -5   1   1   26.38    5.47
   5  -1   0 5820.00   77.18
  -5   1   0 5353.67   72.68
   5  -1   1  741.35   28.55
  -5   1  -1  766.06   26.79
   5  -1   2  102.48   11.21
   5  -1   3  810.77   37.10
   5  -1   3  863.19   33.84
   5  -1   4  841.65   38.16
   5  -1   4  902.11   37.19
   5  -1   4  954.18   36.92
   5  -1   5  107.28   13.77
   5  -1   5   93.57   11.89
   5  -1   5  101.25   12.44
   5  -1   6 2526.24   65.24
   5  -1   7 1157.49   41.88
   5  -1   8  341.21   20.66
   5  -1   9 1508.19   34.12
   5  -1   9 1670.25   41.12
   5  -1  10   43.95    4.89
   5  -1  10   55.25    6.61
   5  -1  11  271.41   12.06
   5   0 -13  376.12   13.18
   5   0 -12   33.40    4.86
   5   0 -11  751.62   25.13
   5   0 -11  713.43   22.57
   5   0 -10  106.88   10.26
   5   0 -10  106.84   10.22
   5   0  -9   49.97    7.86
   5   0  -8 2586.63   59.52
  -5   0   7  467.33   30.30
   5   0  -7  392.83   25.47
   5   0  -7  439.46   25.48
   5   0  -7  429.09   23.35
  -5   0   6 1390.44   49.15
   5   0  -6 1324.87   45.58
   5   0  -6 1370.08   42.13
   5   0  -5 3078.59   68.12
  -5   0   5 3264.88   70.62
   5   0  -5 3046.20   61.84
   5   0  -4  239.94   18.56
  -5   0   4  215.08   16.96
   5   0  -3 1469.27   44.47
   5   0  -2 1348.49   41.43
   5   0  -1  416.13   23.26
   5   0   0  960.17   34.28
   5   0   1 1919.22   52.82
   5   0   1 1833.61   49.88
   5   0   1 2006.85   50.52
   5   0   2   25.98    6.25
   5   0   2   17.79    5.30
   5   0   2   25.63    5.73
   5   0   2   27.24    6.10
   5   0   3 2071.09   55.92
   5   0   3 1853.94   55.69
   5   0   3 1939.19   53.20
   5   0   3 1769.83   44.89
   5   0   3 2097.68   54.93
   5   0   4 1106.97   40.54
   5   0   4 1133.76   41.30
   5   0   4 1075.97   42.82
   5   0   4 1013.69   32.19
   5   0   4 1214.00   43.36
   5   0   5   55.98    8.93
   5   0   5   58.27    9.35
   5   0   5   45.78    8.91
   5   0   6 2276.91   52.41
   5   0   6 2234.46   54.46
   5   0   6 2247.36   59.68
   5   0   7   25.96    5.36
   5   0   7   24.41    5.18
   5   0   7   24.71    5.82
   5   0   8  415.73   18.50
   5   0   8  412.18   18.79
   5   0   8  407.38   21.31
   5   0   9  197.12   10.81
   5   0   9  208.20   11.40
   5   0   9  216.40   13.81
   5   0  10  162.42    7.87
   5   0  10  181.63   10.72
  -5  -1  14  171.56    6.66
   5   1 -13  267.24   11.08
   5   1 -12    2.71    1.57
   5   1 -12    3.10    1.57
   5   1 -11  819.77   26.02
   5   1 -11  803.33   24.98
   5   1 -10  325.36   17.68
   5   1 -10  325.81   18.22
   5   1  -9  225.91   15.37
   5   1  -9  254.94   17.54
   5   1  -8 1880.27   45.36
   5   1  -8 2055.87   52.67
   5   1  -7  533.95   27.84
   5   1  -7  507.68   29.50
   5   1  -6  494.46   28.63
   5   1  -6  519.39   27.89
   5   1  -5  796.58   35.66
   5   1  -5  860.84   33.00
   5   1  -5  877.24   36.21
   5   1  -4  361.04   23.44
   5   1  -4  375.48   22.24
   5   1  -3   58.47    9.38
   5   1  -3   98.64   11.68
   5   1  -3   74.00   10.27
   5   1  -3   75.48   10.13
   5   1  -2 3091.80   67.27
   5   1  -2 3067.70   66.01
   5   1  -2 3244.86   66.90
   5   1  -1  994.25   38.26
   5   1  -1  927.88   36.03
   5   1  -1  891.85   35.89
   5   1   0 1295.22   43.82
   5   1   0 1142.05   41.31
   5   1   0 1221.98   40.82
   5   1   0 1189.02   40.48
   5   1   1 1433.42   46.60
   5   1   1 1486.46   47.37
   5   1   1 1413.16   42.66
   5   1   1 1563.68   47.04
   5   1   2   87.41   11.49
   5   1   2   80.59   11.08
   5   1   2   86.19   10.03
   5   1   2   87.68   11.34
   5   1   3 1499.37   47.78
   5   1   3 1668.68   50.31
   5   1   3 1414.80   38.62
   5   1   3 1670.41   50.53
   5   1   4   67.06   10.01
   5   1   4   75.79   11.35
   5   1   4   78.53   10.90
   5   1   4   69.77    7.99
   5   1   5  172.19   14.79
   5   1   5  166.14   16.23
   5   1   5  169.49   15.53
   5   1   6  226.01   15.56
   5   1   6  216.65   17.52
   5   1   6  205.34   15.85
   5   1   7  416.65   18.95
   5   1   7  399.04   21.74
   5   1   7  399.75   19.97
   5   1   8   70.64    8.14
   5   1   8   72.36    7.43
   5   1   8   68.86    6.53
   5   1   9  619.94   18.09
   5   1  10  275.23    8.94
   5   2 -13  354.63   12.18
   5   2 -13  286.88    8.76
   5   2 -12   62.40    6.20
   5   2 -12   65.93    5.97
   5   2 -11  423.76   17.84
   5   2 -11  441.29   18.42
   5   2 -10 1543.78   37.09
   5   2 -10 1585.49   39.76
   5   2  -9   73.78    8.49
   5   2  -9   85.43   10.15
   5   2  -8 1181.05   34.58
   5   2  -8 1240.87   40.40
   5   2  -7  581.69   24.41
   5   2  -7  633.02   29.77
   5   2  -6   89.39   12.52
   5   2  -6  104.63   11.60
   5   2  -6   88.47   11.49
   5   2  -5 2285.32   55.70
   5   2  -5 2140.08   59.69
   5   2  -5 2217.88   56.73
   5   2  -4 1090.68   41.01
   5   2  -4 1141.85   40.02
   5   2  -4 1060.08   38.75
   5   2  -4 1062.60   41.51
   5   2  -3  959.47   38.69
   5   2  -3  967.15   39.20
   5   2  -3 1006.97   37.53
   5   2  -3  973.91   36.26
   5   2  -3  906.42   36.23
   5   2  -2  967.69   38.93
   5   2  -2  980.48   39.16
   5   2  -2 1046.64   38.16
   5   2  -2  938.52   34.63
   5   2  -2  961.20   37.68
   5   2  -1  109.52   13.04
   5   2  -1  110.48   12.37
   5   2  -1   95.62   12.19
   5   2   0 1188.42   42.94
   5   2   0 1078.82   37.65
   5   2   0 1218.59   40.15
   5   2   0 1231.91   42.80
   5   2   0 1172.94   42.53
   5   2   1  502.45   27.75
   5   2   1  438.95   24.42
   5   2   1  466.03   23.66
   5   2   1  522.21   28.14
   5   2   1  465.37   26.76
   5   2   2    1.64    1.90
   5   2   2    8.39    3.58
   5   2   2    5.36    2.55
   5   2   2   10.53    4.08
   5   2   3  571.02   29.18
   5   2   3  512.18   22.44
   5   2   3  561.29   28.36
   5   2   4  959.34   36.74
   5   2   4  915.47   34.29
   5   2   5   32.54    6.48
   5   2   5   35.97    6.31
   5   2   6 1481.92   39.63
   5   2   6 1472.52   35.42
   5   2   7  622.51   22.83
   5   2   7  593.75   19.30
   5   2   8  182.55   10.61
   5   2   9  540.79   14.50
   5   3 -13  294.86    9.00
   5   3 -12   92.77    6.85
   5   3 -12   96.37    6.97
   5   3 -11  217.57   11.93
   5   3 -11  221.95   12.60
   5   3 -10  602.28   21.47
   5   3 -10  650.02   24.62
   5   3  -9   42.41    6.12
   5   3  -9   44.55    7.22
   5   3  -8  683.23   28.93
   5   3  -7  671.46   27.39
   5   3  -7  655.84   29.42
   5   3  -6  907.84   34.26
   5   3  -6  863.42   33.99
   5   3  -5  879.53   35.27
   5   3  -5  880.72   34.38
   5   3  -4   55.74    9.41
   5   3  -4   61.22    9.58
   5   3  -4   37.46    7.18
   5   3  -3  754.83   34.49
   5   3  -3  789.55   36.45
   5   3  -3  782.06   33.72
   5   3  -3  717.71   29.79
   5   3  -2  742.88   33.99
   5   3  -2  763.08   33.16
   5   3  -2  718.30   28.80
   5   3  -2  728.43   33.46
   5   3  -1   47.75    8.75
   5   3  -1   45.88    7.68
   5   3  -1   48.70    8.41
   5   3  -1   43.60    7.14
   5   3  -1   52.77    9.06
   5   3   0  610.83   30.56
   5   3   0  555.36   27.36
   5   3   0  604.54   28.16
   5   3   0  665.74   26.84
   5   3   0  591.94   29.91
   5   3   1 1622.23   49.55
   5   3   1 1542.32   45.68
   5   3   1 1547.33   42.67
   5   3   1 1602.01   48.53
   5   3   2  182.89   16.37
   5   3   2  170.61   13.45
   5   3   2  165.89   15.35
   5   3   3 2310.56   56.44
   5   3   3 2305.59   54.17
   5   3   4 1459.29   42.83
   5   3   4 1474.85   39.38
   5   3   5  144.67   12.64
   5   3   5  136.73   10.59
   5   3   6 1169.52   31.59
   5   3   6 1119.67   25.62
   5   3   7  128.04    9.10
   5   3   8    8.69    2.00
   5   4 -12  103.00    6.72
   5   4 -11  287.71   13.35
   5   4 -10  267.04   14.68
   5   4  -9  144.44   11.76
   5   4  -8  980.61   28.78
   5   4  -8  965.77   32.48
   5   4  -7  832.61   29.68
   5   4  -7  802.20   30.62
   5   4  -6  506.74   24.93
   5   4  -6  495.44   24.36
   5   4  -5 1135.45   38.65
   5   4  -5 1072.86   35.79
   5   4  -4   99.82   11.91
   5   4  -4   84.63    9.93
   5   4  -3  522.76   27.80
   5   4  -3  571.65   28.47
   5   4  -3  536.41   25.27
   5   4  -2 1995.18   53.97
   5   4  -2 1853.33   47.41
   5   4  -2 2040.04   53.64
   5   4  -2 1952.45   47.22
   5   4  -1  305.98   21.01
   5   4  -1  272.86   18.28
   5   4  -1  293.12   19.89
   5   4  -1  287.04   17.74
   5   4   0 1842.25   51.01
   5   4   0 1843.59   47.27
   5   4   0 1820.06   47.01
   5   4   0 1836.77   44.03
   5   4   0 1967.14   51.96
   5   4   1 1140.11   39.42
   5   4   1 1163.57   37.19
   5   4   1 1055.62   33.39
   5   4   1 1169.51   33.88
   5   4   1 1101.34   37.90
   5   4   2  207.31   16.34
   5   4   2  186.54   12.80
   5   4   2  214.12   15.93
   5   4   3  677.19   28.34
   5   4   3  676.14   25.58
   5   4   4  364.98   19.50
   5   4   5   67.55    7.55
   5   4   6 1070.90   25.65
   5   4   7   89.85    6.09
   5   5 -12  111.45    5.99
   5   5 -11  485.48   15.29
   5   5 -10  181.07   10.69
   5   5  -9   14.96    3.54
   5   5  -8  574.82   20.95
   5   5  -8  586.28   22.44
   5   5  -7  605.27   23.81
   5   5  -7  604.91   23.68
   5   5  -6  251.64   16.43
   5   5  -6  241.58   15.20
   5   5  -5  969.47   33.72
   5   5  -5  933.00   29.85
   5   5  -4  250.69   17.63
   5   5  -4  222.76   15.68
   5   5  -3  242.15   17.48
   5   5  -3  213.50   14.28
   5   5  -3  243.41   17.43
   5   5  -3  221.87   15.54
   5   5  -2 1530.93   44.03
   5   5  -2 1532.96   42.96
   5   5  -2 1499.33   39.45
   5   5  -1   18.88    4.97
   5   5  -1   16.82    4.23
   5   5  -1   20.44    4.82
   5   5  -1   19.11    4.43
   5   5   0  492.52   24.27
   5   5   0  512.15   22.66
   5   5   0  485.52   21.77
   5   5   0  495.48   21.39
   5   5   1  322.54   19.08
   5   5   1  290.76   15.32
   5   5   2  125.14   11.36
   5   5   2  111.01    8.32
   5   5   3  335.93   17.24
   5   5   4  573.95   20.13
   5   5   5  120.81    7.96
   5   5   6  978.25   17.99
   5   6 -11  363.35   10.53
   5   6 -10  873.64   19.29
   5   6  -9   35.25    4.33
   5   6  -8  516.88   17.57
   5   6  -7  246.69   12.60
   5   6  -7  252.36   14.35
   5   6  -6   26.27    4.84
   5   6  -6   26.20    4.76
   5   6  -5 1281.55   34.76
   5   6  -5 1133.71   31.72
   5   6  -4  250.70   13.08
   5   6  -4  297.89   17.00
   5   6  -4  279.39   15.83
   5   6  -3  188.51   11.90
   5   6  -3  206.61   14.22
   5   6  -3  196.87   13.18
   5   6  -2  729.95   26.65
   5   6  -2  669.22   22.79
   5   6  -2  732.79   26.08
   5   6  -2  700.43   24.28
   5   6  -1  224.29   14.59
   5   6  -1  200.70   12.56
   5   6  -1  206.39   12.98
   5   6  -1  215.93   12.95
   5   6   0  358.83   17.83
   5   6   0  330.66   14.99
   5   6   1  993.51   27.93
   5   6   1  921.81   21.84
   5   6   2   76.20    7.21
   5   6   3  445.70   15.37
   5   6   4  442.09   12.73
   5   7  -9   54.95    4.55
   5   7  -8  416.45   14.09
   5   7  -7  239.15   11.50
   5   7  -6   54.01    5.71
   5   7  -5  291.64   13.41
   5   7  -4  350.99   12.45
   5   7  -4  416.08   16.13
   5   7  -3  172.80    9.26
   5   7  -3  192.16   10.79
   5   7  -2  699.65   19.81
   5   8  -6  183.24    7.47
   5   8  -5  138.54    6.68
   6 -12   1   13.38    2.17
   6 -12   2  230.93    9.35
   6 -12   3  244.29    9.77
   6 -12   4   11.78    2.13
   6 -12   5  193.94    7.72
   6 -11  -2  102.15    6.40
   6 -11  -1  255.25   11.46
   6 -11   0  500.89   17.38
   6 -11   1    3.62    1.84
   6 -11   2  281.27   14.04
   6 -11   3  130.44    9.58
  -6  11  -3  111.46    8.56
   6 -11   4    0.89    1.25
  -6  11  -4    4.83    1.80
   6 -11   5  111.09    8.00
  -6  11  -5  117.37    8.45
   6 -11   6   59.30    5.20
  -6  11  -6   72.91    6.15
   6 -11   7    5.58    1.39
  -6  11  -7    6.88    1.70
  -6  10   5   85.97    5.18
   6 -10  -4  271.44   10.91
   6 -10  -3  272.62   12.69
   6 -10  -2    2.85    1.90
   6 -10  -1  128.64   10.50
  -6  10   0  153.07   11.94
   6 -10   0  168.39   12.64
   6 -10   1   64.05    8.11
  -6  10  -1   69.05    8.40
   6 -10   2  674.95   26.35
  -6  10  -2  644.90   25.74
   6 -10   3   98.10   10.05
  -6  10  -3   97.11   10.18
   6 -10   4   82.51    8.87
  -6  10  -4   72.05    8.67
   6 -10   5  161.44   11.44
  -6  10  -5  185.50   13.58
   6 -10   6  181.63   10.94
  -6  10  -6  234.90   14.68
   6 -10   7  195.13    9.66
  -6  10  -7  219.00   13.10
  -6  10  -8  463.72   16.18
  -6  10  -9    8.61    1.85
  -6   9   7   19.79    2.34
   6  -9  -6  267.55    9.91
  -6   9   5   77.78    6.14
   6  -9  -5  107.78    7.97
   6  -9  -4  249.94   13.73
   6  -9  -3   65.73    7.84
   6  -9  -2  196.25   14.50
  -6   9   1  159.69   13.70
   6  -9  -1  170.32   14.38
  -6   9   0  399.27   22.31
   6  -9   0  418.30   23.37
   6  -9   1  254.68   18.57
  -6   9  -1  251.27   17.98
   6  -9   2  528.88   26.84
  -6   9  -2  532.44   26.50
   6  -9   3  498.31   25.68
  -6   9  -3  552.93   27.07
   6  -9   4   53.21    8.30
  -6   9  -4   40.53    7.41
   6  -9   5  451.86   21.53
  -6   9  -5  607.85   28.11
   6  -9   6  162.82   11.53
  -6   9  -6  221.48   16.51
   6  -9   7    8.85    2.38
  -6   9  -7   17.00    4.66
   6  -9   8  226.21   11.12
  -6   9  -8  233.13   14.07
   6  -9   9  284.10   11.17
  -6   9  -9  311.89   13.74
   6  -9  10   34.08    3.26
  -6   9 -10   22.61    3.03
  -6   8   8   75.54    5.14
   6  -8  -7   48.16    4.63
   6  -8  -6  191.15   11.33
   6  -8  -5  628.90   23.51
   6  -8  -4  241.59   15.98
   6  -8  -3 1325.41   40.47
  -6   8   2  178.12   15.32
   6  -8  -2  175.63   15.66
  -6   8   1  671.26   30.81
   6  -8  -1  695.57   32.48
   6  -8   0  522.27   28.79
  -6   8   0  537.16   28.03
   6  -8   1  220.96   19.12
  -6   8  -1  255.08   19.47
   6  -8   2  484.72   28.38
  -6   8  -2  480.27   27.10
   6  -8   3  658.98   32.76
  -6   8  -3  738.56   33.67
   6  -8   4   12.69    4.46
  -6   8  -4   21.04    6.01
   6  -8   5  540.64   25.10
  -6   8  -5  641.40   31.40
   6  -8   6  171.93   13.01
  -6   8  -6  278.27   20.33
   6  -8   7    0.57    1.06
  -6   8  -7    6.17    3.67
   6  -8   8  321.76   15.62
  -6   8  -8  333.29   18.91
   6  -8   9  301.91   13.81
  -6   8  -9  344.63   16.43
   6  -8  10  101.85    6.87
  -6   8 -10   77.19    6.46
  -6   8 -11  201.48    7.98
  -6   7   9  147.79    7.28
  -6   7   8  341.20   14.01
   6  -7  -8  343.91   12.81
   6  -7  -7   34.37    5.09
   6  -7  -6 1131.10   32.55
   6  -7  -5  247.76   16.95
   6  -7  -4  254.66   18.53
  -6   7   3 1040.16   37.94
   6  -7  -3 1104.19   40.94
  -6   7   2   82.29   11.21
   6  -7  -2   80.70   11.67
  -6   7   1  192.43   17.19
   6  -7  -1  205.01   18.89
   6  -7   0  280.57   22.21
  -6   7   0  274.14   20.75
   6  -7   1  202.84   18.83
  -6   7  -1  206.82   18.23
   6  -7   2  284.47   21.95
  -6   7  -2  271.10   21.00
   6  -7   3  919.08   37.94
  -6   7  -3  975.26   40.18
   6  -7   4   44.28    7.88
  -6   7  -4   62.04   10.35
   6  -7   5  723.24   31.37
  -6   7  -5  706.10   34.36
   6  -7   6  282.60   18.83
  -6   7  -6  389.50   25.18
   6  -7   7  112.39   11.05
  -6   7  -7  102.86   12.63
   6  -7   8  543.82   22.25
  -6   7  -8  591.91   26.54
   6  -7   9  166.05   11.14
  -6   7  -9  177.31   12.51
   6  -7  10   23.55    3.69
  -6   7 -10   13.01    2.96
  -6   7 -11  239.92    9.68
  -6   6  10   11.04    2.00
   6  -6  -9  578.18   15.61
  -6   6   9  539.10   16.89
   6  -6  -8   80.94    7.56
   6  -6  -7    8.56    3.10
   6  -6  -6  843.48   31.77
   6  -6  -5   77.96   10.57
   6  -6  -4   12.76    4.56
  -6   6   3  765.66   33.96
   6  -6  -3  789.90   35.84
  -6   6   2  208.93   18.12
   6  -6  -2  215.77   19.05
  -6   6   1  157.46   15.73
   6  -6  -1  172.63   17.16
  -6   6   0 1103.14   41.92
   6  -6   0 1099.96   42.76
   6  -6   1   21.91    6.03
  -6   6  -1   19.85    6.14
   6  -6   2  902.93   36.72
  -6   6  -2  803.27   36.35
  -6   6  -3  463.79   27.94
   6  -6   4  122.24   13.46
  -6   6  -4   82.65   11.95
   6  -6   5  596.75   29.85
  -6   6  -5  623.36   32.51
   6  -6   6  537.33   26.88
  -6   6  -6  682.37   33.53
   6  -6   7   61.12    8.48
  -6   6  -7   46.13    8.56
   6  -6   8  785.78   27.83
  -6   6  -8  763.28   30.22
   6  -6   9   77.24    7.96
  -6   6  -9   95.74    9.22
   6  -6  10   97.28    7.71
  -6   6 -10   72.58    6.81
  -6   6 -11  338.68   11.61
   6  -5 -10   99.05    6.39
  -6   5  10   97.94    6.69
  -6   5   9  264.38   13.36
   6  -5  -9  264.15   13.21
   6  -5  -8   22.17    4.58
   6  -5  -7  202.76   15.19
   6  -5  -6  723.04   31.00
   6  -5  -5  889.04   36.09
  -6   5   4   50.34    8.76
   6  -5  -4   67.52   10.25
  -6   5   3 1220.73   43.21
   6  -5  -3 1299.15   45.27
  -6   5   2   82.95   12.86
  -6   5   2   89.53   11.74
   6  -5  -2   84.54   11.73
  -6   5   1  241.20   20.89
  -6   5   1  198.29   17.55
   6  -5  -1  231.82   19.14
  -6   5   0 1167.70   44.40
  -6   5   0 1169.89   42.58
   6  -5   0 1179.53   42.30
   6  -5   1   16.78    4.76
  -6   5  -1    3.99    2.82
  -6   5  -1   10.32    4.22
  -6   5  -2  346.13   23.63
  -6   5  -2  379.01   24.71
   6  -5   3  233.79   18.63
  -6   5  -3  245.38   19.98
   6  -5   4   37.18    7.86
  -6   5  -4   51.27    9.33
   6  -5   5  593.58   29.89
  -6   5  -5  594.45   31.25
   6  -5   6  761.01   32.23
  -6   5  -6 1025.46   40.34
   6  -5   7    7.29    3.53
  -6   5  -7   12.27    4.23
   6  -5   8  750.39   27.44
  -6   5  -8  696.16   28.00
   6  -5   9  359.98   17.17
  -6   5  -9  344.90   17.06
  -6   5 -10  185.22   10.45
   6  -5  11  184.42    8.47
  -6   5 -11  153.81    7.44
   6  -4 -11  360.78   11.24
  -6   4  11  337.65   10.44
   6  -4 -10   75.83    6.48
  -6   4  10   69.93    6.16
  -6   4   9  755.47   24.19
   6  -4  -9  740.69   24.55
   6  -4  -8 1178.24   34.89
   6  -4  -7   18.38    5.13
   6  -4  -7   24.36    5.32
   6  -4  -6 1702.93   48.17
   6  -4  -5  505.03   27.11
  -6   4   4  112.35   12.97
   6  -4  -4  123.57   13.66
  -6   4   3 1529.54   54.88
  -6   4   3 1417.38   46.29
   6  -4  -3 1475.01   46.88
  -6   4   2  229.67   20.60
  -6   4   2  239.73   19.06
   6  -4  -2  205.76   17.35
  -6   4   1  159.20   16.51
  -6   4   1  158.22   15.49
   6  -4  -1  167.58   15.45
  -6   4   0  766.72   34.80
  -6   4   0  772.92   33.79
  -6   4  -1  587.31   29.45
  -6   4  -1  536.08   28.36
  -6   4  -2 1192.85   42.40
  -6   4  -2 1159.09   40.61
   6  -4   3 1948.90   54.11
  -6   4  -3 1960.93   54.86
   6  -4   4   22.46    5.85
  -6   4  -4   28.06    6.84
   6  -4   5  945.58   37.49
  -6   4  -5  955.54   37.86
   6  -4   6  499.12   25.72
  -6   4  -6  583.74   29.18
   6  -4   7    3.41    2.76
  -6   4  -7   19.82    5.31
   6  -4   8  789.71   27.76
  -6   4  -8  683.99   25.92
  -6   4  -9  792.63   24.00
  -6   4 -10   45.13    4.76
   6  -4  11  129.62    6.74
  -6   4 -11  100.04    5.06
   6  -3 -12  220.41    7.58
   6  -3 -11 1034.45   22.00
  -6   3  11  914.61   17.60
   6  -3 -10    8.22    2.61
  -6   3  10    5.89    2.21
  -6   3   9 1580.48   34.53
   6  -3  -9 1638.82   37.77
   6  -3  -8  213.77   14.26
   6  -3  -8  210.36   15.09
   6  -3  -7  179.16   14.71
   6  -3  -7  181.07   14.90
   6  -3  -6  182.95   15.63
   6  -3  -5  356.40   22.37
   6  -3  -4    5.96    3.10
   6  -3  -4    4.53    2.67
  -6   3   4   11.89    4.91
  -6   3   3 1449.15   51.65
  -6   3   3 1480.11   44.45
   6  -3  -3 1434.18   44.75
  -6   3   2  732.66   35.11
   6  -3  -2  682.95   30.60
  -6   3   1  425.11   25.40
  -6   3   0 1801.94   50.47
   6  -3   1  231.29   17.87
  -6   3  -1  248.24   18.19
  -6   3  -2 1594.49   44.32
  -6   3  -3 1584.84   46.48
  -6   3  -4   94.56   11.23
   6  -3   5  677.96   31.49
  -6   3  -5  718.46   30.71
   6  -3   6  748.03   30.84
   6  -3   6  672.34   24.80
  -6   3  -7  160.28   12.98
  -6   3  -8  273.43   14.61
   6  -3   9 1093.67   27.31
  -6   3  -9 1097.02   24.60
   6  -3  10   12.97    2.58
   6  -3  11  343.30    9.43
   6  -2 -12  250.75    9.39
   6  -2 -11  241.59   11.43
   6  -2 -10    5.41    2.30
   6  -2 -10    5.25    1.81
   6  -2  -9   85.94    8.53
   6  -2  -8  582.61   24.91
   6  -2  -8  550.90   24.46
   6  -2  -7  167.40   14.74
   6  -2  -7  177.82   14.58
   6  -2  -6 1582.91   44.91
   6  -2  -5 1122.61   38.25
   6  -2  -4  202.11   15.91
  -6   2   4  147.92   15.99
   6  -2  -4  175.13   15.23
  -6   2   3 2372.32   61.63
   6  -2  -3 2470.90   56.73
   6  -2  -2  128.09   13.74
  -6   2   2  111.09   12.69
  -6   2   1  799.28   32.13
   6  -2   0 1613.34   46.63
   6  -2   1  481.19   26.03
   6  -2   2  347.25   22.46
   6  -2   3 1497.48   46.97
   6  -2   4   41.20    7.85
   6  -2   4   36.29    6.72
   6  -2   5  439.44   20.81
   6  -2   6 1159.48   36.76
   6  -2   7   34.68    6.03
   6  -2   8  587.19   21.74
   6  -2   9   77.49    6.80
   6  -2  10   30.81    3.43
   6  -1 -12   99.03    6.27
   6  -1 -11  534.07   17.42
   6  -1 -10  144.58   10.34
   6  -1 -10  141.21    9.79
   6  -1  -9  668.74   24.15
   6  -1  -9  692.70   25.16
   6  -1  -8 1098.89   35.11
   6  -1  -7    9.84    3.75
   6  -1  -7    8.83    3.63
   6  -1  -6 2871.16   63.32
   6  -1  -6 2576.05   55.15
   6  -1  -5  212.78   15.48
   6  -1  -5  182.49   14.90
   6  -1  -4  326.60   20.14
   6  -1  -4  295.36   18.77
   6  -1  -3  304.81   20.30
   6  -1  -2  184.64   16.32
   6  -1  -2  201.70   15.90
   6  -1  -1  392.38   22.78
   6  -1  -1  384.86   23.86
   6  -1  -1  346.54   21.49
   6  -1   0 2805.12   60.86
   6  -1   0 2904.73   64.88
   6  -1   1  239.37   18.64
   6  -1   1  235.32   18.19
   6  -1   2  168.51   15.75
   6  -1   2  161.15   14.50
   6  -1   3 1391.85   44.97
   6  -1   3 1381.11   40.01
   6  -1   4   36.67    7.34
   6  -1   4   38.10    6.26
   6  -1   5  642.83   28.34
   6  -1   5  549.16   21.24
   6  -1   6  205.46   14.83
   6  -1   7   16.65    3.83
   6  -1   8  261.76   13.23
   6  -1   9  184.54    9.15
   6   0 -12  291.11   10.64
   6   0 -11  665.67   19.34
   6   0 -11  645.69   17.65
   6   0 -10    7.69    2.70
   6   0 -10    7.19    2.63
   6   0  -9  462.30   19.33
   6   0  -9  466.84   21.04
   6   0  -8  599.68   23.46
   6   0  -8  641.19   26.86
   6   0  -7   75.20    9.88
   6   0  -6  169.38   15.17
   6   0  -5  760.13   29.73
   6   0  -5  750.28   32.37
   6   0  -4  382.79   21.84
   6   0  -3 3416.60   66.76
   6   0  -3 3124.31   61.98
   6   0  -2  603.28   29.26
   6   0  -2  613.60   29.02
   6   0  -1   42.19    7.88
   6   0  -1   33.62    7.16
   6   0  -1   38.51    7.59
   6   0   0 1741.66   49.30
   6   0   0 1779.23   49.00
   6   0   0 1762.52   50.38
   6   0   1   77.54   10.72
   6   0   1   77.55   10.49
   6   0   1   66.77    9.28
   6   0   2  641.09   30.49
   6   0   2  644.02   29.51
   6   0   2  584.99   25.85
   6   0   3 1367.45   43.62
   6   0   3 1328.99   41.66
   6   0   4   34.40    6.81
   6   0   4   40.11    7.00
   6   0   4   36.34    5.62
   6   0   5  208.03   15.22
   6   0   5  197.45   14.40
   6   0   6  662.60   24.68
   6   0   6  618.01   22.58
   6   0   7   23.32    4.19
   6   0   7   24.94    3.96
   6   0   8  547.68   16.44
   6   0   9  455.13   11.04
   6   1 -12  100.75    5.90
   6   1 -12   83.53    4.68
   6   1 -11  646.29   17.95
   6   1 -11  642.78   17.95
   6   1 -10    5.66    2.17
   6   1 -10    4.51    2.30
   6   1  -9  229.71   13.03
   6   1  -9  253.29   15.32
   6   1  -8  475.03   19.64
   6   1  -8  486.41   22.80
   6   1  -7  199.97   12.94
   6   1  -7  196.61   15.37
   6   1  -6 1243.37   36.70
   6   1  -6 1222.28   39.57
   6   1  -5 1414.69   40.88
   6   1  -5 1397.67   42.89
   6   1  -4  541.09   26.10
   6   1  -4  572.47   27.35
   6   1  -3 2877.77   61.00
   6   1  -3 2865.18   60.72
   6   1  -3 2764.94   59.81
   6   1  -2   52.80    8.85
   6   1  -2   55.07    8.76
   6   1  -2   73.76    9.46
   6   1  -2   61.69    9.19
   6   1  -1  478.15   26.59
   6   1  -1  489.31   25.26
   6   1  -1  507.02   23.93
   6   1  -1  483.52   25.99
   6   1   0  613.10   29.64
   6   1   0  569.06   26.72
   6   1   0  638.71   30.19
   6   1   1  509.00   26.99
   6   1   1  479.63   23.44
   6   1   1  542.71   27.56
   6   1   2   59.16    9.09
   6   1   2   54.90    7.62
   6   1   2   68.66    9.66
   6   1   3 1934.26   49.34
   6   1   3 1930.64   49.42
   6   1   4  241.78   16.67
   6   1   4  243.42   13.40
   6   1   4  256.84   16.94
   6   1   5  651.06   24.64
   6   1   5  684.96   25.02
   6   1   6  967.42   26.39
   6   1   6 1052.64   27.54
   6   1   7   28.94    3.83
   6   1   7   30.50    4.01
   6   1   8  314.94    9.48
   6   1   8  318.79    9.55
   6   2 -12  115.42    5.49
   6   2 -11  537.82   14.49
   6   2 -11  577.71   16.53
   6   2 -10   42.15    4.66
   6   2 -10   44.34    5.55
   6   2  -9  398.82   15.54
   6   2  -9  404.06   18.41
   6   2  -8  516.14   22.60
   6   2  -7   69.08    7.78
   6   2  -7   56.01    7.80
   6   2  -6 1064.32   33.62
   6   2  -6 1026.16   34.34
   6   2  -5  631.02   27.31
   6   2  -5  599.65   26.31
   6   2  -4   74.15    9.66
   6   2  -4   67.54    8.97
   6   2  -3  542.97   26.29
   6   2  -3  521.20   24.08
   6   2  -2  714.24   32.12
   6   2  -2  778.81   31.57
   6   2  -2  748.60   31.75
   6   2  -1   48.14    8.24
   6   2  -1   46.53    7.65
   6   2  -1   47.95    8.20
   6   2   0 2196.70   55.17
   6   2   0 2153.87   50.02
   6   2   0 2217.94   54.18
   6   2   1 1141.52   38.78
   6   2   1 1050.26   33.28
   6   2   1 1141.69   38.40
   6   2   2  507.30   25.09
   6   2   2  480.35   20.94
   6   2   2  497.54   24.67
   6   2   3 1329.29   38.36
   6   2   3 1344.01   37.95
   6   2   4   20.06    4.70
   6   2   4   23.72    4.75
   6   2   5  308.02   15.36
   6   2   5  328.26   15.13
   6   2   6  534.92   17.34
   6   2   6  516.74   15.96
   6   2   7   32.76    3.46
   6   3 -11  543.54   14.68
   6   3 -10   11.57    2.69
   6   3  -9  401.69   16.95
   6   3  -8  523.82   20.99
   6   3  -7    3.27    1.75
   6   3  -7   10.20    3.29
   6   3  -6  380.50   19.09
   6   3  -6  352.15   18.56
   6   3  -5 1033.07   33.46
   6   3  -5  980.67   31.27
   6   3  -4    1.54    1.99
   6   3  -4    8.08    2.77
   6   3  -4    8.37    2.99
   6   3  -3 1481.23   41.95
   6   3  -2 1320.45   41.29
   6   3  -2 1448.38   41.37
   6   3  -1  273.54   18.59
   6   3  -1  292.92   18.24
   6   3   0 1529.78   42.93
   6   3   0 1503.39   39.29
   6   3   1   27.05    5.62
   6   3   1   27.23    4.90
   6   3   1   30.29    5.84
   6   3   2  106.54   10.41
   6   3   2  111.79    9.08
   6   3   2  116.68   10.72
   6   3   3  349.93   17.78
   6   3   3  305.29   12.99
   6   3   3  334.26   16.47
   6   3   4  192.88   11.96
   6   3   4  200.46   11.26
   6   3   5   24.96    3.81
   6   3   6  527.47   14.01
   6   4 -11  272.91    8.76
   6   4 -10   56.21    4.87
   6   4  -9  240.84   11.39
   6   4  -8  754.43   21.88
   6   4  -7   21.71    3.81
   6   4  -7   28.80    4.61
   6   4  -6  416.99   18.36
   6   4  -6  372.70   16.67
   6   4  -6  429.03   17.94
   6   4  -5  844.11   25.33
   6   4  -5  825.00   25.01
   6   4  -4   34.81    6.07
   6   4  -4   29.72    4.75
   6   4  -3 1230.22   34.91
   6   4  -3 1040.67   27.84
   6   4  -2  290.63   17.58
   6   4  -2  300.61   17.12
   6   4  -2  278.27   14.03
   6   4  -1   28.61    5.48
   6   4  -1   37.72    5.89
   6   4   0  510.19   22.35
   6   4   0  473.42   19.39
   6   4   1  479.53   20.69
   6   4   1  444.14   17.04
   6   4   2   11.78    3.42
   6   4   2    8.48    2.14
   6   4   3 1039.17   26.05
   6   4   4  144.62    8.43
   6   4   5  103.44    5.74
   6   5  -9  367.54   11.05
   6   5  -9  340.56   10.64
   6   5  -8  558.13   15.07
   6   5  -8  534.77   15.22
   6   5  -7    4.93    1.70
   6   5  -7    9.45    2.18
   6   5  -6  528.37   18.16
   6   5  -6  483.61   16.46
   6   5  -5  689.65   21.93
   6   5  -5  607.84   18.81
   6   5  -4   34.54    5.22
   6   5  -4   35.45    4.59
   6   5  -3  464.17   18.68
   6   5  -3  421.71   15.45
   6   5  -2  420.72   17.34
   6   5  -2  373.75   13.94
   6   5  -1   58.97    6.12
   6   5   0  935.43   25.30
   6   5   0  923.41   21.83
   6   5   1  507.23   17.51
   6   5   1  468.14   13.28
   6   5   2  185.83    9.60
   6   5   3  520.72   13.56
   6   6  -7   47.74    3.72
   6   6  -6  222.26    8.65
   6   6  -5  472.51   12.97
   6   6  -4    2.72    1.46
   6   6  -4    2.65    1.15
   6   6  -3  304.68   12.19
   7 -11  -1   36.44    3.28
   7 -11   0   64.53    4.82
   7 -11   1    4.83    1.57
   7 -11   2  241.02    9.72
   7 -11   3  123.65    6.66
  -7  11  -4  183.59    8.06
   7 -10  -3  286.54   10.34
   7 -10  -2    2.18    1.27
   7 -10  -1  453.86   16.11
   7 -10   0  240.83   12.43
  -7  10  -1  174.18   10.73
   7 -10   1  190.09   11.26
  -7  10  -2  236.16   12.80
   7 -10   2  231.56   12.32
  -7  10  -3  154.74   10.34
   7 -10   3  132.81    8.97
  -7  10  -4  168.31   10.64
   7 -10   4  139.32    8.26
  -7  10  -5  242.94   12.29
  -7  10  -6  119.34    7.79
  -7  10  -7   40.57    3.86
   7  -9  -5    2.12    1.10
   7  -9  -4  245.90   11.22
   7  -9  -3  393.79   15.99
   7  -9  -2   90.94    8.39
   7  -9  -1  400.33   18.65
  -7   9   0   28.97    5.39
   7  -9   0   29.76    5.48
  -7   9  -1  147.99   11.86
   7  -9   1  157.60   12.27
  -7   9  -2   82.26    9.06
   7  -9   2   72.95    8.29
  -7   9  -3  426.04   20.08
   7  -9   3  294.25   15.60
  -7   9  -4  101.61    9.69
   7  -9   4   79.65    7.22
  -7   9  -5  435.06   19.25
  -7   9  -6  347.15   16.10
  -7   9  -7  415.30   15.35
  -7   9  -8  197.08    8.88
  -7   8   7   51.13    3.74
   7  -8  -6  136.54    7.66
   7  -8  -5    2.59    1.46
   7  -8  -4  290.30   14.90
   7  -8  -3  106.67    9.94
   7  -8  -2    9.14    3.34
  -7   8   1  361.26   19.25
   7  -8  -1  366.34   20.56
  -7   8   0  339.61   19.19
   7  -8   0  325.53   19.75
  -7   8  -1  204.65   15.33
   7  -8   1  221.42   16.55
  -7   8  -2  443.45   22.58
   7  -8   2  410.30   21.64
  -7   8  -3  432.69   22.24
   7  -8   3  337.75   17.86
  -7   8  -4  375.98   20.45
  -7   8  -5  538.80   23.67
  -7   8  -6    6.88    2.72
   7  -8   7  163.89    8.53
  -7   8  -7  156.69   10.64
   7  -8   8  132.16    6.78
  -7   8  -8  149.12    8.84
  -7   8  -9   14.25    2.22
  -7   7   8    6.09    1.37
   7  -7  -7  262.45   10.97
   7  -7  -6  118.13    8.83
   7  -7  -5   31.81    5.33
   7  -7  -4  260.85   16.13
   7  -7  -3  424.62   22.27
  -7   7   2   52.55    7.79
   7  -7  -2   75.13    9.81
  -7   7   1  606.29   26.79
   7  -7  -1  622.75   28.46
  -7   7   0  495.51   24.83
   7  -7   0  476.77   24.72
  -7   7  -1  140.93   13.44
   7  -7   1  174.74   14.56
  -7   7  -2  768.13   31.09
   7  -7   2  687.97   27.35
  -7   7  -3   29.03    6.13
  -7   7  -4   17.30    4.96
  -7   7  -5  185.13   14.53
  -7   7  -6  215.90   14.82
  -7   7  -7   64.58    7.24
   7  -7   8  340.32   12.90
  -7   7  -8  389.04   15.04
   7  -7   9   26.38    3.09
  -7   7  -9   39.73    3.89
  -7   6   8   59.75    4.92
   7  -6  -8   60.47    5.20
   7  -6  -7  150.35    9.77
   7  -6  -6  700.29   24.17
   7  -6  -5    8.42    3.25
   7  -6  -4  207.74   15.44
   7  -6  -3  839.68   32.12
  -7   6   2   69.48    9.24
   7  -6  -2   39.80    7.34
  -7   6   1  987.08   35.27
   7  -6  -1 1018.20   36.24
  -7   6   0  387.07   22.32
   7  -6   0  347.19   20.66
   7  -6   1    4.41    2.40
  -7   6  -1    2.42    1.68
  -7   6  -2  470.90   24.78
  -7   6  -3  708.99   29.95
   7  -6   4  119.77   11.08
  -7   6  -4   85.86   10.29
  -7   6  -5  984.12   33.72
  -7   6  -6  195.59   14.18
  -7   6  -7  206.79   12.86
   7  -6   8  268.46   12.40
  -7   6  -8  275.29   12.55
   7  -6   9   11.63    2.31
  -7   6  -9   18.67    2.63
   7  -5  -9 1380.63   22.59
  -7   5   9 1139.64   18.21
  -7   5   8   66.10    5.75
   7  -5  -8   65.55    6.22
   7  -5  -7  404.79   14.94
   7  -5  -7  400.88   17.50
   7  -5  -6  461.34   19.21
   7  -5  -6  464.71   20.79
   7  -5  -5   14.24    4.19
   7  -5  -4  349.69   20.34
   7  -5  -3  778.20   29.17
   7  -5  -3  650.20   28.31
   7  -5  -2    7.81    2.96
  -7   5   2   -0.61    3.18
  -7   5   1  946.40   34.46
   7  -5  -1  981.64   34.35
  -7   5   0  557.94   26.60
  -7   5  -1   20.68    5.10
  -7   5  -2  997.50   35.31
   7  -5   3  662.62   27.48
  -7   5  -3  751.84   30.23
   7  -5   4  487.00   23.43
  -7   5  -4  406.85   21.80
   7  -5   5  633.91   25.83
  -7   5  -5  617.41   26.13
   7  -5   6   89.40    9.06
  -7   5  -6  126.53   10.94
   7  -5   7  178.38   11.61
   7  -5   7  174.27    9.65
   7  -5   8  107.35    8.02
  -7   5  -8  108.41    7.35
   7  -5   9  312.09   11.52
  -7   5  -9  291.17    9.05
   7  -5  10   75.68    4.27
   7  -4 -10   28.81    3.03
   7  -4  -9  196.10    9.74
   7  -4  -8   10.62    2.89
  -7   4   8    5.70    1.79
   7  -4  -8   10.40    2.35
   7  -4  -7   66.32    7.10
   7  -4  -7   73.24    7.80
   7  -4  -6  444.38   20.86
   7  -4  -6  450.81   20.91
   7  -4  -5   21.66    4.89
   7  -4  -4  499.07   23.92
   7  -4  -3  583.63   25.95
   7  -4  -3  523.34   24.82
   7  -4  -2    9.40    3.74
  -7   4   2    7.44    3.27
  -7   4   1  892.68   32.04
  -7   4   0  973.80   33.40
  -7   4  -1   43.25    7.11
   7  -4   2  700.00   28.61
  -7   4  -2  696.38   27.79
   7  -4   3  906.60   33.07
  -7   4  -3 1015.83   33.10
   7  -4   4  111.19   11.37
  -7   4  -4   75.24    8.82
   7  -4   5  324.26   18.68
   7  -4   5  328.24   17.05
  -7   4  -5  338.92   17.67
   7  -4   6  265.30   15.46
   7  -4   6  272.16   13.64
   7  -4   7  235.19   13.23
   7  -4   8  372.84   14.53
   7  -4   9  112.41    6.63
   7  -3 -10    7.95    1.86
   7  -3  -9  183.29    9.88
   7  -3  -9  177.49    8.47
   7  -3  -8  334.00   14.75
   7  -3  -7  279.47   15.69
   7  -3  -7  266.21   14.98
   7  -3  -6 1323.02   37.59
   7  -3  -6 1292.79   34.98
   7  -3  -5   59.52    8.03
   7  -3  -4 1270.27   35.78
   7  -3  -4 1136.94   34.66
   7  -3  -3  734.80   29.43
   7  -3  -3  698.35   26.96
   7  -3  -2    6.87    3.46
   7  -3  -1  466.90   25.15
   7  -3   0  903.68   35.33
   7  -3   1    7.18    3.16
   7  -3   1   12.61    4.76
   7  -3   2  496.07   24.49
   7  -3   2  460.29   24.08
   7  -3   3  295.44   18.85
   7  -3   3  304.17   18.50
   7  -3   4   30.23    6.06
   7  -3   4   31.73    5.61
   7  -3   5  607.34   24.83
   7  -3   5  523.55   20.20
   7  -3   6  115.21   10.01
   7  -3   6  114.89    8.06
   7  -3   7  533.68   19.10
   7  -3   8  117.18    7.70
   7  -3   9   11.43    1.98
   7  -2 -11  244.46    7.80
   7  -2 -10  142.60    7.63
   7  -2  -9  711.12   19.71
   7  -2  -9  719.59   19.45
   7  -2  -8   68.12    7.12
   7  -2  -7  468.62   20.87
   7  -2  -6  479.31   22.79
   7  -2  -6  448.98   20.11
   7  -2  -5   51.89    6.71
   7  -2  -5   55.66    8.37
   7  -2  -5   50.90    7.05
   7  -2  -4  104.44   10.46
   7  -2  -4  115.79   10.50
   7  -2  -3 1122.46   36.02
   7  -2  -2   83.92   10.38
   7  -2  -1  795.22   32.01
   7  -2  -1  757.06   28.25
   7  -2   0  476.58   24.78
   7  -2   0  451.82   22.67
   7  -2   1   55.34    8.61
   7  -2   1   43.45    7.33
   7  -2   2  460.18   23.67
   7  -2   2  494.45   23.70
   7  -2   3  345.69   20.06
   7  -2   3  341.84   18.40
   7  -2   4   90.36    9.98
   7  -2   4   86.57    8.47
   7  -2   5  799.07   27.37
   7  -2   5  769.77   22.20
   7  -2   6  121.70    9.66
   7  -2   7  134.67    8.91
   7  -2   8  326.22   11.52
   7  -1 -10  103.45    6.36
   7  -1 -10  103.18    6.14
   7  -1  -9  539.05   16.61
   7  -1  -9  563.41   18.06
   7  -1  -8   24.44    3.91
   7  -1  -8   25.39    4.57
   7  -1  -7   33.81    5.66
   7  -1  -6  873.74   30.19
   7  -1  -5  444.18   19.99
   7  -1  -5  426.86   22.01
   7  -1  -4  482.01   22.07
   7  -1  -4  489.29   24.44
   7  -1  -3 2427.17   51.80
   7  -1  -2   13.32    3.83
   7  -1  -2   11.76    4.15
   7  -1  -1 1603.33   43.78
   7  -1  -1 1627.55   42.26
   7  -1   0  280.36   18.21
   7  -1   0  245.57   17.05
   7  -1   1    3.32    2.32
   7  -1   1    3.06    2.59
   7  -1   2  776.44   27.64
   7  -1   2  822.51   30.79
   7  -1   3  659.70   23.40
   7  -1   3  641.31   26.31
   7  -1   4   32.10    4.74
   7  -1   4   31.21    5.65
   7  -1   5  826.84   20.42
   7  -1   5  901.64   26.90
   7  -1   6  184.32   10.87
   7  -1   7   91.67    6.52
   7  -1   8  817.53   15.03
   7   0 -10    3.63    1.17
   7   0 -10    4.55    1.45
   7   0  -9  944.42   20.24
   7   0  -9 1043.21   24.38
   7   0  -8  172.90    9.46
   7   0  -8  191.47   11.85
   7   0  -7  326.91   16.74
   7   0  -6 1320.90   31.31
   7   0  -6 1277.84   35.17
   7   0  -5   35.66    5.85
   7   0  -5   22.60    5.17
   7   0  -4  630.82   25.11
   7   0  -4  607.97   25.71
   7   0  -3  783.79   28.97
   7   0  -3  802.08   29.23
   7   0  -2   56.07    7.85
   7   0  -2   55.62    7.67
   7   0  -2   59.04    7.85
   7   0  -1  366.41   19.83
   7   0  -1  366.77   18.65
   7   0  -1  353.86   19.58
   7   0   0  666.07   26.31
   7   0   0  680.44   27.35
   7   0   1    7.93    3.20
   7   0   1    9.81    3.34
   7   0   1    9.29    3.44
   7   0   2  719.94   25.38
   7   0   2  707.11   24.34
   7   0   2  745.03   27.97
   7   0   3  450.61   18.62
   7   0   3  439.18   17.58
   7   0   3  471.11   21.36
   7   0   4    4.22    2.28
   7   0   4    3.39    1.65
   7   0   5  923.31   24.62
   7   0   6  177.71    9.26
   7   0   7  121.92    6.10
   7   1 -10   73.66    5.11
   7   1  -9  700.83   19.06
   7   1  -8  217.50   12.00
   7   1  -7  265.01   14.27
   7   1  -6  523.70   19.06
   7   1  -6  523.03   21.02
   7   1  -5   93.59    8.94
   7   1  -5   93.40    9.13
   7   1  -4   16.10    4.29
   7   1  -4   14.11    3.72
   7   1  -3  954.94   30.72
   7   1  -3  886.73   27.79
   7   1  -2  361.04   19.25
   7   1  -2  326.92   16.21
   7   1  -1  898.31   29.87
   7   1  -1  850.66   29.24
   7   1   0 1091.14   32.93
   7   1   0 1094.55   31.70
   7   1   0 1161.02   34.12
   7   1   1   21.23    4.59
   7   1   1   20.21    4.50
   7   1   1   28.31    4.96
   7   1   2  676.59   23.58
   7   1   2  658.30   21.47
   7   1   2  723.95   25.26
   7   1   3  143.44    9.91
   7   1   3  139.18    8.86
   7   1   3  155.95   11.09
   7   1   4   28.58    3.87
   7   1   4   35.53    4.76
   7   1   5  407.60   11.62
   7   1   5  473.53   14.82
   7   2 -10   51.60    3.81
   7   2  -9  227.96    9.79
   7   2  -8  257.48   11.77
   7   2  -7   48.95    5.67
   7   2  -6  736.88   21.13
   7   2  -6  714.37   22.23
   7   2  -5  365.56   16.48
   7   2  -5  363.57   16.14
   7   2  -4  341.51   16.94
   7   2  -4  341.53   15.55
   7   2  -3  844.31   27.39
   7   2  -3  756.79   22.07
   7   2  -2   20.35    4.53
   7   2  -1  598.49   22.58
   7   2   0  374.67   17.78
   7   2   0  395.47   17.39
   7   2   1    9.78    2.84
   7   2   1   14.43    3.23
   7   2   2  230.98   12.37
   7   2   2  217.29   10.57
   7   2   3  419.24   14.71
   7   2   3  380.05   11.44
   7   2   4    7.60    1.78
   7   3  -9  585.56   12.79
   7   3  -8  488.18   13.53
   7   3  -7  299.05    9.87
   7   3  -7  325.25   11.97
   7   3  -6  555.13   16.45
   7   3  -6  539.16   16.16
   7   3  -5  115.02    8.30
   7   3  -5  112.11    7.39
   7   3  -4  272.47   13.51
   7   3  -3  621.08   20.73
   7   3  -2  130.56    9.47
   7   3  -1   80.59    7.15
   7   3   0  439.34   15.50
   7   3   1  167.35    8.53
   7   3   2  571.13   12.60
   7   4  -6  256.89    9.23
   7   4  -5  219.75    9.63
   7   4  -4   56.81    5.21
   7   4  -3  599.17   17.14
   7   4  -2   93.47    6.60
   7   4  -1  372.10   12.23
   7   4   0  394.89   10.95
   8  -9  -2   38.09    3.66
   8  -9  -1  272.09   10.30
   8  -9   0  266.46    9.28
   8  -9   0  234.97    9.74
   8  -9   1  490.28   13.21
  -8   9  -2  505.92   15.65
  -8   9  -3   64.07    5.52
  -8   9  -4  175.47    8.53
  -8   9  -5   10.20    1.88
   8  -8  -4  353.41   11.24
   8  -8  -3  130.42    7.74
   8  -8  -2  127.09    8.24
   8  -8  -1  404.99   13.42
   8  -8  -1  383.62   14.84
   8  -8   0   77.73    6.65
  -8   8  -1  165.33   10.16
  -8   8  -2   47.51    5.55
  -8   8  -3   22.36    3.80
  -8   8  -4   39.18    4.65
  -8   8  -5  188.92    9.12
   8  -8   6   23.81    2.67
  -8   8  -6   37.82    3.42
   8  -7  -5   11.87    2.25
   8  -7  -4  443.70   13.38
   8  -7  -4  401.79   14.40
   8  -7  -3   43.91    5.25
   8  -7  -2   79.55    6.29
   8  -7  -2   69.94    6.84
   8  -7  -1  221.08   12.34
   8  -7  -1  207.01   11.71
  -8   7   0  163.22   10.74
  -8   7  -1   48.55    5.96
  -8   7  -2  520.47   19.21
  -8   7  -3   84.45    7.61
  -8   7  -4  799.81   21.81
   8  -7   5  363.18   13.52
  -8   7  -5  437.40   14.54
   8  -7   6  155.63    7.25
  -8   7  -6  140.40    6.90
   8  -6  -6   28.80    3.45
   8  -6  -5   16.05    2.77
   8  -6  -5   17.71    3.10
   8  -6  -4  431.14   16.13
   8  -6  -3   69.45    6.84
   8  -6  -2   77.35    7.39
   8  -6  -2   73.68    7.08
   8  -6  -1  385.55   17.87
   8  -6   0   25.86    5.01
  -8   6   0   22.84    4.17
  -8   6  -1  340.03   15.96
  -8   6  -2  517.97   19.26
   8  -6   3   55.25    6.67
  -8   6  -3   29.95    4.63
   8  -6   4  301.12   14.12
  -8   6  -4  289.35   13.00
   8  -6   5   95.04    7.04
  -8   6  -5  103.41    6.79
   8  -6   6    3.98    1.22
   8  -6   6    3.59    1.35
   8  -5  -6  227.78    9.85
   8  -5  -5   39.78    4.98
   8  -5  -5   32.52    4.32
   8  -5  -4  608.23   19.47
   8  -5  -3   85.97    7.31
   8  -5  -3   83.80    7.41
   8  -5  -2   49.07    6.23
   8  -5  -1  609.88   23.42
   8  -5   0   33.37    5.74
   8  -5   1  267.34   15.95
   8  -5   2  169.30   12.10
   8  -5   3   50.72    6.35
   8  -5   4  103.37    8.18
   8  -5   4  103.93    7.65
   8  -5   5  498.34   15.58
   8  -5   5  519.25   16.01
   8  -5   6   13.07    2.07
   8  -5   6   14.15    2.46
   8  -5   7  582.22   12.52
   8  -4  -8    2.16    0.88
   8  -4  -7  533.14   13.98
   8  -4  -6  316.52   13.24
   8  -4  -5   42.78    5.58
   8  -4  -4  450.56   16.22
   8  -4  -3   88.87    7.92
   8  -4  -2   97.68    8.95
   8  -4  -1  526.88   21.76
   8  -4   0  164.67   12.36
   8  -4   1  335.00   17.39
   8  -4   2  428.70   18.78
   8  -4   3   32.39    4.87
   8  -4   3   30.09    4.49
   8  -4   4  396.44   15.14
   8  -4   4  417.12   15.95
   8  -4   5  315.08   11.50
   8  -4   5  327.70   12.95
   8  -4   6   12.64    2.29
   8  -4   7  297.71    8.95
   8  -3  -8   23.60    2.61
   8  -3  -8   22.82    2.53
   8  -3  -7  281.16   10.21
   8  -3  -7  304.77   11.81
   8  -3  -6  236.23   12.01
   8  -3  -5    3.30    2.00
   8  -3  -4  574.58   18.47
   8  -3  -4  604.81   22.28
   8  -3  -3  343.21   15.78
   8  -3  -2   94.16    8.74
   8  -3  -1  913.55   28.19
   8  -3   0  187.13   12.92
   8  -3   1  507.25   20.57
   8  -3   1  478.62   17.84
   8  -3   2  557.19   20.20
   8  -3   2  545.84   19.50
   8  -3   3   40.83    5.18
   8  -3   3   43.21    5.43
   8  -3   4  318.37   12.52
   8  -3   4  336.77   14.18
   8  -3   5  283.68    9.73
   8  -3   5  322.38   12.46
   8  -3   6   61.51    4.78
   8  -2  -8   16.67    2.43
   8  -2  -7  383.96   10.81
   8  -2  -7  484.87   15.31
   8  -2  -6  280.72   12.98
   8  -2  -5    7.05    2.70
   8  -2  -4  961.54   24.40
   8  -2  -4  978.59   27.45
   8  -2  -3  260.66   13.74
   8  -2  -3  257.66   14.43
   8  -2  -2  123.88    9.79
   8  -2  -2  137.06   10.60
   8  -2  -1  645.14   22.81
   8  -2  -1  611.43   21.80
   8  -2   0  133.93   10.37
   8  -2   0  123.73    9.05
   8  -2   1  191.91   11.84
   8  -2   1  190.84   11.39
   8  -2   2  716.28   21.24
   8  -2   2  726.74   22.03
   8  -2   3   14.29    2.79
   8  -2   3   20.88    3.67
   8  -2   4  125.94    7.04
   8  -2   4  136.36    8.55
   8  -2   5  520.45   14.67
   8  -2   6   36.50    3.24
   8  -1  -8   59.14    4.47
   8  -1  -7  464.82   14.62
   8  -1  -6  302.36   12.97
   8  -1  -5   20.42    3.16
   8  -1  -5   23.67    4.00
   8  -1  -4  265.02   12.64
   8  -1  -4  264.17   13.42
   8  -1  -3   56.21    6.26
   8  -1  -3   58.95    6.40
   8  -1  -2   48.95    6.09
   8  -1  -2   44.08    5.47
   8  -1  -1  926.23   26.08
   8  -1  -1  802.21   21.79
   8  -1   0   87.65    7.93
   8  -1   1  126.72    8.88
   8  -1   1  119.36    8.79
   8  -1   2  811.44   20.84
   8  -1   2  839.03   22.54
   8  -1   3   31.58    3.71
   8  -1   3   33.84    4.34
   8  -1   4  180.62    6.94
   8  -1   4  225.05    9.77
   8  -1   5  264.30    9.01
   8   0  -8   16.98    2.26
   8   0  -7  237.16    9.70
   8   0  -6  243.81   10.82
   8   0  -5    3.65    1.46
   8   0  -5    3.28    1.57
   8   0  -4  625.55   18.60
   8   0  -4  593.93   17.94
   8   0  -3   80.64    7.11
   8   0  -3   64.60    5.88
   8   0  -2    4.07    1.89
   8   0  -2    3.27    1.17
   8   0  -1 1035.01   25.58
   8   0   0  156.30    9.60
   8   0   1  215.13   10.50
   8   0   2  554.89   15.13
   8   0   3   36.45    3.14
   8   1  -7  362.01   10.10
   8   1  -6  328.66   10.61
   8   1  -5   32.13    3.37
   8   1  -5   27.67    3.23
   8   1  -4  771.97   18.62
   8   1  -4  634.83   15.15
   8   1  -3  173.49    9.34
   8   1  -2   69.20    6.10
   8   1  -1  520.74   16.16
   8   1   0  275.41   11.04
   8   1   1   15.29    2.40
   8   2  -4  444.87   11.81
   8   2  -3  321.52   10.72
   8   2  -2   26.28    3.13
   8   2  -1  399.97   11.35
   8   2   0  218.97    7.43
   9  -6  -2  270.69    9.59
   9  -6  -1   38.71    3.87
   9  -6   0   13.38    2.13
   9  -6   1  242.25    9.08
   9  -6   2  255.03    8.81
   9  -5  -3    9.18    1.84
   9  -5  -2  272.95   10.42
   9  -5  -1  410.50   11.61
   9  -5  -1  384.69   12.57
   9  -5   0   13.58    2.33
   9  -5   0    8.88    2.03
   9  -5   1  481.92   13.19
   9  -5   1  314.07    9.97
   9  -5   2  399.75   11.21
   9  -4  -4  392.17   10.83
   9  -4  -3   44.15    4.01
   9  -4  -2  606.16   13.41
   9  -4  -2  565.63   14.75
   9  -4  -1  452.11   12.79
   9  -4  -1  368.82   11.80
   9  -4   0   18.49    2.71
   9  -4   0   10.08    1.89
   9  -4   1  133.65    6.85
   9  -4   2  175.71    7.23
   9  -3  -4  223.62    8.11
   9  -3  -3    3.02    1.12
   9  -3  -2   66.75    4.57
   9  -3  -2   56.54    4.30
   9  -3  -1  117.27    6.43
   9  -3  -1   72.64    4.55
   9  -3   0   10.97    2.05
   9  -3   1  119.72    6.12
   9  -3   2  216.42    7.28
   9  -2  -2  110.12    5.60
   9  -2  -1  277.20    9.30
   9  -2   0   19.98    2.44
   0   0   0    0.00    0.00


TITL OHD380_4_numabs in P-1
REM P-1 (#2 in standard setting)
CELL 1.54184   7.336882  10.503640  12.821303 104.3196  92.6886 108.9841
ZERR    2.00   0.000250   0.000374   0.000508   0.0032   0.0030   0.0032
LATT  1
SFAC C H N O F P I
UNIT 26.00 40.00 4.00 2.00 12.00 2.00 2.00
TREF
HKLF 4
END
_computing_structure_solution     'SHELXT 2014/5 (Sheldrick, 2014)'
;
_shelx_hkl_checksum                48801
loop_
  _hkl_oxdiff_h
  _hkl_oxdiff_k
  _hkl_oxdiff_l
  _hkl_oxdiff_f2
  _hkl_oxdiff_sig
  _hkl_oxdiff_ba
 0 0 -1 6757.33 476.036 2
 0 0 -1 5655.00 463.050 3
 0 0 -3 388279. 5449.79 3
 0 0 -4 55957.2 2198.59 3
 0 0 -5 101880. 3024.79 3
 0 0 -6 674159. 8019.35 3
 0 0 -7 36741.8 1902.42 3
 0 0 -8 66648.8 2578.93 3
 0 0 -9 147322. 3982.54 3
 0 0 10 4396.35 731.904 6
 0 0 -10 2771.22 566.859 3
 0 0 11 152086. 4145.97 6
 0 0 12 71308.8 2715.43 6
 0 0 13 35567.7 1746.78 6
 0 0 14 65095.2 2017.80 6
 0 0 15 2353.07 302.955 6
 0 -1 15 12366.7 758.824 6
 0 -1 14 57590.3 1999.96 6
 0 -1 13 16044.0 1209.29 6
 0 -1 12 121169. 3596.77 6
 0 -1 11 89216.1 3184.88 6
 0 1 -11 80745.0 2993.81 3
 0 1 -11 91183.8 3008.80 9
 0 -1 10 11950.7 1174.54 6
 0 1 -10 14851.7 1242.94 9
 0 1 -10 13170.9 1204.70 3
 0 1 -9 47741.0 2208.44 3
 0 1 -8 234700. 4717.94 3
 0 1 -7 31383.7 1729.17 3
 0 1 -6 691649. 7892.78 3
 0 1 -5 174115. 3804.26 3
 0 1 -4 24505.1 1394.30 2
 0 1 -4 24676.7 1367.84 3
 0 1 -2 34302.0 1126.28 5
 0 1 -2 35938.5 1393.43 2
 0 1 -1 126994. 1764.47 2
 0 1 -1 114366. 1307.87 1
 0 -1 -1 54686.6 1499.25 3
 0 1 1 47453.7 1317.52 5
 0 1 2 4599.01 374.374 5
 0 -1 -2 4872.54 608.126 3
 0 1 3 376262. 2873.65 5
 0 -1 -3 365874. 5919.30 3
 0 -1 -4 120660. 3418.77 3
 0 -1 -5 23985.7 1525.21 3
 0 -1 -6 460929. 6692.10 3
 0 -1 -7 527.086 228.021 3
 0 -1 -8 340924. 5974.82 3
 0 -1 -9 79239.7 3000.61 3
 0 1 9 80388.3 3020.87 6
 0 1 9 84835.5 3063.84 17
 0 -1 -10 19379.4 1502.27 3
 0 1 10 23342.0 1636.86 6
 0 1 11 82115.4 2982.59 6
 0 1 12 63041.5 2443.69 6
 0 1 13 18496.6 1175.55 6
 0 1 14 55340.5 1683.90 6
 0 1 15 29347.9 851.463 12
 0 -2 16 18251.8 676.196 6
 0 -2 15 36253.4 1350.95 6
 0 -2 14 55032.2 2001.03 6
 0 -2 13 7440.57 834.129 6
 0 -2 12 4439.97 719.300 6
 0 2 -11 163429. 4279.34 9
 0 -2 11 165493. 4331.88 6
 0 2 -10 40196.3 2156.49 9
 0 2 -10 35966.2 1936.66 3
 0 2 -9 152326. 3821.23 3
 0 2 -8 213360. 4464.65 3
 0 2 -7 32343.3 1713.08 3
 0 2 -6 118687. 3159.08 3
 0 2 -5 295718. 5203.60 2
 0 2 -5 290648. 4753.44 3
 0 2 -5 297831. 3360.43 5
 0 2 -4 151865. 2744.00 5
 0 2 -4 152497. 3236.35 3
 0 2 -4 151160. 3589.92 2
 0 2 -3 257675. 4410.28 2
 0 2 -3 255605. 3998.56 5
 0 2 -2 304469. 3962.36 2
 0 2 -2 299134. 2991.46 1
 0 2 -1 390807. 3310.84 1
 0 2 -1 382450. 3308.72 4
 0 2 0 99049.4 1732.05 4
 0 2 0 102897. 1242.62 2
 0 2 0 100990. 1874.74 1
 0 2 1 808780. 7021.85 5
 0 -2 -2 212889. 3887.23 3
 0 2 2 220405. 3512.62 5
 0 -2 -4 17664.0 1358.06 3
 0 -2 -5 599946. 7801.28 3
 0 -2 -6 13137.9 1176.30 3
 0 -2 -7 37171.9 2007.92 3
 0 -2 -8 67285.4 2758.90 3
 0 -2 -9 108847. 3569.48 3
 0 2 9 102813. 3401.14 6
 0 2 9 107262. 3413.35 17
 0 2 10 4325.55 683.325 6
 0 2 10 3967.07 612.809 20
 0 2 11 90162.0 2712.80 20
 0 2 11 84200.5 2895.09 6
 0 2 12 54356.3 2105.17 6
 0 2 13 3998.73 487.136 6
 0 2 14 63938.7 1463.16 6
 0 2 14 63883.1 1572.66 12
 0 -3 15 5217.12 513.052 6
 0 -3 14 101686. 2715.00 6
 0 3 -14 102336. 2576.36 11
 0 -3 13 52202.5 2193.41 6
 0 -3 12 52261.7 2355.63 6
 0 -3 11 104383. 3433.55 6
 0 3 -10 32533.6 1786.85 3
 0 3 -10 35202.6 2111.42 9
 0 3 -9 106931. 3120.36 3
 0 3 -8 213635. 4262.85 3
 0 3 -7 5658.97 661.360 3
 0 3 -6 162871. 3455.29 3
 0 3 -6 173297. 3070.28 5
 0 3 -5 248807. 4998.15 2
 0 3 -5 256132. 4179.90 5
 0 3 -5 264880. 4098.19 3
 0 3 -4 1315.34 262.937 3
 0 3 -4 894.077 296.296 5
 0 3 -4 486.961 192.905 1
 0 3 -4 1271.41 361.015 2
 0 3 -3 376702. 4203.04 1
 0 3 -3 371590. 5720.93 5
 0 3 -3 381509. 5546.42 2
 0 3 -2 501641. 6947.93 5
 0 3 -2 498726. 4691.80 1
 0 3 -1 327295. 3101.44 2
 0 3 -1 329270. 3839.87 1
 0 3 0 638007. 5453.31 4
 0 3 0 634477. 7473.88 5
 0 3 1 168566. 3654.98 5
 0 3 1 161701. 3078.07 4
 0 3 1 163187. 2069.75 2
 0 3 2 145277. 3241.46 5
 0 -3 -2 152579. 3432.09 3
 0 -3 -3 89814.5 2982.23 3
 0 3 3 100497. 2602.57 5
 0 -3 -4 15803.7 1347.86 3
 0 3 4 20283.2 1132.45 5
 0 -3 -5 4777.11 771.749 3
 0 -3 -6 143008. 4141.45 3
 0 -3 -7 109102. 3579.27 3
 0 3 8 77985.9 3034.81 15
 0 3 8 74328.7 2742.05 17
 0 3 8 75069.3 2894.11 6
 0 3 8 76179.7 2914.05 20
 0 -3 -8 74447.2 2973.31 3
 0 3 9 126528. 3578.64 17
 0 3 9 132823. 3763.50 20
 0 -3 -9 131023. 3957.83 3
 0 3 9 128709. 3754.26 6
 0 3 10 538.073 250.480 6
 0 3 10 494.471 240.501 20
 0 3 11 118496. 2952.82 20
 0 3 11 109582. 3044.45 6
 0 3 12 45726.7 1696.56 6
 0 3 12 47795.1 1552.17 20
 0 3 13 12260.1 771.152 12
 0 3 13 11941.7 663.102 6
 0 3 14 17684.5 648.260 12
 0 4 -15 6941.10 550.630 11
 0 -4 15 6174.94 526.514 6
 0 4 -14 63065.6 2118.65 11
 0 -4 14 61046.0 2021.23 6
 0 -4 13 19718.9 1304.71 6
 0 -4 12 114082. 3355.87 6
 0 4 -11 31233.4 1820.13 8
 0 -4 11 29346.0 1763.23 6
 0 4 -10 19653.8 1624.28 1
 0 4 -10 22154.7 1605.53 8
 0 4 -9 20172.5 1677.64 1
 0 4 -8 237794. 5699.19 1
 0 4 -7 14951.2 1309.65 1
 0 4 -6 501217. 6539.78 5
 0 4 -6 558975. 7290.40 1
 0 4 -5 504740. 7000.46 2
 0 4 -5 519523. 6473.38 1
 0 4 -5 520882. 7132.11 5
 0 4 -4 49658.6 2078.87 2
 0 4 -4 53607.9 1884.69 1
 0 4 -4 51223.3 2250.69 5
 0 4 -3 268597. 4117.05 1
 0 4 -3 269156. 5353.58 5
 0 4 -3 268180. 4366.83 2
 0 4 -2 485903. 7435.66 5
 0 4 -2 477431. 5419.51 1
 0 4 -2 494027. 4967.58 2
 0 4 -1 44356.5 1164.93 2
 0 4 -1 43453.5 2180.21 5
 0 4 -1 44091.4 1615.79 4
 0 4 -1 45861.8 1690.23 1
 0 4 0 871668. 9280.34 5
 0 4 0 856208. 7256.47 4
 0 -4 -1 5018.74 533.474 3
 0 4 1 4472.93 581.934 4
 0 4 1 3922.18 613.855 5
 0 4 2 62076.3 2311.51 5
 0 -4 -2 66710.0 2317.45 3
 0 4 2 59859.5 2335.98 4
 0 4 3 353463. 6068.43 4
 0 -4 -3 360117. 6040.66 3
 0 -4 -4 562416. 8196.36 3
 0 -4 -5 299000. 6350.11 3
 0 -4 -6 876681. 10750.8 3
 0 4 7 34301.7 2104.71 15
 0 4 7 30396.9 1684.08 17
 0 -4 -7 30666.8 1983.83 3
 0 4 7 33267.4 2031.31 20
 0 4 8 192210. 4676.96 20
 0 -4 -8 187135. 4767.70 3
 0 4 8 189255. 4770.46 15
 0 4 8 185750. 4170.20 17
 0 4 9 50343.3 2266.62 20
 0 4 10 324.498 179.098 20
 0 4 11 45595.9 1684.86 20
 0 4 12 52944.9 1693.23 12
 0 4 12 54744.6 1421.55 20
 0 4 13 2088.07 255.210 12
 0 5 -15 2905.96 367.069 11
 0 5 -14 41532.5 1736.85 11
 0 -5 14 42427.3 1522.69 6
 0 5 -13 53155.6 1983.94 8
 0 -5 13 54765.7 2007.34 6
 0 5 -12 85861.9 2930.33 8
 0 -5 12 81713.4 2671.56 6
 0 5 -11 69572.1 2813.30 8
 0 5 -10 1541.56 447.636 8
 0 5 -9 77804.8 3198.29 8
 0 5 -8 294879. 6318.60 1
 0 5 -7 2854.13 539.878 5
 0 5 -7 2470.03 541.114 1
 0 5 -6 430722. 6644.93 1
 0 5 -6 376465. 6370.11 5
 0 5 -5 99899.2 2992.65 2
 0 5 -5 101427. 3046.93 1
 0 5 -4 68413.7 2315.24 2
 0 5 -4 64900.3 2729.01 5
 0 5 -4 65583.6 2386.66 1
 0 5 -3 454196. 5979.16 1
 0 5 -3 441740. 7280.74 5
 0 5 -2 158860. 4483.47 5
 0 5 -2 166462. 3599.62 1
 0 5 -1 5609.01 827.145 5
 0 5 0 625945. 8380.87 5
 0 5 0 616455. 7032.95 4
 0 5 1 35165.3 1763.78 4
 0 5 1 37227.4 1969.33 5
 0 -5 -2 190427. 3875.03 3
 0 5 2 184662. 4281.82 5
 0 5 3 660063. 7884.51 5
 0 5 3 640797. 8717.10 4
 0 -5 -4 1304.91 392.436 3
 0 5 4 1521.02 484.357 4
 0 5 5 105519. 4036.97 20
 0 -5 -5 114233. 3891.85 3
 0 5 6 198563. 5235.06 20
 0 5 6 194871. 5067.93 15
 0 -5 -6 211181. 5317.74 3
 0 5 7 7392.26 970.259 20
 0 5 7 8161.36 986.915 15
 0 5 8 36429.0 2023.10 20
 0 5 8 36407.6 1909.09 15
 0 5 9 79697.2 2745.90 20
 0 5 10 21788.2 1249.09 20
 0 5 10 21772.2 1318.30 12
 0 5 11 40362.8 1379.50 20
 0 5 11 37104.5 1452.97 12
 0 5 12 73837.7 1541.09 12
 0 6 -15 395.424 143.257 11
 0 6 -14 50033.1 1856.68 11
 0 6 -14 47648.6 1524.93 8
 0 6 -13 22524.0 1461.28 11
 0 6 -13 20467.4 1259.87 8
 0 6 -12 13781.7 1184.76 8
 0 6 -11 114845. 3697.17 8
 0 6 -10 4770.45 810.420 8
 0 6 -9 95213.4 3671.91 8
 0 6 -8 54913.3 2833.92 8
 0 6 -7 9320.42 1029.32 5
 0 6 -6 46544.5 2347.22 5
 0 6 -5 283936. 5856.40 5
 0 6 -4 1290.16 354.076 1
 0 6 -4 1102.63 375.083 5
 0 6 -3 344651. 5690.91 1
 0 6 -3 322626. 6542.19 5
 0 6 -2 204487. 5234.85 5
 0 6 -1 6234.16 918.552 5
 0 6 0 383112. 6833.23 5
 0 6 0 373578. 6050.48 4
 0 6 1 56421.8 2417.90 4
 0 6 1 57340.5 2586.63 5
 0 6 2 78313.3 2956.90 5
 0 6 3 101508. 3259.22 5
 0 6 4 7218.55 943.120 15
 0 6 4 7636.31 1114.63 20
 0 6 5 13250.3 1403.79 12
 0 6 5 14731.9 1527.33 20
 0 6 5 12482.9 1240.66 15
 0 6 6 243197. 5965.20 12
 0 6 6 236225. 5259.92 15
 0 6 6 234112. 5672.77 20
 0 6 7 48355.9 2187.34 15
 0 6 7 48085.1 2438.74 12
 0 6 7 51362.3 2477.82 20
 0 6 8 100744. 3200.43 12
 0 6 8 109684. 3294.72 20
 0 6 8 102638. 2801.04 15
 0 6 9 111293. 2913.35 20
 0 6 9 107290. 2891.14 12
 0 6 10 5894.96 565.805 12
 0 6 10 6067.88 574.950 20
 0 6 11 33184.4 967.587 12
 0 6 11 39496.0 1016.46 20
 0 7 -15 1617.85 241.967 11
 0 7 -14 50704.7 1733.08 11
 0 7 -13 4512.24 629.230 11
 0 7 -13 4602.17 587.311 8
 0 7 -12 14381.0 1264.01 11
 0 7 -12 14705.7 1192.59 8
 0 7 -11 169740. 4458.66 8
 0 7 -11 158131. 4614.88 11
 0 7 -10 19228.2 1601.49 8
 0 7 -10 18427.0 1711.50 11
 0 7 -9 78188.5 3380.37 8
 0 7 -9 72978.7 3620.81 11
 0 7 -8 169553. 5150.76 8
 0 7 -8 182940. 6134.75 11
 0 7 -7 11975.0 1223.97 5
 0 7 -7 12445.9 1427.52 8
 0 7 -7 12954.8 1570.58 11
 0 7 -6 151484. 5120.60 8
 0 7 -6 157396. 4488.87 5
 0 7 -5 395947. 7316.49 5
 0 7 -4 1484.89 495.769 5
 0 7 -3 114742. 4089.97 5
 0 7 -2 177690. 5049.84 5
 0 7 -1 13314.8 1368.56 5
 0 7 0 62113.1 2899.42 5
 0 7 1 93512.3 3801.68 20
 0 7 1 90063.2 3327.22 16
 0 7 1 90992.2 3272.37 15
 0 7 1 102933. 3599.41 5
 0 7 2 1420.64 411.832 5
 0 7 2 1218.96 371.301 10
 0 7 2 1114.22 408.539 20
 0 7 2 1292.11 391.524 15
 0 7 3 131131. 4608.47 20
 0 7 3 127057. 3865.57 15
 0 7 4 34665.4 2371.42 20
 0 7 4 33068.5 1949.21 15
 0 7 5 53305.9 2784.99 20
 0 7 5 51242.1 2362.09 15
 0 7 6 73872.5 3037.25 20
 0 7 6 75696.9 2625.44 15
 0 7 6 79867.4 3093.73 12
 0 7 7 4764.11 704.395 20
 0 7 7 4848.50 670.336 12
 0 7 8 61458.9 2178.13 20
 0 7 8 58869.7 1999.03 12
 0 7 9 18281.0 993.398 20
 0 7 9 15644.7 819.668 12
 0 7 10 3166.48 302.998 20
 0 8 -14 41416.7 1365.39 11
 0 8 -13 18497.2 1131.54 11
 0 8 -13 18453.5 1082.38 8
 0 8 -12 27053.2 1524.66 8
 0 8 -12 24018.0 1506.56 11
 0 8 -11 85722.7 3042.07 8
 0 8 -11 76891.4 3008.49 11
 0 8 -10 54125.5 2790.63 11
 0 8 -10 58053.1 2700.91 8
 0 8 -9 55817.1 3116.80 11
 0 8 -9 52280.8 2729.22 8
 0 8 -8 215875. 6244.48 11
 0 8 -8 182844. 5329.46 8
 0 8 -7 3434.82 755.760 11
 0 8 -7 2880.47 708.525 8
 0 8 -6 33886.8 2164.96 5
 0 8 -6 36094.2 2534.15 8
 0 8 -5 104607. 4053.55 8
 0 8 -5 103945. 3857.59 5
 0 8 -4 13641.4 1435.32 5
 0 8 -4 13146.8 1307.22 16
 0 8 -3 9626.05 1203.33 20
 0 8 -3 10092.7 1127.73 16
 0 8 -3 10415.1 1173.57 15
 0 8 -3 10666.4 1285.25 5
 0 8 -2 185330. 5325.26 20
 0 8 -2 194348. 4943.17 16
 0 8 -2 182253. 4841.24 15
 0 8 -1 1352.90 425.575 15
 0 8 -1 1656.40 469.440 16
 0 8 -1 2307.84 600.777 5
 0 8 -1 2173.69 592.253 20
 0 8 0 126314. 3970.11 16
 0 8 0 136072. 4064.05 15
 0 8 0 143376. 4448.49 5
 0 8 0 132146. 4549.79 20
 0 8 1 97696.0 3347.91 10
 0 8 1 105750. 3712.19 5
 0 8 1 97129.2 3937.72 20
 0 8 1 95133.9 3336.72 15
 0 8 2 83767.3 3077.04 15
 0 8 2 84403.9 3660.78 20
 0 8 2 91375.4 3091.81 10
 0 8 3 64265.1 3166.17 20
 0 8 3 67687.3 2667.16 15
 0 8 4 38946.8 1943.02 15
 0 8 4 39827.1 2413.42 20
 0 8 5 63014.5 2758.81 20
 0 8 5 60602.2 2213.79 15
 0 8 6 63469.3 2496.17 20
 0 8 7 5518.60 633.472 20
 0 8 8 821.016 223.719 20
 0 9 -13 41446.3 1379.08 11
 0 9 -12 22525.5 1234.23 11
 0 9 -12 25291.5 1319.22 8
 0 9 -11 29580.0 1622.12 11
 0 9 -11 29971.4 1642.41 8
 0 9 -10 14858.3 1275.60 8
 0 9 -10 13286.6 1222.98 11
 0 9 -9 10329.4 1184.16 11
 0 9 -9 9139.90 1075.56 8
 0 9 -8 129797. 4281.58 8
 0 9 -7 17914.6 1675.01 8
 0 9 -6 83391.2 3516.73 8
 0 9 -5 29067.5 2018.00 15
 0 9 -4 1005.10 380.821 15
 0 9 -4 1490.98 393.112 16
 0 9 -3 59595.6 2915.74 20
 0 9 -3 63729.3 2751.78 16
 0 9 -3 58738.5 2758.43 15
 0 9 -2 177129. 4578.90 16
 0 9 -2 168845. 4582.67 15
 0 9 -1 78285.8 3013.59 15
 0 9 -1 78145.0 3008.55 16
 0 9 -1 79708.2 3449.83 20
 0 9 0 122454. 4271.07 20
 0 9 0 127122. 3732.17 15
 0 9 0 126742. 3718.27 10
 0 9 1 16867.6 1568.73 20
 0 9 1 15986.5 1277.09 15
 0 9 1 16784.5 1287.29 10
 0 9 2 48124.8 2098.83 15
 0 9 2 49031.1 2030.20 10
 0 9 2 47681.6 2563.47 20
 0 9 3 76267.5 3113.60 20
 0 9 3 75021.6 2441.65 15
 0 9 4 39015.6 2066.34 20
 0 9 5 8480.48 852.777 20
 0 9 6 105203. 2569.72 20
 0 9 7 19350.9 894.968 20
 0 10 -12 2324.76 329.229 15
 0 10 -11 14643.7 959.732 8
 0 10 -11 14519.9 833.699 11
 0 10 -10 14079.0 1064.19 8
 0 10 -9 15140.3 1212.79 8
 0 10 -8 39765.4 2102.14 8
 0 10 -8 42457.0 2213.80 15
 0 10 -7 4958.82 773.817 15
 0 10 -7 4393.21 715.068 8
 0 10 -6 66334.5 2808.88 15
 0 10 -5 72101.9 2887.29 15
 0 10 -4 26170.0 1711.64 15
 0 10 -3 35694.5 1851.43 16
 0 10 -3 35870.3 1949.89 15
 0 10 -3 34128.4 2011.70 20
 0 10 -2 18273.9 1499.47 20
 0 10 -2 18858.2 1368.14 15
 0 10 -1 478.658 266.459 20
 0 10 -1 216.686 153.302 10
 0 10 0 61575.3 2238.48 15
 0 10 0 65881.5 2347.18 10
 0 10 0 63736.6 2744.73 20
 0 10 1 70816.3 2224.49 15
 0 10 1 72820.5 2846.98 20
 0 10 1 73824.7 2259.21 10
 0 10 2 7866.50 891.768 20
 0 10 3 71628.1 2477.21 20
 0 10 4 29783.3 1400.12 20
 0 10 5 10513.6 695.972 20
 0 11 -11 67824.4 1415.95 15
 0 11 -10 5658.54 510.771 15
 0 11 -9 11244.2 823.949 15
 0 11 -8 48856.4 1860.97 15
 0 11 -7 9368.75 841.279 15
 0 11 -6 38455.6 1729.32 15
 0 11 -5 72773.4 2357.18 15
 0 11 -4 1304.85 322.596 15
 0 11 -3 31701.1 1466.04 15
 0 11 -3 30976.5 1542.84 10
 0 11 -2 51884.4 2004.64 20
 0 11 -2 53051.6 1799.69 15
 0 11 -2 52544.1 1918.26 10
 0 11 -1 215.896 160.982 20
 0 11 -1 246.807 136.678 10
 0 11 -1 114.867 109.450 15
 0 11 0 53500.3 1967.49 20
 0 11 0 52738.3 1570.78 10
 0 11 1 44724.8 1695.13 20
 0 11 2 5350.62 533.791 20
 0 11 3 53558.9 1406.12 20
 0 12 -8 36145.9 1096.31 10
 0 12 -7 12200.5 709.503 10
 0 12 -6 6888.17 464.881 15
 0 12 -6 9325.61 651.946 10
 0 12 -5 63651.2 1707.15 10
 0 12 -4 674.146 180.334 10
 0 12 -3 40687.4 1247.05 10
 0 12 -2 30284.2 951.966 10
 -1 12 0 6178.51 436.607 15
 -1 12 -1 24045.6 989.100 15
 -1 12 -2 27669.1 1035.44 10
 -1 12 -2 27888.0 1165.67 15
 -1 12 -3 1876.82 334.503 15
 -1 12 -3 1587.17 276.522 10
 -1 12 -4 14865.9 900.309 10
 -1 12 -4 12699.4 870.317 15
 -1 12 -5 38047.0 1525.34 15
 -1 12 -6 8813.61 732.117 15
 -1 12 -7 3863.34 482.501 15
 -1 12 -8 85339.5 2098.78 15
 -1 12 -9 590.309 157.875 15
 -1 11 4 40712.5 1188.90 20
 -1 11 3 22066.4 1085.29 20
 -1 11 3 20658.7 810.976 15
 -1 11 2 3671.21 495.445 20
 -1 11 2 4290.73 462.771 15
 -1 11 1 41439.0 1603.22 15
 -1 11 1 42775.2 1803.17 20
 -1 11 0 14825.7 1096.16 20
 -1 11 0 14763.7 1036.27 15
 -1 11 -1 1932.43 410.203 15
 -1 11 -1 1513.71 344.681 10
 -1 11 -2 47747.5 2069.32 15
 -1 11 -3 46861.2 2126.07 15
 -1 11 -4 11043.8 1061.46 15
 -1 11 -5 113877. 3434.73 15
 -1 11 -6 3132.30 589.765 15
 -1 11 -7 15013.0 1256.74 15
 -1 11 -8 40804.3 1999.96 15
 -1 11 -9 1688.30 393.347 15
 -1 11 -10 16245.7 1030.03 15
 -1 11 -11 10819.3 709.525 15
 -1 10 6 19639.5 898.860 20
 -1 10 5 1536.12 311.985 20
 -1 10 5 1451.64 232.805 15
 -1 10 4 37729.7 1465.51 15
 -1 10 4 38775.0 1808.07 20
 -1 10 3 39498.7 2011.27 20
 -1 10 3 37441.5 1671.24 15
 -1 10 2 1223.11 378.327 20
 -1 10 2 1593.51 375.937 15
 -1 10 1 46126.9 2364.85 20
 -1 10 1 46592.7 2144.74 15
 -1 10 0 70043.8 2951.88 20
 -1 10 0 71937.7 2488.02 10
 -1 10 0 69561.3 2743.04 15
 -1 10 -1 26706.6 1752.70 15
 -1 10 -1 27292.1 1830.47 20
 -1 10 -2 199207. 4945.20 15
 -1 10 -3 2573.18 587.145 15
 -1 10 -4 122769. 4057.02 15
 -1 10 -5 31530.6 2088.21 15
 -1 10 -6 672.468 324.720 15
 -1 10 -7 45965.4 2519.73 8
 -1 10 -7 49303.3 2659.24 15
 -1 10 -8 38386.6 2197.74 8
 -1 10 -8 43641.2 2255.82 11
 -1 10 -9 6708.25 860.664 8
 -1 10 -9 7561.74 928.151 11
 -1 10 -10 53932.2 2237.31 11
 -1 10 -11 56746.7 2003.88 11
 -1 10 -12 5902.79 546.123 11
 -1 10 -13 70928.2 1428.72 11
 -1 10 -13 69794.4 1511.96 15
 -1 9 8 139.252 94.8339 20
 -1 9 7 6905.54 625.909 20
 -1 9 6 52165.4 2034.43 20
 -1 9 6 48425.7 1622.63 15
 -1 9 5 614.266 296.027 20
 -1 9 5 59.9648 121.047 15
 -1 9 4 49877.5 2527.52 20
 -1 9 4 45935.1 2076.07 15
 -1 9 3 16829.1 1533.34 20
 -1 9 3 17654.0 1361.94 15
 -1 9 2 12665.1 1376.32 20
 -1 9 2 12181.8 1194.63 15
 -1 9 1 69979.6 3226.10 20
 -1 9 1 75085.4 3032.74 15
 -1 9 0 25221.4 1918.51 20
 -1 9 0 26087.7 1827.60 15
 -1 9 -1 76243.1 3183.93 15
 -1 9 -1 76016.8 3306.84 20
 -1 9 -2 74682.8 3226.69 15
 -1 9 -3 25903.0 1935.07 15
 -1 9 -4 70492.2 3241.42 15
 -1 9 -5 57927.0 2935.87 8
 -1 9 -6 68226.3 3374.82 8
 -1 9 -7 106459. 4275.59 8
 -1 9 -7 121044. 4343.89 11
 -1 9 -8 123606. 4543.26 11
 -1 9 -8 108251. 4045.52 8
 -1 9 -9 11186.1 1348.31 11
 -1 9 -9 9472.46 1136.13 8
 -1 9 -10 106986. 3529.24 8
 -1 9 -10 99088.3 3588.46 11
 -1 9 -11 27259.6 1613.16 8
 -1 9 -11 26664.1 1669.67 11
 -1 9 -12 4558.12 600.924 11
 -1 9 -13 18780.4 1013.74 11
 -1 9 -14 24998.7 893.081 11
 -1 8 9 49746.1 1442.41 20
 -1 8 8 21685.1 1191.63 20
 -1 8 7 50916.2 2128.63 20
 -1 8 7 45247.3 1746.94 15
 -1 8 6 79329.5 3022.37 20
 -1 8 6 72415.9 2580.59 15
 -1 8 5 815.457 321.068 15
 -1 8 5 812.137 425.176 20
 -1 8 4 91057.2 3293.66 15
 -1 8 4 94350.9 3847.51 20
 -1 8 3 67442.0 2904.30 15
 -1 8 3 66685.4 3279.34 20
 -1 8 2 18314.1 1715.51 20
 -1 8 2 18017.0 1528.23 15
 -1 8 1 104859. 3697.51 15
 -1 8 1 112333. 3908.20 5
 -1 8 1 103973. 4023.59 20
 -1 8 0 81565.3 3438.54 5
 -1 8 0 76189.7 3187.31 15
 -1 8 -1 2248.50 567.192 15
 -1 8 -1 2379.04 631.359 5
 -1 8 -2 218770. 5470.99 15
 -1 8 -2 217354. 5864.87 5
 -1 8 -3 218354. 5583.98 15
 -1 8 -3 218721. 5907.52 5
 -1 8 -4 177753. 5213.27 8
 -1 8 -4 185659. 5343.16 5
 -1 8 -5 151695. 5045.79 8
 -1 8 -5 152068. 4729.62 5
 -1 8 -6 34276.2 2503.00 8
 -1 8 -6 32894.8 2135.77 5
 -1 8 -6 36981.5 2467.69 11
 -1 8 -7 93684.8 3503.20 5
 -1 8 -7 87490.5 3921.59 8
 -1 8 -8 35097.2 2363.63 8
 -1 8 -8 43402.5 2961.45 11
 -1 8 -9 2687.45 648.449 8
 -1 8 -9 543.778 326.713 11
 -1 8 -10 23246.1 1748.60 8
 -1 8 -10 24196.2 1915.54 11
 -1 8 -11 42229.1 2300.69 11
 -1 8 -11 46383.2 2261.20 8
 -1 8 -12 5051.90 714.320 11
 -1 8 -12 4840.79 655.494 8
 -1 8 -13 32783.7 1548.93 11
 -1 8 -14 32274.2 1242.63 11
 -1 7 10 55285.5 1564.45 20
 -1 7 9 129305. 2992.51 20
 -1 7 8 310.048 201.380 15
 -1 7 8 126.504 223.660 20
 -1 7 7 35372.0 1876.54 15
 -1 7 7 34556.3 1996.42 20
 -1 7 6 58045.8 2826.64 20
 -1 7 6 56281.9 2605.50 15
 -1 7 5 11869.4 1390.89 20
 -1 7 5 10966.7 1192.62 15
 -1 7 4 178083. 4857.70 15
 -1 7 4 184357. 5594.42 20
 -1 7 3 108377. 4245.89 20
 -1 7 3 107228. 3767.32 15
 -1 7 2 884.641 345.836 5
 -1 7 2 1255.75 401.645 15
 -1 7 2 2151.10 600.158 20
 -1 7 1 194649. 5101.19 5
 -1 7 0 129465. 4285.88 5
 -1 7 -1 4389.34 830.662 5
 -1 7 -2 120762. 4301.53 5
 -1 7 -3 237651. 6086.94 5
 -1 7 -4 58511.1 2916.61 5
 -1 7 -5 175417. 4875.74 5
 -1 7 -6 10935.5 1178.39 5
 -1 7 -7 7952.95 975.776 5
 -1 7 -7 7946.13 1171.77 8
 -1 7 -8 104900. 4063.02 8
 -1 7 -8 112987. 4966.94 11
 -1 7 -9 57320.7 3254.80 11
 -1 7 -9 58960.2 2952.68 8
 -1 7 -10 96238.4 3909.83 11
 -1 7 -10 101016. 3643.63 8
 -1 7 -11 78222.8 3036.92 8
 -1 7 -11 70818.4 3117.55 11
 -1 7 -12 256.230 175.564 8
 -1 7 -12 293.496 183.021 11
 -1 7 -13 37263.3 1779.64 11
 -1 7 -14 27832.0 1279.66 11
 -1 7 -15 3594.12 343.078 11
 -1 6 11 655.107 158.725 12
 -1 6 11 1141.84 231.105 20
 -1 6 10 9418.75 757.275 12
 -1 6 10 10716.6 854.906 20
 -1 6 9 31699.8 1622.56 12
 -1 6 9 33135.3 1742.06 20
 -1 6 9 31075.7 1580.90 15
 -1 6 8 12816.2 990.046 17
 -1 6 8 12814.3 1164.92 15
 -1 6 8 13504.1 1247.90 20
 -1 6 7 13292.1 1305.04 15
 -1 6 7 14567.7 1389.85 20
 -1 6 6 124180. 4172.86 15
 -1 6 6 133733. 4441.74 20
 -1 6 5 41435.9 2631.86 20
 -1 6 5 41324.5 2405.99 15
 -1 6 4 245264. 6478.16 20
 -1 6 4 245404. 5777.32 15
 -1 6 3 458073. 6935.15 5
 -1 6 2 89873.7 3225.19 5
 -1 6 1 251126. 5606.84 5
 -1 6 0 212758. 5376.37 5
 -1 6 -1 2127.68 591.080 5
 -1 6 -2 815817. 11048.4 5
 -1 6 -3 104756. 2799.12 2
 -1 6 -3 115467. 4087.02 5
 -1 6 -4 10486.9 966.768 2
 -1 6 -4 10448.6 1194.82 5
 -1 6 -5 251852. 5129.19 2
 -1 6 -5 259905. 5617.90 5
 -1 6 -6 129598. 3781.11 5
 -1 6 -6 128132. 3822.12 2
 -1 6 -7 218611. 4745.87 5
 -1 6 -7 208307. 5051.30 2
 -1 6 -8 242783. 5995.46 8
 -1 6 -9 1968.77 551.634 8
 -1 6 -10 77996.4 3463.97 11
 -1 6 -10 80786.4 3231.56 8
 -1 6 -11 28221.3 1816.11 8
 -1 6 -11 28051.1 1964.23 11
 -1 6 -12 4784.04 762.264 11
 -1 6 -12 6362.20 787.542 8
 -1 6 -13 32143.5 1705.71 11
 -1 6 -14 39102.5 1586.11 11
 -1 6 -15 2375.00 298.658 11
 -1 5 12 21738.6 924.402 12
 -1 5 12 25257.6 956.736 20
 -1 5 11 32618.5 1420.36 20
 -1 5 10 2191.59 456.102 20
 -1 5 9 118618. 3197.51 17
 -1 5 9 122975. 3628.21 20
 -1 5 9 119944. 3565.01 15
 -1 5 8 1072.13 394.007 20
 -1 5 8 965.699 332.512 17
 -1 5 8 1138.03 388.850 15
 -1 5 7 70826.7 3259.56 15
 1 -5 -7 69367.2 3174.51 3
 -1 5 7 68985.8 3069.57 20
 1 -5 -6 381129. 7700.33 3
 -1 5 6 364301. 7593.68 15
 -1 5 6 358937. 7355.98 20
 1 -5 -5 125219. 4226.16 3
 1 -5 -4 177142. 4731.65 3
 -1 5 3 100870. 3069.19 5
 1 -5 -3 100748. 3333.55 3
 1 -5 -2 600.218 260.874 3
 -1 5 2 742.009 342.400 5
 -1 5 1 629484. 6283.98 2
 1 -5 -1 640253. 6678.90 3
 -1 5 0 89420.1 2237.74 2
 -1 5 -1 143252. 2876.09 2
 -1 5 -2 98215.8 2474.62 2
 -1 5 -3 88098.4 2551.16 2
 -1 5 -4 16439.3 1396.65 5
 -1 5 -4 10994.4 987.216 2
 -1 5 -5 160120. 4114.27 5
 -1 5 -5 152839. 4021.41 2
 -1 5 -6 15871.3 1220.54 5
 -1 5 -6 16058.8 1382.69 2
 -1 5 -7 151188. 4346.75 2
 -1 5 -8 63443.1 2879.74 2
 -1 5 -9 3992.66 724.068 8
 -1 5 -10 99935.8 3467.66 8
 -1 5 -11 66463.6 2718.53 8
 -1 5 -12 8817.64 899.424 8
 -1 5 -12 8338.58 978.698 11
 1 -5 12 6497.72 760.243 6
 1 -5 13 110231. 2828.15 6
 -1 5 -13 105169. 3101.75 11
 -1 5 -14 79189.3 2261.19 11
 1 -5 14 81389.9 2090.71 6
 -1 5 -15 5947.93 462.300 11
 -1 4 13 945.147 195.041 12
 -1 4 12 106270. 2365.71 20
 -1 4 11 10053.0 874.764 20
 -1 4 10 22797.3 1508.58 20
 -1 4 10 23933.9 1494.22 17
 -1 4 9 209267. 5109.53 15
 -1 4 9 204933. 4572.36 17
 -1 4 9 200100. 4860.60 20
 -1 4 8 28111.8 1973.67 15
 1 -4 -8 27158.8 1900.55 3
 -1 4 8 25490.3 1656.86 17
 -1 4 7 32690.3 1928.16 17
 -1 4 7 38631.3 2414.50 15
 1 -4 -7 39851.1 2381.55 3
 1 -4 -6 41847.5 2525.99 3
 1 -4 -5 76253.0 3246.28 3
 1 -4 -4 7169.35 941.301 3
 -1 4 4 7308.91 724.223 5
 1 -4 -3 727334. 8606.51 3
 -1 4 3 713502. 7768.54 5
 1 -4 -2 14695.5 1106.41 3
 -1 4 2 13166.2 989.371 2
 -1 4 2 14702.5 942.703 4
 -1 4 1 257664. 3939.80 2
 -1 4 1 257826. 3282.07 4
 -1 4 0 398558. 4696.32 2
 -1 4 -1 15745.6 927.976 2
 -1 4 -2 177094. 2425.39 1
 -1 4 -2 170920. 3242.97 2
 -1 4 -3 83621.8 2433.47 2
 -1 4 -3 90902.2 1858.44 1
 -1 4 -4 256041. 3410.87 1
 -1 4 -4 234419. 4586.11 2
 -1 4 -5 167434. 4262.04 2
 -1 4 -5 167513. 3810.82 5
 -1 4 -6 147064. 3314.24 5
 -1 4 -6 143794. 4172.77 2
 -1 4 -7 184721. 4136.02 3
 -1 4 -7 187013. 4836.91 2
 -1 4 -8 153845. 3816.56 3
 -1 4 -8 152891. 4429.31 2
 -1 4 -9 21606.6 1466.79 3
 1 -4 10 337670. 5937.26 6
 -1 4 -10 362360. 6272.51 8
 1 -4 11 157702. 4046.53 6
 1 -4 12 847.610 261.061 6
 -1 4 -12 1425.52 416.012 11
 -1 4 -13 93077.1 2818.82 11
 1 -4 13 98548.2 2859.33 6
 1 -4 14 13300.4 926.081 6
 -1 4 -14 13414.9 890.060 11
 1 -4 15 1522.84 257.670 6
 -1 3 14 21098.9 805.979 12
 -1 3 13 6232.34 524.762 6
 -1 3 13 6743.54 514.764 20
 -1 3 12 72769.1 2229.59 6
 -1 3 12 74478.0 2204.11 20
 -1 3 11 27647.0 1588.21 20
 -1 3 11 27271.2 1538.91 6
 -1 3 10 28430.9 1707.67 6
 -1 3 10 28551.4 1752.91 17
 -1 3 9 111424. 3456.83 6
 -1 3 9 114392. 3827.89 15
 -1 3 9 110584. 3519.00 17
 1 -3 -9 108808. 3702.47 3
 -1 3 8 57841.8 2577.82 17
 1 -3 -8 53147.5 2615.73 3
 -1 3 8 61666.5 2872.39 15
 -1 3 8 57913.6 2507.15 6
 1 -3 -7 9223.38 1119.71 3
 1 -3 -6 739192. 10376.8 3
 1 -3 -5 138466. 4315.20 3
 -1 3 4 733578. 6494.07 5
 1 -3 -4 695295. 8981.17 3
 1 -3 -3 411620. 6257.10 3
 1 -3 -2 36203.8 1639.05 3
 1 -3 -1 390151. 4644.57 3
 -1 3 1 386852. 3345.22 4
 -1 3 1 389298. 4588.16 2
 -1 3 0 236928. 3332.84 2
 -1 3 -1 25317.3 1104.24 2
 -1 3 -2 400948. 4797.63 2
 -1 3 -2 407585. 2826.16 1
 -1 3 -3 288099. 4461.94 2
 -1 3 -4 469293. 6349.14 2
 -1 3 -5 118187. 3441.44 2
 -1 3 -6 55841.3 1699.17 5
 -1 3 -6 53846.5 2444.00 2
 -1 3 -7 23539.0 1561.80 3
 -1 3 -7 21634.4 1572.08 2
 -1 3 -8 292177. 5483.57 3
 -1 3 -9 124774. 3655.55 3
 -1 3 -10 155718. 4069.96 3
 1 -3 10 181413. 4474.50 6
 1 -3 11 23254.0 1601.43 6
 -1 3 -11 23901.3 1590.07 3
 1 -3 12 29649.9 1752.40 6
 1 -3 13 18102.4 1271.01 6
 -1 3 -13 14915.7 1058.23 11
 1 -3 14 69922.4 2199.54 6
 1 -3 15 11904.9 740.852 6
 -1 2 14 11375.9 671.971 6
 -1 2 13 225.170 157.257 6
 -1 2 13 262.308 134.701 20
 -1 2 12 31693.2 1654.56 6
 -1 2 12 32614.6 1588.36 20
 -1 2 11 106933. 3321.32 6
 -1 2 11 105941. 3382.42 17
 -1 2 10 20934.9 1580.30 17
 -1 2 10 22061.9 1583.86 6
 -1 2 9 336649. 6503.44 15
 1 -2 -9 316492. 6236.42 3
 -1 2 9 334629. 6315.97 17
 1 -2 -8 52042.3 2544.97 3
 1 -2 -7 465966. 7698.69 3
 1 -2 -6 202864. 5235.40 3
 1 -2 -5 11964.3 1240.11 3
 1 -2 -4 516638. 7473.74 3
 1 -2 -3 353843. 5532.25 3
 1 -2 -2 40952.2 1620.62 3
 1 -2 -1 50341.3 1508.57 3
 -1 2 -1 30205.7 1115.67 2
 -1 2 -3 629559. 6293.16 2
 -1 2 -4 5579.20 668.389 2
 -1 2 -5 361407. 5758.70 2
 -1 2 -6 341591. 5926.56 2
 -1 2 -7 88211.8 3006.99 3
 -1 2 -7 89030.0 3065.16 2
 -1 2 -8 351406. 6111.67 3
 -1 2 -9 115350. 3581.01 3
 -1 2 -10 36225.5 1995.30 3
 1 -2 10 42969.7 2202.19 6
 1 -2 11 151666. 4124.93 6
 1 -2 12 11987.3 1135.71 6
 1 -2 13 79029.6 2638.18 6
 1 -2 14 54575.0 1935.57 6
 1 -2 15 1893.85 299.678 6
 -1 1 15 17428.1 719.442 6
 -1 1 14 46098.9 1593.74 6
 -1 1 13 4503.45 504.966 20
 -1 1 13 4372.55 596.314 6
 -1 1 12 98100.0 3100.66 6
 -1 1 11 61555.1 2665.61 17
 -1 1 11 63295.6 2645.91 6
 1 -1 -10 175733. 4550.34 3
 -1 1 10 182384. 4609.13 17
 -1 1 9 164222. 4363.80 17
 1 -1 -9 150973. 4238.14 3
 1 -1 -8 2312.13 525.146 3
 1 -1 -7 79966.1 3121.02 3
 1 -1 -6 551700. 8230.97 3
 1 -1 -5 31578.3 1927.69 3
 1 -1 -4 216083. 4548.42 3
 1 -1 -2 98847.5 2246.76 3
 -1 1 0 480428. 3700.69 2
 -1 1 -1 7088.36 481.425 2
 -1 1 -2 489417. 4595.96 2
 -1 1 -3 73374.0 2092.35 2
 -1 1 -4 134703. 3232.51 2
 -1 1 -5 646874. 7496.47 2
 -1 1 -6 8536.25 927.749 3
 -1 1 -6 6091.05 754.328 2
 -1 1 -7 35004.7 1896.48 3
 -1 1 -8 129349. 3696.00 3
 -1 1 -9 11031.3 1112.51 3
 -1 1 -10 73218.7 2870.86 3
 1 -1 10 91222.8 3236.07 6
 1 -1 11 189647. 4638.23 6
 1 -1 12 381.973 233.414 6
 1 -1 13 45830.8 1987.00 6
 1 -1 14 16681.6 1029.42 6
 1 -1 15 287.452 82.9874 12
 1 -1 15 403.520 142.274 6
 -1 0 15 50499.0 1447.71 6
 -1 0 14 40760.9 1636.59 6
 -1 0 13 42802.4 1943.08 6
 1 0 -12 37513.3 1789.23 9
 -1 0 12 32542.3 1861.05 6
 1 0 -11 9807.97 989.830 9
 -1 0 10 10278.5 1092.22 17
 1 0 -10 9570.73 1053.03 3
 1 0 -10 10939.3 1080.02 9
 1 0 -9 153619. 4173.19 3
 1 0 -8 133324. 3858.20 3
 1 0 -7 16276.0 1364.80 3
 1 0 -6 951326. 10400.8 3
 1 0 -5 109793. 3420.76 3
 1 0 -4 146597. 3507.03 3
 1 0 -3 287172. 4147.99 3
 1 0 -2 235350. 2911.55 3
 1 0 -1 18004.8 663.623 1
 1 0 -1 20454.8 664.040 3
 -1 0 0 14221.9 530.512 2
 1 0 0 13823.8 570.492 1
 1 0 0 12440.7 550.191 4
 -1 0 -2 32514.1 1169.11 2
 -1 0 -3 343900. 4580.77 2
 -1 0 -4 82716.4 2484.44 2
 -1 0 -5 657158. 7280.94 2
 -1 0 -5 676437. 8029.98 3
 -1 0 -6 18654.7 1346.04 3
 -1 0 -7 21360.9 1484.81 3
 -1 0 -8 251986. 5182.42 3
 -1 0 -9 16780.6 1372.25 3
 1 0 9 11113.2 1143.29 6
 1 0 10 66796.9 2777.58 6
 -1 0 -10 53891.1 2455.39 3
 1 0 11 100455. 3328.98 6
 1 0 12 16438.4 1273.41 6
 1 0 13 54525.6 2065.85 6
 1 0 14 43227.0 1549.17 6
 1 0 15 297.475 101.340 6
 -1 -1 15 14900.0 850.541 6
 -1 -1 14 48334.7 1868.52 6
 -1 -1 13 6014.83 762.857 6
 1 1 -12 83332.8 2873.21 9
 -1 -1 12 86112.4 3077.67 6
 1 1 -11 149642. 4067.50 3
 1 1 -11 168301. 4302.20 9
 -1 -1 10 7809.62 939.411 17
 1 1 -10 7618.20 930.956 9
 1 1 -10 7652.98 921.999 3
 1 1 -9 453180. 7057.58 3
 1 1 -8 57823.3 2524.57 3
 1 1 -7 53681.8 2417.94 3
 1 1 -6 419961. 6609.56 3
 1 1 -5 55463.9 2185.44 3
 1 1 -4 105273. 2607.71 3
 1 1 -3 460216. 4353.57 3
 1 1 -2 115805. 1583.93 3
 1 1 -2 114950. 2126.98 1
 1 1 -1 12513.8 652.668 1
 -1 -1 -1 24221.4 773.847 2
 -1 -1 -3 279823. 4032.12 2
 -1 -1 -4 34429.5 1751.68 3
 -1 -1 -5 327599. 5607.13 3
 -1 -1 -6 16299.9 1293.95 3
 -1 -1 -7 49692.4 2281.05 3
 -1 -1 -8 165743. 4219.91 3
 -1 -1 -9 88478.0 3124.55 3
 1 1 9 90825.8 3273.74 6
 1 1 10 50551.4 2408.53 6
 1 1 11 38275.5 2009.63 6
 1 1 12 9591.87 924.843 6
 1 1 13 40087.3 1629.68 6
 1 1 14 48759.3 1381.06 12
 1 1 14 49672.0 1440.32 6
 -1 -2 16 172.623 76.8785 6
 1 2 -15 22458.6 887.971 11
 -1 -2 15 23632.3 1100.34 6
 -1 -2 14 65193.4 2210.95 6
 -1 -2 13 2347.47 483.948 6
 1 2 -12 245706. 5200.96 9
 1 2 -11 38120.3 2135.44 9
 1 2 -10 221321. 5226.39 9
 1 2 -10 216338. 4793.61 3
 1 2 -9 63632.6 2563.26 3
 1 2 -8 58559.2 2427.55 3
 1 2 -7 3233.08 568.541 3
 1 2 -6 292201. 5001.68 3
 1 2 -5 340339. 4684.45 3
 1 2 -4 250972. 3283.94 3
 1 2 -4 270082. 4303.76 1
 1 2 -2 9921.19 993.582 5
 1 2 -2 9587.07 694.938 1
 1 2 -1 623607. 7932.38 5
 1 2 -1 632399. 5562.53 4
 1 2 0 106562. 2451.75 4
 1 2 0 105248. 2378.00 1
 1 2 0 112320. 3265.79 5
 1 2 1 53995.7 1897.16 4
 1 2 1 57622.8 2240.13 5
 -1 -2 -2 464141. 6159.15 3
 -1 -2 -3 183986. 4038.60 3
 -1 -2 -4 1421.32 395.392 3
 -1 -2 -5 143536. 3778.69 3
 -1 -2 -6 574745. 7639.42 3
 -1 -2 -7 32838.5 1860.64 3
 -1 -2 -8 343538. 6156.40 3
 1 2 8 374755. 6670.33 6
 -1 -2 -9 48272.1 2364.36 3
 1 2 9 47214.8 2351.25 6
 1 2 10 46347.3 2244.70 6
 1 2 11 81507.1 2770.46 6
 1 2 12 24442.5 1342.38 6
 1 2 13 24684.1 1132.22 12
 1 2 13 24544.6 1100.47 6
 1 2 14 30468.6 912.387 12
 1 3 -15 33052.8 1212.50 11
 -1 -3 15 32801.3 1275.91 6
 -1 -3 14 40657.2 1720.08 6
 -1 -3 13 13157.6 1122.40 6
 1 3 -12 43583.0 2255.21 9
 1 3 -11 175747. 4259.08 8
 1 3 -11 163207. 4534.21 9
 1 3 -10 19204.4 1589.01 9
 1 3 -10 19147.1 1670.85 1
 1 3 -10 18845.6 1461.70 8
 1 3 -9 129738. 4354.07 1
 1 3 -8 236753. 5826.85 1
 1 3 -7 78168.1 3133.06 1
 1 3 -6 732724. 8739.33 1
 1 3 -5 159964. 3806.74 1
 1 3 -4 795490. 7768.36 1
 1 3 -4 771330. 8645.31 5
 1 3 -3 71822.4 2870.62 5
 1 3 -3 70641.4 2211.68 1
 1 3 -2 56430.2 2754.01 5
 1 3 -2 59093.6 2002.56 1
 1 3 -1 515834. 8300.96 5
 1 3 -1 491845. 5773.48 1
 1 3 -1 507368. 5741.24 4
 1 3 0 525690. 7970.94 5
 1 3 0 504129. 6040.19 1
 1 3 0 516943. 6142.13 4
 -1 -3 -1 6522.78 650.826 3
 1 3 1 5257.19 663.320 4
 -1 -3 -2 512392. 6737.17 3
 1 3 2 529984. 7182.93 4
 -1 -3 -3 681224. 8405.38 3
 -1 -3 -4 58274.6 2463.51 3
 -1 -3 -5 981984. 10134.6 3
 -1 -3 -6 133633. 3798.63 3
 1 3 7 32892.6 2041.42 6
 -1 -3 -7 29719.1 1840.22 3
 1 3 8 161976. 4402.86 6
 1 3 8 166616. 4100.99 20
 -1 -3 -8 155250. 4248.04 3
 1 3 9 37390.3 2034.91 6
 1 3 9 42040.1 1951.56 20
 1 3 10 28472.5 1657.72 6
 1 3 10 31480.2 1532.68 20
 1 3 11 88740.5 2589.36 6
 1 3 12 8565.00 661.533 6
 1 3 12 8190.00 713.336 12
 1 3 13 3532.17 367.277 12
 1 4 -15 23177.9 1053.03 11
 -1 -4 15 21500.0 957.436 6
 -1 -4 14 65429.5 2075.51 6
 1 4 -13 419.201 201.470 8
 -1 -4 13 276.500 170.737 6
 1 4 -12 59825.6 2414.21 8
 1 4 -11 193444. 5078.36 9
 1 4 -11 201929. 4751.96 8
 1 4 -10 37173.9 2274.79 9
 1 4 -10 40534.4 2238.58 8
 1 4 -10 35364.6 2329.77 1
 1 4 -9 241561. 5592.74 8
 1 4 -9 234277. 5789.98 9
 1 4 -9 226020. 6010.99 1
 1 4 -8 26346.0 1975.10 1
 1 4 -7 345283. 6656.32 1
 1 4 -6 14246.0 1265.29 1
 1 4 -5 32321.2 1927.10 5
 1 4 -5 37214.7 1920.07 1
 1 4 -4 3740.53 584.534 1
 1 4 -4 3863.07 724.529 5
 1 4 -3 372199. 5753.70 1
 1 4 -3 419067. 7922.38 5
 1 4 -2 62799.6 2309.05 1
 1 4 -2 69109.0 3195.15 5
 1 4 -1 490994. 6411.45 4
 1 4 -1 481981. 6432.07 1
 1 4 0 455607. 6360.74 4
 1 4 0 481110. 7666.38 5
 1 4 1 13817.3 1181.24 4
 1 4 1 15072.9 1315.29 5
 -1 -4 -2 702361. 7551.39 3
 1 4 2 699861. 8992.83 4
 -1 -4 -3 182431. 4305.18 3
 1 4 3 170308. 4707.54 4
 -1 -4 -4 40389.5 2201.35 3
 1 4 4 40354.8 2406.97 4
 -1 -4 -5 45335.0 2324.50 3
 1 4 5 45730.3 2685.70 4
 -1 -4 -6 30172.0 1889.93 3
 1 4 6 30787.0 2272.56 4
 1 4 6 28498.4 1889.27 20
 -1 -4 -7 65702.3 2779.59 3
 1 4 7 62703.3 2669.63 20
 1 4 7 63544.2 3179.48 4
 1 4 8 181131. 4331.58 20
 1 4 9 27828.3 1550.32 20
 1 4 10 3213.52 467.317 20
 1 4 10 4349.20 628.546 12
 1 4 11 78111.3 2283.51 12
 1 4 12 1133.15 228.736 12
 1 5 -15 33679.3 1249.92 11
 1 5 -14 48798.3 1545.50 8
 -1 -5 14 50355.5 1613.86 6
 -1 -5 13 66.4712 130.434 6
 1 5 -13 3.60398 96.5082 8
 1 5 -12 30814.4 1758.89 8
 -1 -5 12 32678.5 1692.58 6
 1 5 -11 129287. 3894.50 8
 1 5 -10 13136.3 1321.89 8
 1 5 -10 11102.6 1324.89 1
 1 5 -9 133441. 4311.77 8
 1 5 -9 127808. 4486.19 9
 1 5 -9 139177. 4748.40 1
 1 5 -8 89664.4 3598.73 8
 1 5 -8 98578.0 3877.19 1
 1 5 -8 88942.8 3848.17 9
 1 5 -7 7569.40 1042.10 1
 1 5 -6 195849. 5022.16 1
 1 5 -5 416386. 7697.19 5
 1 5 -5 432956. 7248.17 1
 1 5 -4 192388. 4645.13 1
 1 5 -4 185673. 5011.50 5
 1 5 -3 772641. 9016.20 1
 1 5 -3 716464. 10002.1 5
 1 5 -2 61930.5 2908.85 5
 1 5 -2 63928.7 2586.50 1
 1 5 -1 111472. 3392.85 4
 1 5 -1 106993. 3734.59 5
 1 5 0 282578. 5524.23 4
 1 5 0 293929. 6043.50 5
 1 5 1 981.134 363.038 5
 1 5 1 2250.27 515.822 4
 1 5 2 50913.9 2587.95 4
 1 5 3 120095. 4152.35 4
 1 5 4 116677. 4189.22 20
 1 5 4 115374. 4265.70 4
 1 5 5 130811. 4347.67 20
 1 5 5 136547. 4619.04 12
 1 5 5 142067. 4026.16 10
 1 5 5 141959. 4851.46 4
 1 5 6 31301.2 2196.84 12
 1 5 6 28813.8 1912.48 20
 1 5 7 1655.22 495.981 12
 1 5 7 860.413 346.494 20
 1 5 8 147281. 3761.30 20
 1 5 8 157336. 4239.06 12
 1 5 9 7878.66 769.728 20
 1 5 9 9096.27 923.995 12
 1 5 10 43349.6 1490.63 20
 1 5 10 42528.7 1700.13 12
 1 5 11 27511.3 1098.62 12
 1 6 -15 29578.0 1091.30 11
 1 6 -14 39908.0 1608.56 11
 1 6 -14 39098.2 1388.14 8
 1 6 -13 749.315 244.829 8
 1 6 -12 103521. 3183.69 8
 1 6 -11 82247.1 3111.77 8
 1 6 -10 958.916 334.625 8
 1 6 -9 140972. 4510.74 8
 1 6 -8 255519. 6236.58 8
 1 6 -8 259710. 6615.26 1
 1 6 -7 73440.7 3392.72 1
 1 6 -7 65423.9 3209.29 8
 1 6 -6 441835. 7995.43 1
 1 6 -5 4371.00 772.689 1
 1 6 -4 59805.6 2755.62 1
 1 6 -4 62320.6 2964.41 5
 1 6 -3 89647.2 3324.21 1
 1 6 -3 81236.0 3440.05 5
 1 6 -2 2451.43 595.254 5
 1 6 -1 2413.26 589.610 5
 1 6 0 222570. 5379.30 5
 1 6 0 207539. 5148.37 4
 1 6 1 154298. 4594.51 4
 1 6 2 235724. 5445.04 16
 1 6 2 243152. 6094.33 20
 1 6 2 246919. 5897.50 4
 1 6 2 251125. 5493.94 10
 1 6 3 181583. 5163.34 12
 1 6 3 186539. 5401.13 20
 1 6 3 186309. 4672.62 10
 1 6 3 184497. 5233.63 4
 1 6 4 22759.3 1845.33 12
 1 6 4 21962.9 1847.94 20
 1 6 4 22685.1 1594.45 10
 1 6 5 136475. 4499.69 12
 1 6 5 133147. 4341.87 20
 1 6 5 141958. 3844.14 10
 1 6 6 42838.6 2285.04 20
 1 6 6 46515.8 2544.13 12
 1 6 7 12866.5 1212.01 12
 1 6 7 13827.6 1190.89 20
 1 6 8 38337.1 1848.88 12
 1 6 8 40672.9 1804.59 20
 1 6 9 9375.06 782.319 12
 1 6 9 9485.35 733.427 20
 1 6 10 758.797 159.371 20
 1 6 10 570.396 153.232 12
 1 7 -15 15832.7 670.541 11
 1 7 -14 36935.7 1270.80 8
 1 7 -14 37272.8 1391.89 11
 1 7 -13 750.125 244.922 8
 1 7 -13 1444.13 338.486 11
 1 7 -12 42439.2 2042.59 11
 1 7 -12 42166.3 1944.46 8
 1 7 -11 84370.7 3194.35 11
 1 7 -11 96352.4 3250.59 8
 1 7 -10 636.961 297.746 8
 1 7 -9 59311.7 2935.77 8
 1 7 -8 32971.6 2259.63 8
 1 7 -7 5582.41 979.383 8
 1 7 -6 117159. 4454.00 8
 1 7 -5 35001.8 2397.16 20
 1 7 -5 36934.5 2505.20 8
 1 7 -4 27093.7 2083.57 20
 1 7 -3 83960.4 3837.77 18
 1 7 -3 83827.2 3644.35 20
 1 7 -2 102862. 4256.51 18
 1 7 -2 110896. 4189.40 20
 1 7 -2 110904. 3827.08 16
 1 7 -1 234756. 6087.20 20
 1 7 -1 238613. 5552.79 16
 1 7 0 415114. 7304.19 16
 1 7 0 421913. 8164.46 20
 1 7 1 7258.96 953.852 10
 1 7 1 5498.73 852.128 16
 1 7 1 6336.33 1015.55 20
 1 7 2 180110. 4647.52 10
 1 7 2 186672. 5461.50 20
 1 7 3 101899. 3723.64 12
 1 7 3 103265. 3352.51 10
 1 7 3 97818.1 3929.95 20
 1 7 4 17719.0 1318.25 10
 1 7 4 16955.8 1512.79 12
 1 7 4 17299.9 1612.47 20
 1 7 5 76544.3 2535.28 10
 1 7 5 72793.9 3015.04 12
 1 7 5 70157.3 2969.29 20
 1 7 6 66751.0 2625.19 20
 1 7 6 64186.9 2571.28 12
 1 7 7 2331.35 426.118 12
 1 7 7 1730.22 386.245 20
 1 7 8 69862.7 1915.95 12
 1 7 8 77097.3 2074.43 20
 1 7 9 57741.6 1340.97 20
 1 8 -14 34899.9 1055.33 8
 1 8 -14 34987.8 1070.29 11
 1 8 -13 168.958 114.393 11
 1 8 -13 389.353 178.496 8
 1 8 -12 26067.6 1403.71 11
 1 8 -12 28071.2 1458.34 8
 1 8 -11 35908.9 1850.20 11
 1 8 -11 36306.6 1867.33 8
 1 8 -10 2862.04 590.739 8
 1 8 -10 3001.82 615.579 11
 1 8 -9 63140.5 2936.32 11
 1 8 -9 56124.5 2715.14 8
 1 8 -8 37026.4 2326.92 8
 1 8 -7 25217.4 1983.20 8
 1 8 -6 54682.5 2986.66 8
 1 8 -5 115738. 4242.51 20
 1 8 -4 237099. 6119.15 20
 1 8 -4 240645. 5493.32 15
 1 8 -4 243025. 5852.98 16
 1 8 -3 222083. 5520.46 16
 1 8 -3 214139. 5844.13 20
 1 8 -3 234688. 5233.09 15
 1 8 -2 5656.41 965.111 20
 1 8 -2 5256.17 846.767 16
 1 8 -1 95343.4 3512.53 16
 1 8 -1 91736.5 3840.76 20
 1 8 0 19875.2 1594.89 16
 1 8 0 20490.8 1583.78 10
 1 8 0 18772.8 1732.34 20
 1 8 1 13311.0 1243.19 10
 1 8 1 12859.5 1416.58 20
 1 8 2 32210.0 2199.24 20
 1 8 2 33679.9 1874.44 10
 1 8 3 143102. 3592.76 10
 1 8 3 141457. 4408.97 20
 1 8 4 3658.75 529.493 10
 1 8 4 5115.64 789.717 20
 1 8 5 56518.8 2327.04 20
 1 8 6 64309.2 2171.48 20
 1 8 7 9569.42 700.721 20
 1 9 -13 4541.89 414.824 8
 1 9 -12 11353.1 797.519 8
 1 9 -12 10428.5 660.729 11
 1 9 -11 52476.3 1748.70 11
 1 9 -11 51953.0 1957.26 8
 1 9 -10 5541.54 706.646 8
 1 9 -9 37054.2 1981.26 8
 1 9 -8 52197.2 2517.68 8
 1 9 -7 10447.6 1137.03 16
 1 9 -7 10702.2 1201.02 8
 1 9 -6 51640.1 2555.00 16
 1 9 -6 49066.5 2390.92 15
 1 9 -5 93712.4 3235.62 15
 1 9 -5 90353.6 3388.29 16
 1 9 -4 74013.8 3240.10 20
 1 9 -4 76776.3 2869.93 15
 1 9 -4 78408.2 3114.43 16
 1 9 -3 65611.8 3098.09 20
 1 9 -3 67975.9 2876.68 16
 1 9 -2 36356.1 2081.30 16
 1 9 -2 35023.6 2258.99 20
 1 9 -1 2597.28 557.472 10
 1 9 -1 3161.89 685.480 20
 1 9 -1 3119.66 610.925 16
 1 9 0 106109. 3306.61 10
 1 9 0 101380. 3748.05 20
 1 9 1 64345.5 2434.07 10
 1 9 1 62521.5 2879.70 20
 1 9 2 65831.5 2820.76 20
 1 9 2 62372.0 2194.18 10
 1 9 3 116147. 2695.14 10
 1 9 3 117423. 3499.82 20
 1 9 4 1151.44 331.144 20
 1 9 5 53215.8 1802.44 20
 1 9 6 5091.55 453.525 20
 1 10 -11 38229.0 1200.25 15
 1 10 -11 43263.4 1394.90 8
 1 10 -10 2410.46 385.895 8
 1 10 -10 2269.14 350.547 15
 1 10 -9 34843.0 1568.58 8
 1 10 -9 37165.7 1592.55 15
 1 10 -8 34343.9 1661.67 8
 1 10 -8 38209.2 1701.30 15
 1 10 -7 11285.0 954.627 15
 1 10 -7 11817.5 980.808 16
 1 10 -6 72059.1 2410.69 15
 1 10 -6 78787.0 2644.10 16
 1 10 -5 68165.8 2500.75 16
 1 10 -5 68206.2 2297.55 15
 1 10 -4 3443.44 574.655 16
 1 10 -3 134669. 3546.80 10
 1 10 -3 130321. 3433.54 16
 1 10 -3 124456. 3703.90 20
 1 10 -2 38402.0 2056.07 20
 1 10 -2 37109.2 1819.87 10
 1 10 -1 63087.7 2272.57 10
 1 10 -1 62144.7 2576.10 20
 1 10 0 88695.2 2982.76 20
 1 10 0 89774.2 2523.88 10
 1 10 1 3120.22 432.398 10
 1 10 1 3085.57 536.978 20
 1 10 2 17548.5 875.157 10
 1 10 2 17591.1 1169.24 20
 1 10 3 12598.3 868.248 20
 1 10 4 3588.22 386.888 20
 1 11 -9 26965.4 939.663 10
 1 11 -8 19366.2 937.040 10
 1 11 -7 278.876 141.986 10
 1 11 -6 77374.8 2165.64 10
 1 11 -5 35627.1 1496.51 10
 1 11 -4 3854.01 498.320 10
 1 11 -3 71907.0 2060.88 10
 1 11 -2 19165.4 1003.65 10
 1 11 -1 11402.1 711.728 10
 1 11 0 26543.5 955.519 10
 1 11 0 27277.3 1189.58 20
 1 11 1 7807.16 575.819 20
 -2 13 -3 355.657 110.250 15
 -2 13 -4 5237.87 424.222 15
 -2 13 -5 51060.7 1340.42 15
 -2 13 -6 295.379 100.962 15
 -2 12 2 13024.9 608.848 15
 -2 12 1 23583.2 993.748 15
 -2 12 0 14942.7 875.481 15
 -2 12 -1 15364.5 964.521 15
 -2 12 -2 102246. 2619.79 15
 -2 12 -3 391.770 192.667 15
 -2 12 -3 581.283 187.300 10
 -2 12 -4 122412. 3044.34 15
 2 -12 4 116176. 2523.39 7
 -2 12 -5 11681.9 955.630 15
 -2 12 -6 17610.3 1174.59 15
 -2 12 -7 34570.8 1595.18 15
 -2 12 -8 1052.11 275.097 15
 -2 12 -9 7020.23 597.106 15
 -2 12 -10 28088.1 965.069 15
 -2 11 4 60128.8 1506.18 15
 -2 11 4 54662.6 1497.72 20
 -2 11 3 4326.44 489.772 15
 -2 11 3 4039.60 488.562 20
 -2 11 2 24552.8 1302.37 15
 -2 11 1 54689.0 2095.41 15
 -2 11 0 887.705 304.195 15
 -2 11 -1 118828. 3430.62 15
 2 -11 2 42442.3 1845.18 7
 -2 11 -2 39015.2 2029.77 15
 -2 11 -3 24347.7 1657.79 15
 -2 11 -4 32154.4 1928.26 15
 -2 11 -5 4615.95 751.880 15
 -2 11 -6 2490.08 559.048 15
 -2 11 -7 41374.2 2198.53 15
 -2 11 -8 27808.5 1754.47 15
 -2 11 -9 7171.64 820.573 15
 -2 11 -10 82182.4 2376.55 15
 -2 11 -11 6302.81 547.229 15
 -2 10 6 7889.51 549.190 15
 -2 10 6 8432.39 645.433 20
 -2 10 5 12051.9 927.632 20
 -2 10 5 11351.6 818.012 15
 -2 10 4 60700.1 2156.78 15
 -2 10 4 63720.2 2430.25 20
 -2 10 3 25975.1 1546.86 15
 -2 10 3 24603.0 1613.69 20
 -2 10 2 54446.7 2496.82 20
 -2 10 2 57988.8 2454.77 15
 -2 10 1 69259.7 2819.70 15
 -2 10 1 64932.0 2761.84 20
 -2 10 0 4396.66 754.960 15
 -2 10 -1 4960.36 819.330 15
 -2 10 -2 14588.7 1413.01 15
 -2 10 -3 110970. 3964.33 15
 -2 10 -4 72126.4 3253.07 15
 -2 10 -5 168811. 5033.38 15
 -2 10 -6 24734.4 1792.11 11
 -2 10 -6 20412.9 1767.27 15
 -2 10 -7 126965. 4200.73 11
 -2 10 -7 127002. 4411.78 15
 -2 10 -8 22064.5 1769.12 11
 -2 10 -9 36159.3 2169.30 11
 -2 10 -10 29138.0 1740.35 11
 -2 10 -11 5135.41 640.640 11
 -2 10 -12 7355.02 634.301 11
 -2 10 -12 6710.03 587.787 15
 -2 10 -13 19706.3 733.099 15
 -2 9 8 7275.35 557.209 20
 -2 9 7 115240. 2462.82 15
 -2 9 7 121745. 2816.54 20
 -2 9 6 24226.9 1464.46 20
 -2 9 6 23804.1 1337.69 15
 -2 9 5 8212.67 980.556 20
 -2 9 5 7492.75 855.668 15
 -2 9 4 66863.9 3005.71 20
 -2 9 4 65188.6 2684.98 15
 -2 9 3 44716.0 2308.00 15
 -2 9 3 40472.1 2416.01 20
 -2 9 2 50703.1 2566.10 15
 -2 9 2 49878.5 2701.26 20
 -2 9 1 96401.8 3702.38 20
 -2 9 1 100603. 3690.13 15
 -2 9 0 61833.3 2948.89 15
 -2 9 -1 101733. 4135.96 5
 -2 9 -1 93352.5 3684.25 15
 -2 9 -2 79867.7 3768.75 5
 -2 9 -2 78009.5 3419.86 15
 -2 9 -3 5138.61 971.710 5
 -2 9 -3 3681.25 755.558 15
 -2 9 -4 160852. 5083.06 15
 -2 9 -4 169838. 5361.81 5
 -2 9 -5 79556.9 3464.47 11
 -2 9 -6 79797.0 3638.84 11
 -2 9 -7 48331.9 2937.58 8
 -2 9 -7 50848.7 3000.64 11
 -2 9 -8 3580.97 836.180 11
 -2 9 -8 2479.84 630.633 8
 -2 9 -9 5908.14 1005.53 11
 -2 9 -9 5099.73 840.124 8
 -2 9 -10 34842.5 2152.41 11
 -2 9 -11 74766.1 2795.36 11
 -2 9 -12 20428.4 1265.91 11
 -2 9 -13 36217.7 1395.23 11
 -2 9 -14 3141.27 304.205 11
 -2 8 10 45637.1 1091.41 20
 -2 8 9 2545.54 370.858 20
 -2 8 8 977.116 251.728 15
 -2 8 8 922.044 276.543 20
 -2 8 7 45666.6 1983.92 15
 -2 8 7 45215.4 2116.56 20
 -2 8 6 35957.0 2119.71 20
 -2 8 6 35967.7 1988.14 15
 -2 8 5 43486.2 2594.48 20
 -2 8 5 41357.2 2282.73 15
 -2 8 4 44075.0 2696.01 20
 -2 8 4 42601.0 2381.21 15
 -2 8 3 67517.5 3341.42 20
 -2 8 3 67657.6 3071.01 15
 -2 8 2 63093.7 3174.76 20
 -2 8 2 67862.3 3107.75 15
 -2 8 2 68801.8 3087.03 5
 -2 8 1 153298. 4815.39 20
 -2 8 1 164057. 5012.15 5
 -2 8 1 157838. 4707.10 15
 -2 8 0 9170.04 1247.98 5
 -2 8 0 8330.66 1097.33 15
 -2 8 -1 230695. 6500.25 5
 -2 8 -1 215505. 5568.14 15
 -2 8 -2 52166.8 3130.04 5
 -2 8 -2 48036.7 2646.62 15
 -2 8 -3 291.247 160.057 15
 -2 8 -3 263.886 240.146 5
 -2 8 -4 61142.2 3257.12 5
 -2 8 -4 56908.8 3058.22 8
 -2 8 -4 60635.7 3049.91 11
 -2 8 -5 70280.9 3563.56 8
 -2 8 -5 71303.5 3461.71 11
 -2 8 -5 69119.2 3326.22 5
 -2 8 -6 83787.2 3913.73 11
 -2 8 -6 75860.9 3889.78 8
 -2 8 -6 75525.9 3312.23 5
 -2 8 -7 171538. 5582.39 8
 -2 8 -7 187113. 6134.87 11
 -2 8 -8 235123. 7079.91 11
 -2 8 -8 199902. 5778.45 8
 -2 8 -9 41438.7 2479.07 8
 -2 8 -9 38029.8 2627.71 11
 -2 8 -10 134914. 4481.90 11
 -2 8 -10 142674. 4260.68 8
 -2 8 -11 19546.0 1533.36 11
 -2 8 -12 16636.9 1250.70 11
 -2 8 -13 32389.9 1475.69 11
 -2 8 -14 1684.14 271.081 11
 -2 7 11 202.462 89.3912 20
 -2 7 10 29935.4 1251.55 20
 -2 7 9 20623.3 1202.22 15
 -2 7 9 23566.0 1349.56 20
 -2 7 9 22169.7 1053.56 17
 -2 7 8 4025.81 629.665 15
 -2 7 8 3797.96 508.253 17
 -2 7 8 3941.32 657.705 20
 -2 7 7 37633.6 2170.97 20
 -2 7 7 34886.7 1677.98 17
 -2 7 7 35913.7 2063.04 15
 -2 7 6 42871.9 2520.78 20
 -2 7 6 40005.4 2334.36 15
 -2 7 6 40177.4 1986.49 17
 -2 7 5 47835.3 2629.25 15
 -2 7 5 49224.3 2922.47 20
 -2 7 4 250469. 6660.86 20
 -2 7 4 244112. 5985.42 15
 -2 7 3 7857.26 986.751 5
 -2 7 3 7860.52 1075.79 15
 -2 7 3 7484.08 1125.78 20
 -2 7 2 87216.4 3538.21 5
 -2 7 2 80713.2 3363.44 15
 -2 7 1 177512. 5315.83 5
 -2 7 0 32768.2 2374.15 5
 -2 7 -1 303053. 7402.76 5
 -2 7 -2 125078. 4852.23 5
 -2 7 -3 868.785 396.177 5
 -2 7 -3 459.578 240.290 2
 -2 7 -4 177689. 4386.24 2
 -2 7 -4 173850. 5396.29 5
 -2 7 -5 178850. 4590.78 2
 -2 7 -5 188666. 5402.32 5
 -2 7 -6 14443.4 1414.42 5
 -2 7 -6 14807.1 1698.75 11
 -2 7 -6 13270.3 1324.97 2
 -2 7 -6 18457.9 1921.33 8
 -2 7 -7 356025. 7126.95 2
 -2 7 -7 342857. 7813.66 8
 -2 7 -8 10920.8 1249.08 2
 -2 7 -8 12036.4 1621.54 11
 -2 7 -8 11461.6 1396.24 8
 -2 7 -9 78723.7 3777.34 11
 -2 7 -9 83513.8 3499.76 8
 -2 7 -10 30227.2 2156.92 11
 -2 7 -10 30751.3 2012.34 8
 -2 7 -11 1263.04 425.188 11
 -2 7 -11 2263.16 518.668 8
 -2 7 -12 1733.04 420.150 11
 -2 7 -13 70352.5 2317.23 11
 -2 7 -14 5022.86 499.758 11
 -2 7 -14 4715.34 412.660 14
 -2 6 12 15319.8 620.892 20
 -2 6 11 2342.92 356.614 20
 -2 6 10 63627.2 2195.40 20
 -2 6 10 59662.2 1886.16 17
 -2 6 9 64172.4 2518.38 20
 -2 6 9 61665.9 2433.78 15
 -2 6 9 57728.7 2114.34 17
 -2 6 8 32255.2 1988.34 15
 -2 6 8 33060.8 2016.49 20
 -2 6 8 31715.9 1709.29 17
 -2 6 7 225476. 5656.66 20
 -2 6 7 221996. 4909.26 17
 -2 6 7 222386. 5703.34 15
 2 -6 -6 3018.64 715.590 3
 -2 6 6 2485.45 655.748 15
 -2 6 6 2031.04 617.267 20
 -2 6 5 1332.72 508.525 20
 2 -6 -5 3056.98 683.342 3
 -2 6 5 2664.29 661.513 15
 2 -6 -4 119162. 4086.63 3
 -2 6 4 116277. 4230.22 15
 -2 6 3 55735.0 2643.51 5
 -2 6 1 269143. 5215.36 2
 -2 6 0 2913.60 527.371 2
 -2 6 -1 38946.6 1898.67 2
 -2 6 -2 113356. 3281.22 2
 -2 6 -3 2211.93 487.765 2
 -2 6 -4 239196. 5056.95 2
 -2 6 -5 28962.0 1852.51 2
 -2 6 -6 57291.5 2727.30 2
 -2 6 -6 61715.8 2766.39 5
 -2 6 -7 22452.4 1791.46 2
 -2 6 -8 96237.5 4364.69 11
 -2 6 -8 99543.9 3924.63 8
 -2 6 -8 99159.6 3855.26 2
 -2 6 -9 31967.7 2197.93 2
 -2 6 -9 29495.8 2227.94 11
 -2 6 -9 31826.4 2144.76 8
 -2 6 -10 209769. 5590.27 11
 -2 6 -10 222909. 5339.29 8
 -2 6 -11 75746.4 3104.98 11
 -2 6 -11 84091.3 3074.67 8
 -2 6 -12 59402.2 2489.34 11
 -2 6 -13 119671. 3051.84 11
 -2 6 -14 2922.65 386.575 11
 2 -6 14 2236.26 326.534 19
 -2 6 -15 14962.2 617.490 14
 -2 5 12 55021.5 1569.86 20
 -2 5 11 213.177 147.418 20
 -2 5 10 64703.7 2469.48 20
 -2 5 10 59961.4 2238.00 17
 -2 5 9 101465. 3172.44 17
 -2 5 9 110817. 3716.24 15
 -2 5 9 107750. 3543.52 20
 -2 5 8 839.592 339.682 15
 -2 5 8 687.593 297.632 17
 -2 5 7 305666. 7157.15 15
 2 -5 -7 322080. 7416.52 3
 2 -5 -6 46338.3 2786.24 3
 -2 5 6 50793.4 2941.38 15
 2 -5 -5 31898.9 2230.03 3
 -2 5 5 33825.8 2285.93 2
 2 -5 -4 283616. 6297.36 3
 -2 5 4 264407. 6080.43 2
 -2 5 3 217506. 5240.96 2
 2 -5 -3 232508. 5293.74 3
 -2 5 2 32987.8 1905.42 2
 -2 5 1 512473. 7117.73 2
 -2 5 0 4700.54 681.036 2
 -2 5 -1 62595.9 2351.13 2
 -2 5 -2 575874. 7253.01 2
 -2 5 -3 5631.91 744.382 2
 -2 5 -4 435941. 6693.42 2
 -2 5 -5 315113. 6040.56 2
 -2 5 -6 820.835 345.443 2
 -2 5 -7 205601. 5472.70 2
 -2 5 -8 197468. 5457.65 2
 -2 5 -8 197605. 4825.74 3
 -2 5 -9 3311.87 722.791 11
 -2 5 -9 3618.46 701.235 8
 -2 5 -9 3115.00 709.026 2
 -2 5 -10 252284. 5444.39 8
 -2 5 -10 228529. 5608.42 11
 -2 5 -11 54325.5 2565.69 11
 2 -5 12 65355.5 2347.96 6
 -2 5 -12 55551.5 2344.86 11
 -2 5 -13 4516.38 580.496 11
 2 -5 13 5163.42 591.678 6
 2 -5 14 3886.35 413.712 19
 -2 5 -14 5618.55 513.430 11
 2 -5 14 4919.65 485.251 6
 -2 4 13 43856.0 1234.86 20
 -2 4 12 23335.5 1209.27 20
 -2 4 11 467.183 238.833 17
 -2 4 11 124.507 142.110 20
 -2 4 10 61088.7 2500.37 17
 -2 4 9 166416. 4777.70 15
 -2 4 9 160170. 4309.23 17
 -2 4 8 15945.8 1553.76 15
 2 -4 -8 14603.1 1502.54 3
 -2 4 8 16219.0 1450.04 17
 2 -4 -7 362807. 7828.04 3
 -2 4 7 370757. 7778.75 15
 2 -4 -6 151254. 4938.95 3
 2 -4 -5 159199. 4818.67 3
 2 -4 -4 314918. 6337.64 3
 2 -4 -3 15791.6 1324.28 3
 -2 4 3 12731.3 1223.12 2
 -2 4 2 6870.58 846.819 2
 2 -4 -2 5759.12 732.865 3
 -2 4 1 778063. 8346.30 2
 -2 4 0 14507.0 1091.41 2
 -2 4 -1 467843. 6211.67 2
 -2 4 -2 332605. 5289.86 2
 -2 4 -3 123785. 3365.21 2
 -2 4 -4 381960. 6275.76 2
 -2 4 -5 573960. 8123.81 2
 -2 4 -6 13850.7 1308.04 2
 -2 4 -7 179156. 4963.11 2
 -2 4 -8 67119.7 2927.64 3
 -2 4 -8 68251.4 3128.00 2
 -2 4 -9 1035.89 377.205 3
 -2 4 -9 1100.67 382.434 11
 -2 4 -9 1441.53 475.042 2
 2 -4 9 1086.47 360.876 6
 -2 4 -10 9306.54 1077.18 11
 2 -4 10 10279.7 1064.54 6
 -2 4 -10 10891.2 1140.99 3
 -2 4 -11 154885. 4114.35 11
 2 -4 11 143569. 3868.49 6
 2 -4 12 2195.96 485.210 6
 -2 4 -12 4026.73 606.238 11
 2 -4 13 61492.7 2181.47 6
 2 -4 13 54311.0 1864.66 19
 2 -4 14 36895.4 1449.17 6
 2 -4 15 46853.7 1206.88 6
 -2 3 13 12558.8 749.225 6
 -2 3 13 13587.5 810.581 20
 -2 3 12 90768.7 2627.35 20
 -2 3 12 85140.8 2426.95 6
 -2 3 11 278.382 244.066 17
 -2 3 11 189.240 181.125 6
 -2 3 10 93499.4 3288.78 17
 -2 3 10 92745.1 3093.50 6
 -2 3 9 130048. 4051.64 17
 2 -3 -9 122697. 4128.82 3
 -2 3 9 133137. 4293.58 15
 2 -3 -8 266.017 236.977 3
 -2 3 8 1097.30 392.732 15
 2 -3 -7 228748. 6100.51 3
 2 -3 -6 113020. 4147.90 3
 2 -3 -5 61584.0 2900.16 3
 2 -3 -4 352255. 6444.55 3
 2 -3 -3 59418.4 2432.14 3
 2 -3 -2 80273.0 2535.30 3
 -2 3 1 481281. 6153.79 2
 -2 3 0 319206. 4725.34 2
 -2 3 -1 640252. 6737.54 2
 -2 3 -2 576593. 6657.05 2
 -2 3 -3 36842.7 1771.29 2
 -2 3 -4 225300. 4547.48 2
 -2 3 -5 364491. 6200.90 2
 -2 3 -6 11273.0 1142.82 2
 -2 3 -7 375382. 6867.93 2
 -2 3 -8 82090.8 3255.83 2
 -2 3 -8 82607.6 3263.67 3
 2 -3 9 4131.36 674.836 6
 -2 3 -9 3424.31 663.367 3
 -2 3 -10 47936.7 2286.81 11
 2 -3 10 48829.3 2360.45 6
 -2 3 -10 45277.8 2361.91 3
 2 -3 11 103379. 3373.04 6
 2 -3 12 83422.2 2885.35 6
 2 -3 12 84709.5 2574.43 19
 2 -3 13 164800. 3652.99 6
 2 -3 14 2987.01 431.063 6
 2 -3 15 36183.1 1128.50 6
 -2 2 14 10390.1 565.113 20
 -2 2 14 12064.7 694.518 6
 -2 2 13 87696.1 2291.45 20
 -2 2 13 85565.0 2362.61 6
 -2 2 12 99521.9 2924.83 6
 -2 2 12 102943. 3128.10 17
 -2 2 11 1244.83 404.497 17
 -2 2 11 151.412 148.529 6
 -2 2 10 75476.9 3064.36 17
 2 -2 -10 79531.7 2732.87 9
 2 -2 -9 27588.0 1678.57 9
 2 -2 -9 26777.8 1910.37 3
 -2 2 9 27072.4 1905.14 15
 -2 2 9 29363.2 1968.49 17
 2 -2 -8 2535.83 602.128 3
 2 -2 -7 71201.4 3287.43 3
 2 -2 -6 216485. 5550.03 3
 2 -2 -5 3423.19 666.184 3
 2 -2 -4 340803. 5969.84 3
 2 -2 -3 29326.2 1585.93 3
 2 -2 -2 139867. 3080.97 3
 -2 2 1 372819. 4944.31 2
 2 -2 0 12052.4 382.428 4
 2 -2 0 12321.3 485.149 1
 -2 2 -1 265165. 4021.88 2
 -2 2 -2 187479. 3526.64 2
 -2 2 -3 105952. 2802.71 2
 -2 2 -4 236061. 4449.81 2
 -2 2 -5 198034. 4342.19 2
 -2 2 -6 17472.3 1370.72 2
 -2 2 -7 85065.8 3129.31 2
 -2 2 -8 117943. 3737.21 2
 -2 2 -8 115698. 3785.02 3
 -2 2 -9 12502.7 1247.66 3
 2 -2 9 15833.4 1362.40 6
 2 -2 10 163579. 4358.56 6
 -2 2 -10 155448. 4391.82 3
 2 -2 11 5193.86 766.145 6
 2 -2 12 6753.13 824.160 6
 2 -2 13 33066.4 1629.50 6
 2 -2 14 27936.9 1268.38 6
 2 -2 15 14868.8 702.076 6
 -2 1 15 27593.8 895.272 6
 -2 1 14 1244.03 229.135 20
 -2 1 14 1092.47 258.601 6
 -2 1 13 24772.1 1400.47 6
 2 -1 -12 21127.7 1303.72 9
 -2 1 12 21047.3 1444.26 6
 -2 1 11 61040.1 2651.19 17
 2 -1 -11 56958.6 2360.66 9
 2 -1 -10 16406.5 1441.62 3
 -2 1 10 15244.2 1376.34 17
 2 -1 -10 14301.1 1234.29 9
 2 -1 -9 298651. 6298.37 3
 2 -1 -9 299581. 5767.19 9
 2 -1 -8 5920.27 918.539 3
 2 -1 -7 281988. 6391.32 3
 2 -1 -6 35440.1 2143.91 3
 2 -1 -5 101095. 3305.72 3
 2 -1 -4 573584. 7113.07 3
 2 -1 -3 411988. 5337.56 3
 2 -1 -2 349120. 4335.01 3
 -2 1 1 746834. 6441.20 2
 -2 1 0 8800.68 660.070 2
 2 -1 0 9745.90 561.163 1
 -2 1 -1 96990.7 2215.15 2
 -2 1 -3 37988.8 1586.09 2
 -2 1 -4 118118. 3089.38 2
 -2 1 -5 446758. 6407.46 2
 -2 1 -6 30465.8 1748.49 2
 -2 1 -7 149764. 3972.04 2
 -2 1 -7 151043. 4313.78 3
 -2 1 -8 56355.2 2646.14 3
 -2 1 -9 329.395 243.168 3
 2 -1 9 890.381 339.861 6
 -2 1 -10 103329. 3548.29 3
 2 -1 10 110755. 3611.33 6
 2 -1 11 73610.5 2858.13 6
 2 -1 12 9738.16 966.062 6
 2 -1 13 55971.7 1803.51 12
 2 -1 13 57076.3 2068.76 6
 2 -1 14 26650.7 1174.52 6
 2 -1 14 24749.6 922.232 12
 2 -1 15 26101.2 823.220 6
 -2 0 15 46337.4 1359.65 6
 -2 0 14 31323.5 1418.24 6
 -2 0 13 20675.3 1352.37 6
 2 0 -13 19730.9 1193.95 9
 2 0 -12 171184. 4009.09 9
 2 0 -11 17365.6 1371.96 9
 -2 0 11 17652.8 1421.68 17
 -2 0 10 410602. 6950.80 17
 2 0 -10 392880. 6700.75 9
 -2 0 9 191122. 4750.45 17
 2 0 -9 186782. 4615.03 9
 2 0 -8 57388.3 2774.71 3
 2 0 -7 254248. 5662.29 3
 2 0 -6 103096. 3354.47 3
 2 0 -5 13680.5 1103.49 3
 2 0 -4 533132. 6127.62 3
 2 0 -3 324631. 4432.97 1
 2 0 -3 292758. 4032.89 3
 2 0 -2 16413.8 908.537 1
 2 0 0 53447.4 1562.94 1
 -2 0 0 51231.5 1406.21 2
 2 0 1 27839.7 1223.64 1
 -2 0 -1 30161.2 1128.57 2
 -2 0 -2 435415. 4687.35 2
 -2 0 -3 126024. 2867.63 2
 -2 0 -4 101264. 2788.62 2
 -2 0 -5 407620. 5920.63 2
 -2 0 -6 2802.06 590.910 3
 -2 0 -6 2645.07 503.307 2
 -2 0 -7 83918.3 3150.85 3
 2 0 8 199987. 4969.95 6
 -2 0 -8 199673. 4896.05 3
 -2 0 -9 430.503 230.948 3
 2 0 9 256.653 201.168 6
 2 0 10 138426. 4039.28 6
 2 0 11 84794.8 3015.24 6
 2 0 12 26485.1 1532.19 6
 2 0 13 78732.9 2082.87 12
 2 0 13 83161.0 2339.27 6
 2 0 14 16590.4 832.971 6
 2 0 14 14576.9 664.942 12
 -2 -1 15 66047.0 1735.99 6
 -2 -1 14 23501.3 1283.84 6
 2 1 -13 147304. 3569.13 9
 -2 -1 13 146678. 3699.01 6
 2 1 -12 93931.7 3129.34 9
 2 1 -11 32586.7 1945.97 9
 2 1 -10 9814.91 1090.47 9
 2 1 -10 11721.6 1173.94 3
 -2 -1 10 8116.58 957.170 17
 2 1 -9 120301. 3795.75 3
 2 1 -9 114401. 3671.02 9
 2 1 -8 40420.8 2208.83 3
 2 1 -7 198223. 4606.06 3
 2 1 -6 238323. 4625.63 3
 2 1 -5 393.469 197.991 3
 2 1 -4 617073. 5856.23 3
 2 1 -4 648697. 7158.94 1
 2 1 -3 138349. 3031.62 1
 2 1 -2 3497.36 460.439 1
 2 1 -1 995747. 7464.21 4
 -2 -1 0 101918. 1734.86 2
 2 1 0 104254. 2571.80 4
 -2 -1 -1 634596. 4678.87 2
 2 1 1 580347. 6586.63 4
 -2 -1 -2 644073. 5516.15 2
 -2 -1 -3 18850.4 1080.69 2
 -2 -1 -4 20746.3 1185.61 2
 -2 -1 -5 614025. 8183.55 3
 -2 -1 -6 11804.7 1162.10 3
 -2 -1 -7 378571. 6695.23 3
 -2 -1 -8 172178. 4505.36 3
 2 1 8 181201. 4816.29 6
 -2 -1 -9 252.241 203.219 3
 2 1 9 244.576 243.691 6
 2 1 10 73866.0 2899.17 6
 2 1 11 101424. 3162.54 6
 2 1 12 12955.4 958.635 12
 2 1 12 13076.9 999.116 6
 2 1 13 45688.1 1547.27 6
 2 1 13 44096.8 1446.21 12
 2 1 14 33181.8 917.280 6
 -2 -2 15 37891.8 1340.11 6
 -2 -2 14 8600.65 785.090 6
 2 2 -13 3848.82 607.250 9
 2 2 -12 112319. 3517.52 9
 2 2 -11 97952.8 3145.59 8
 2 2 -11 97583.3 3440.48 9
 2 2 -10 36057.5 2127.30 9
 2 2 -10 35184.6 2001.73 8
 2 2 -10 34455.8 2291.60 1
 2 2 -9 349208. 6551.91 9
 2 2 -9 347566. 7361.97 1
 2 2 -8 8088.54 1100.80 1
 2 2 -7 564110. 6986.76 3
 2 2 -7 567748. 8684.05 1
 2 2 -6 126799. 3804.69 1
 2 2 -6 131762. 3023.00 3
 2 2 -5 354082. 5917.78 1
 2 2 -5 371066. 4379.51 3
 2 2 -4 130070. 3338.89 1
 2 2 -3 97122.5 2748.43 1
 2 2 -2 39783.4 1744.32 1
 2 2 -2 38090.3 1651.16 4
 2 2 -1 762486. 7587.78 1
 2 2 -1 774438. 7480.10 4
 2 2 0 208270. 3955.00 1
 2 2 0 223303. 4204.01 4
 2 2 1 281665. 5024.06 4
 2 2 2 421074. 6641.07 4
 -2 -2 -3 64013.1 2528.28 3
 -2 -2 -4 164452. 4114.84 3
 -2 -2 -5 216076. 4808.92 3
 -2 -2 -6 2730.69 560.723 3
 -2 -2 -7 34203.8 1979.89 3
 2 2 7 39931.6 2358.84 6
 2 2 8 66682.7 2947.41 6
 -2 -2 -8 62881.8 2626.02 3
 2 2 9 134.855 184.105 6
 2 2 10 62781.3 2503.27 12
 2 2 10 62900.5 2546.61 6
 2 2 11 53243.0 2083.34 12
 2 2 11 53968.3 2105.91 6
 2 2 12 933.526 247.442 12
 2 2 12 1112.99 249.620 6
 2 2 13 46261.5 1280.04 12
 2 2 13 46830.5 1217.18 6
 -2 -3 15 47669.1 1453.47 6
 -2 -3 14 48006.5 1809.74 6
 2 3 -13 13919.2 1154.95 9
 2 3 -12 83507.1 3051.22 9
 2 3 -12 84041.4 2746.88 8
 2 3 -11 39474.3 2215.61 9
 2 3 -11 38844.1 2070.27 8
 2 3 -10 164921. 4502.49 8
 2 3 -10 164268. 5135.53 1
 2 3 -10 168464. 4674.08 9
 2 3 -9 105261. 4203.71 1
 2 3 -9 107361. 3777.07 8
 2 3 -9 98854.5 3585.87 9
 2 3 -8 57009.1 2967.15 1
 2 3 -7 21785.5 1738.80 1
 2 3 -6 78096.3 3046.75 1
 2 3 -5 118351. 3591.87 1
 2 3 -4 211838. 4650.65 1
 2 3 -3 844883. 9056.38 1
 2 3 -2 58853.6 2281.42 4
 2 3 -2 58733.9 2339.22 1
 2 3 -1 308193. 5254.00 1
 2 3 -1 298208. 5147.98 4
 2 3 0 494841. 6878.92 1
 2 3 0 468249. 6758.52 4
 2 3 1 34595.9 1958.35 4
 -2 -3 -1 49455.0 2013.87 3
 2 3 2 398638. 6968.16 4
 -2 -3 -2 402173. 6081.51 3
 2 3 3 24423.5 1825.49 4
 -2 -3 -3 28763.8 1680.81 3
 -2 -3 -4 40308.8 2051.32 3
 2 3 4 45378.0 2600.03 4
 -2 -3 -5 80579.2 2938.05 3
 2 3 5 86901.9 3764.47 4
 -2 -3 -6 37935.2 2028.53 3
 2 3 6 36104.9 2017.29 20
 2 3 6 35115.2 2294.34 6
 2 3 6 39032.2 2595.54 4
 -2 -3 -7 18925.5 1449.79 3
 2 3 7 22884.6 1522.79 20
 2 3 7 22173.7 1757.83 6
 2 3 7 22279.9 1902.17 4
 2 3 8 68227.2 2901.43 6
 2 3 8 67175.7 2899.57 12
 2 3 9 594.901 292.861 12
 2 3 9 169.690 137.625 6
 2 3 10 106752. 2993.34 6
 2 3 10 110822. 3156.98 12
 2 3 11 35979.5 1562.52 12
 2 3 11 36446.8 1473.73 6
 2 3 12 13682.0 656.016 6
 2 3 12 15117.7 820.305 12
 2 4 -15 65463.2 1684.50 11
 -2 -4 15 61273.6 1472.85 6
 -2 -4 14 20913.1 1112.04 6
 2 4 -13 50526.5 1897.41 8
 2 4 -12 21514.9 1551.02 9
 2 4 -12 20473.6 1405.82 8
 2 4 -11 23584.7 1642.45 8
 2 4 -11 23097.3 1702.59 9
 2 4 -10 31507.9 2290.01 1
 2 4 -10 30479.9 2022.44 9
 2 4 -10 29050.5 1936.07 8
 2 4 -9 156646. 4650.12 9
 2 4 -9 162876. 5269.38 1
 2 4 -9 165931. 4823.49 8
 2 4 -8 82959.1 3425.90 9
 2 4 -8 90163.7 3821.06 1
 2 4 -8 88645.5 3646.76 8
 2 4 -7 174893. 5041.00 1
 2 4 -6 852235. 10796.9 1
 2 4 -5 13531.6 1319.49 1
 2 4 -4 690291. 9237.11 1
 2 4 -3 211584. 4943.81 1
 2 4 -2 22270.8 1574.28 1
 2 4 -1 212758. 4843.52 4
 2 4 -1 224677. 4989.44 1
 2 4 0 15336.2 1326.46 4
 2 4 1 4553.63 767.661 4
 2 4 2 328872. 6802.82 4
 2 4 3 97652.4 3882.64 4
 2 4 4 84550.9 3751.34 4
 2 4 4 81927.3 3534.98 12
 2 4 5 219704. 5435.84 10
 2 4 5 213980. 5310.12 20
 2 4 5 225998. 5989.34 12
 2 4 5 228160. 6338.06 4
 2 4 6 13221.3 1248.71 20
 2 4 6 14979.5 1544.51 12
 2 4 6 15984.7 1682.97 4
 2 4 7 99750.9 3682.79 12
 2 4 7 101395. 3222.65 20
 2 4 8 106291. 3299.10 6
 2 4 8 107874. 3042.04 20
 2 4 9 740.976 307.306 12
 2 4 9 644.588 249.417 6
 2 4 10 48753.4 1872.07 12
 2 4 11 37793.5 1358.25 12
 2 5 -15 25996.0 1005.62 11
 -2 -5 14 22469.1 978.426 6
 2 5 -14 20292.3 961.737 8
 -2 -5 13 39231.9 1599.30 6
 2 5 -13 38607.5 1666.84 8
 2 5 -12 44688.1 2048.00 8
 2 5 -11 10550.5 1105.30 8
 2 5 -10 23584.2 1788.61 9
 2 5 -10 27112.1 1888.13 8
 2 5 -9 284633. 7133.17 1
 2 5 -9 268117. 6184.14 8
 2 5 -8 474.420 298.339 9
 2 5 -8 1734.02 562.574 1
 2 5 -8 2452.63 634.042 8
 2 5 -7 375453. 7735.54 8
 2 5 -7 381475. 7898.00 1
 2 5 -6 46817.4 2691.42 1
 2 5 -5 88579.2 3602.11 1
 2 5 -4 42472.9 2441.83 1
 2 5 -3 88860.9 3418.30 1
 2 5 -2 45845.5 2454.38 1
 2 5 -1 335229. 6610.07 4
 2 5 0 69821.3 3097.13 4
 2 5 1 51032.8 2699.06 4
 2 5 2 363502. 6694.07 16
 2 5 2 379917. 7077.05 10
 2 5 2 393441. 7713.50 4
 2 5 2 380318. 7525.32 20
 2 5 3 36386.9 2346.57 20
 2 5 3 36140.7 2366.42 12
 2 5 3 36966.9 2178.43 10
 2 5 3 34127.3 2065.15 16
 2 5 3 39561.9 2524.36 4
 2 5 4 59500.0 3084.65 12
 2 5 4 57291.7 2688.86 10
 2 5 4 58464.1 2942.03 20
 2 5 4 60017.1 3195.69 4
 2 5 5 329668. 7201.86 12
 2 5 5 317835. 6179.79 10
 2 5 6 4395.46 820.664 12
 2 5 6 3360.23 633.258 20
 2 5 7 73834.6 2636.86 20
 2 5 7 71237.5 2927.60 12
 2 5 8 94533.9 3035.54 12
 2 5 8 96310.2 2639.14 20
 2 5 9 13474.2 990.667 12
 2 5 9 14356.3 839.047 20
 2 5 10 31887.4 1237.99 12
 2 6 -15 36027.4 1009.98 11
 2 6 -14 28228.7 1208.40 11
 2 6 -14 28871.3 1099.38 8
 2 6 -13 20673.4 1169.10 8
 2 6 -12 107163. 3078.43 8
 2 6 -11 1672.13 447.039 8
 2 6 -10 38583.1 2200.65 8
 2 6 -9 68851.8 3094.07 8
 2 6 -8 2005.14 582.839 1
 2 6 -8 2097.37 554.888 8
 2 6 -7 48522.9 2899.40 1
 2 6 -7 46695.7 2592.17 18
 2 6 -7 48412.3 2795.03 8
 2 6 -6 162262. 5198.82 1
 2 6 -6 163149. 4977.77 18
 2 6 -5 35682.6 2499.67 8
 2 6 -5 38666.7 2670.63 20
 2 6 -5 40802.3 2583.42 18
 2 6 -5 39723.9 2527.38 1
 2 6 -4 183074. 5600.68 18
 2 6 -4 174895. 5506.92 20
 2 6 -4 183968. 5300.00 1
 2 6 -3 324635. 7442.79 20
 2 6 -3 332730. 7673.64 18
 2 6 -2 52832.6 3084.88 18
 2 6 -2 53858.0 2994.72 20
 2 6 -1 495482. 8011.84 16
 2 6 -1 504463. 9016.11 20
 2 6 -1 492015. 9270.74 18
 2 6 0 18572.1 1603.44 12
 2 6 0 20110.5 1619.08 10
 2 6 0 18564.6 1682.94 18
 2 6 0 20483.6 1808.81 20
 2 6 0 22522.6 1713.11 16
 2 6 0 20107.8 1764.44 4
 2 6 1 82209.2 3253.72 16
 2 6 1 79706.0 3400.32 12
 2 6 1 83624.0 3331.66 10
 2 6 1 76239.3 3164.20 18
 2 6 1 83447.4 3636.83 20
 2 6 1 86212.5 3698.73 4
 2 6 2 56933.0 2929.30 12
 2 6 2 59489.4 2769.53 10
 2 6 2 57802.4 2723.05 16
 2 6 2 61545.5 3144.25 4
 2 6 2 61097.4 3096.14 20
 2 6 3 10074.4 1235.86 12
 2 6 3 10834.6 1295.64 20
 2 6 3 10358.6 1125.36 10
 2 6 4 11328.9 1278.55 20
 2 6 4 12465.2 1367.98 12
 2 6 4 12408.3 1192.98 10
 2 6 5 273503. 6186.86 12
 2 6 5 275709. 5318.09 10
 2 6 5 264403. 5656.53 20
 2 6 6 12567.8 1218.03 12
 2 6 6 11627.7 1082.74 20
 2 6 7 55649.6 2258.81 12
 2 6 7 55238.6 2051.82 20
 2 6 8 62709.7 2045.58 12
 2 6 8 66697.2 1875.09 20
 2 6 9 688.439 177.369 12
 2 7 -14 3411.63 343.292 11
 2 7 -14 3721.22 355.420 8
 2 7 -13 9095.82 719.019 11
 2 7 -13 9299.40 718.074 8
 2 7 -12 61843.1 2164.27 11
 2 7 -12 67020.0 2262.65 8
 2 7 -11 7556.30 838.412 11
 2 7 -11 7909.88 885.980 8
 2 7 -10 27920.1 1784.00 8
 2 7 -9 82610.4 3252.65 8
 2 7 -8 22806.6 1798.16 8
 2 7 -7 63271.8 3119.45 8
 2 7 -6 228481. 6183.31 8
 2 7 -5 235.466 315.070 20
 2 7 -5 458.978 294.244 1
 2 7 -5 657.383 354.295 18
 2 7 -5 737.585 360.630 8
 2 7 -4 130225. 4771.30 18
 2 7 -4 119199. 4536.65 20
 2 7 -3 70749.0 3568.58 18
 2 7 -3 69913.6 3468.18 20
 2 7 -3 71590.3 3195.99 16
 2 7 -2 48130.7 2934.78 18
 2 7 -2 47753.6 2585.83 16
 2 7 -2 46635.4 2798.68 20
 2 7 -1 10794.8 1196.60 10
 2 7 -1 10865.3 1338.70 18
 2 7 -1 12001.3 1290.45 16
 2 7 -1 11269.3 1379.21 20
 2 7 0 46641.9 2564.01 18
 2 7 0 53152.0 2655.87 12
 2 7 0 49231.9 2518.41 10
 2 7 0 48463.8 2819.76 20
 2 7 0 47383.9 2495.36 16
 2 7 1 8708.07 1076.46 12
 2 7 1 8078.45 1137.89 20
 2 7 1 9029.36 1064.55 10
 2 7 1 8441.94 1053.49 16
 2 7 2 118153. 3954.16 12
 2 7 2 125072. 3802.86 10
 2 7 2 117947. 4233.60 20
 2 7 3 67293.5 2930.90 12
 2 7 3 75485.1 2841.05 10
 2 7 3 69756.9 3120.89 20
 2 7 4 38302.0 1902.88 10
 2 7 4 36859.6 2115.08 20
 2 7 4 36699.9 2085.45 12
 2 7 5 78968.9 2820.76 12
 2 7 5 80270.2 2792.27 20
 2 7 6 25376.5 1384.28 12
 2 7 6 27373.6 1430.43 20
 2 7 7 43616.6 1497.72 12
 2 7 7 47839.1 1568.46 20
 2 7 8 37282.1 1011.67 12
 2 8 -13 1291.48 238.791 8
 2 8 -12 42581.4 1374.72 11
 2 8 -12 45129.1 1622.56 8
 2 8 -11 64904.8 2226.48 8
 2 8 -10 49278.4 2132.58 8
 2 8 -9 131226. 3761.07 8
 2 8 -8 1756.28 453.863 8
 2 8 -7 25766.3 1849.51 8
 2 8 -6 86958.2 3471.96 8
 2 8 -5 1147.75 432.679 16
 2 8 -4 25825.8 2052.51 20
 2 8 -4 25818.8 1895.60 16
 2 8 -3 155400. 5000.60 20
 2 8 -3 159151. 4611.38 16
 2 8 -2 18468.4 1556.10 16
 2 8 -2 20606.6 1590.14 10
 2 8 -2 19604.6 1754.22 20
 2 8 -1 105071. 4017.16 20
 2 8 -1 107628. 3683.67 16
 2 8 -1 108070. 3582.95 10
 2 8 0 180637. 5175.17 20
 2 8 0 187930. 4615.29 10
 2 8 0 177600. 4598.68 16
 2 8 1 75226.0 2801.53 10
 2 8 1 76199.8 3250.39 20
 2 8 2 106690. 3686.42 20
 2 8 2 108584. 3191.60 10
 2 8 3 42808.6 1913.94 12
 2 8 3 45258.2 1904.81 10
 2 8 3 42873.8 2181.92 20
 2 8 4 18598.0 1137.37 12
 2 8 4 20487.1 1350.59 20
 2 8 5 28004.0 1169.61 12
 2 8 5 32440.6 1463.59 20
 2 8 6 8461.27 611.081 20
 2 9 -12 36398.4 1159.07 8
 2 9 -11 3941.30 455.055 8
 2 9 -11 3403.90 359.810 16
 2 9 -10 19913.4 1073.08 16
 2 9 -10 20989.7 1167.25 8
 2 9 -9 54875.1 2034.41 8
 2 9 -9 56642.4 2108.15 16
 2 9 -8 4692.60 637.249 8
 2 9 -8 5493.27 716.868 16
 2 9 -7 52108.6 2161.30 8
 2 9 -7 52872.3 2337.91 16
 2 9 -6 48594.1 2308.01 16
 2 9 -5 11179.8 1118.83 16
 2 9 -4 35886.7 2000.08 16
 2 9 -4 38669.5 1982.25 10
 2 9 -3 201029. 5085.80 20
 2 9 -3 214810. 4665.65 10
 2 9 -3 212754. 4785.12 16
 2 9 -2 21904.2 1472.26 10
 2 9 -2 22268.2 1522.67 16
 2 9 -2 19815.0 1588.91 20
 2 9 -1 106513. 3150.74 10
 2 9 -1 101389. 3542.23 20
 2 9 -1 100756. 3139.90 16
 2 9 0 16085.7 1169.54 10
 2 9 0 17224.9 1419.04 20
 2 9 1 10583.4 1055.30 20
 2 9 1 9431.20 840.269 10
 2 9 2 12509.2 887.779 10
 2 9 2 12407.3 1048.78 20
 2 9 3 28246.8 1412.63 20
 2 9 4 545.305 181.620 20
 2 9 5 56126.6 1286.60 20
 2 10 -9 53714.4 1321.87 10
 2 10 -9 56803.9 1420.49 16
 2 10 -8 18842.2 936.883 10
 2 10 -8 19159.5 981.813 16
 2 10 -7 52447.3 1795.35 16
 2 10 -7 48734.3 1691.46 10
 2 10 -6 76571.7 2258.33 10
 2 10 -6 78581.5 2325.96 16
 2 10 -5 211.577 156.665 10
 2 10 -5 155.790 112.939 16
 2 10 -4 14187.3 1011.99 10
 2 10 -4 13716.3 1009.70 16
 2 10 -3 19635.7 1173.40 10
 2 10 -3 17456.0 1124.63 16
 2 10 -2 176.191 123.817 10
 2 10 -1 27015.6 1460.97 20
 2 10 -1 26980.1 1264.21 10
 2 10 0 38383.3 1643.99 20
 2 10 0 35652.0 1346.73 10
 2 10 1 604.719 163.912 10
 2 10 1 787.681 218.632 20
 2 10 2 42388.3 1372.58 20
 2 11 -7 12439.4 568.529 10
 2 11 -6 10958.8 603.181 10
 2 11 -5 189.014 103.037 10
 2 11 -4 6274.43 484.887 10
 2 11 -3 27269.2 971.699 10
 2 11 -2 27.4627 58.3045 10
 -3 13 -1 48235.1 1184.57 15
 -3 13 -2 10206.2 597.123 15
 -3 13 -3 65694.1 1596.63 15
 -3 13 -4 29694.8 1102.39 15
 -3 13 -5 193.458 107.804 15
 -3 13 -6 13807.6 718.806 15
 -3 12 2 55403.4 1486.26 15
 -3 12 1 13862.4 845.668 15
 -3 12 0 21417.7 1136.03 15
 -3 12 -1 24834.7 1297.91 15
 3 -12 2 1150.31 252.474 7
 -3 12 -2 780.352 268.829 15
 -3 12 -3 2435.26 443.542 15
 3 -12 3 1916.17 353.666 7
 3 -12 4 7142.82 706.280 7
 -3 12 -4 7112.38 762.055 15
 -3 12 -5 15304.5 1118.29 15
 -3 12 -6 2421.89 452.001 15
 -3 12 -7 93526.9 2598.62 15
 -3 12 -8 269.593 166.336 15
 -3 12 -9 17366.3 856.467 15
 -3 11 5 47165.3 1206.11 15
 -3 11 4 38789.5 1372.94 15
 -3 11 3 422.853 200.927 15
 -3 11 2 16527.8 1131.84 15
 -3 11 1 6996.07 786.819 15
 3 -11 0 435.717 201.553 7
 -3 11 0 819.528 326.623 15
 3 -11 1 18054.1 1235.35 7
 -3 11 -1 18632.7 1406.48 15
 3 -11 2 64978.1 2482.55 7
 -3 11 -2 68993.4 2759.28 15
 -3 11 -3 2460.59 547.611 15
 -3 11 -4 136628. 4005.28 15
 -3 11 -5 3159.61 624.501 15
 -3 11 -6 62366.6 2696.21 15
 -3 11 -7 76492.9 2929.82 15
 -3 11 -8 865.489 303.766 15
 -3 11 -9 25277.2 1405.99 15
 -3 11 -10 18087.1 1004.42 15
 -3 11 -11 1188.47 205.125 15
 -3 10 7 16887.5 687.062 15
 -3 10 6 414.071 155.666 20
 -3 10 6 472.247 176.990 15
 -3 10 5 7142.77 711.214 20
 -3 10 5 7039.33 704.338 15
 -3 10 4 15229.3 1139.62 15
 -3 10 4 14830.6 1147.77 20
 -3 10 3 520.396 209.619 15
 -3 10 2 29937.9 1818.70 15
 3 -10 -1 73671.1 2601.18 7
 -3 10 1 66583.5 2836.73 15
 -3 10 0 13988.6 1351.84 15
 3 -10 0 14401.0 1243.33 7
 -3 10 -1 197795. 5134.43 15
 -3 10 -2 5451.56 892.833 15
 -3 10 -3 194138. 5281.49 15
 -3 10 -4 40141.9 2422.66 15
 -3 10 -5 1363.02 474.711 15
 -3 10 -6 13586.7 1423.41 15
 -3 10 -7 30160.4 2134.64 11
 -3 10 -7 31647.8 2156.30 15
 -3 10 -8 44572.9 2591.95 11
 -3 10 -8 48211.8 2604.81 15
 -3 10 -9 33338.0 2041.26 11
 -3 10 -9 34276.1 1949.68 15
 -3 10 -10 55186.2 2303.18 11
 -3 10 -10 56160.7 2162.45 15
 -3 10 -11 204.129 150.410 11
 -3 10 -11 227.651 131.967 15
 -3 10 -12 22875.5 863.347 15
 -3 9 8 3242.17 363.976 15
 -3 9 8 2911.73 359.668 20
 -3 9 7 20308.3 1155.85 20
 -3 9 7 19247.7 1088.03 15
 -3 9 6 3896.97 613.443 20
 -3 9 6 4167.72 604.686 15
 -3 9 5 24886.2 1724.57 20
 -3 9 5 26538.4 1655.19 15
 -3 9 4 33412.0 2118.39 20
 -3 9 4 33177.0 1979.93 15
 -3 9 3 14709.5 1389.30 15
 -3 9 3 14912.3 1436.14 20
 3 -9 -2 150998. 4023.25 7
 -3 9 2 143015. 4403.24 15
 3 -9 -1 49208.8 2443.61 7
 -3 9 1 43918.8 2504.09 15
 -3 9 0 87560.5 3551.00 15
 -3 9 -1 75222.0 3357.08 15
 -3 9 -2 18980.7 2011.31 5
 -3 9 -2 18534.3 1687.62 15
 -3 9 -3 38407.7 2465.45 15
 -3 9 -3 42730.8 2969.59 5
 -3 9 -4 49113.8 2817.47 15
 -3 9 -5 185579. 5550.17 15
 -3 9 -5 168302. 5377.75 11
 -3 9 -6 45815.9 2885.69 11
 -3 9 -7 165275. 5603.59 11
 -3 9 -8 17298.7 1809.77 11
 -3 9 -9 151979. 4855.75 11
 -3 9 -10 20218.1 1579.50 11
 -3 9 -11 8638.67 902.692 11
 -3 9 -12 21318.4 1195.09 11
 -3 9 -13 16191.3 829.725 11
 -3 8 10 21345.2 768.072 20
 -3 8 9 15063.3 875.379 20
 -3 8 8 28048.9 1449.18 20
 -3 8 8 27371.4 1393.28 15
 -3 8 8 25873.1 1113.03 17
 -3 8 7 70060.7 2666.76 20
 -3 8 7 67380.0 2107.85 17
 -3 8 7 67160.0 2516.57 15
 -3 8 6 2635.74 598.776 20
 -3 8 6 2423.75 554.027 15
 -3 8 6 2976.90 510.162 17
 -3 8 5 148587. 4472.73 15
 -3 8 5 156157. 4965.90 20
 -3 8 4 31886.2 2129.21 15
 -3 8 4 32014.8 2295.17 20
 3 -8 -3 17433.6 1421.31 7
 -3 8 3 16190.3 1624.54 20
 -3 8 3 16621.8 1576.73 15
 -3 8 2 33692.2 2369.04 5
 3 -8 -2 36162.6 2154.20 7
 -3 8 2 31619.4 2183.21 15
 3 -8 -1 38385.8 2320.03 7
 -3 8 1 40141.9 2729.16 5
 -3 8 1 35155.6 2303.92 15
 -3 8 1 38963.3 2214.31 14
 -3 8 0 4815.58 1013.84 5
 -3 8 0 2161.84 570.755 15
 -3 8 -1 174535. 5145.67 15
 -3 8 -2 201580. 5564.75 15
 -3 8 -3 85767.1 3668.64 15
 -3 8 -4 94587.8 3543.10 2
 -3 8 -4 103381. 4219.04 11
 -3 8 -4 106366. 4169.08 15
 -3 8 -4 108389. 4641.29 5
 -3 8 -5 24156.0 2124.44 11
 -3 8 -5 22092.8 1752.75 2
 -3 8 -5 23724.1 2087.42 5
 -3 8 -5 25051.9 1933.97 14
 -3 8 -6 189315. 6136.86 11
 -3 8 -6 172517. 5025.94 2
 -3 8 -6 181990. 5493.89 5
 -3 8 -6 179274. 5324.71 14
 -3 8 -7 23777.3 2242.05 11
 -3 8 -7 22170.4 1868.54 2
 -3 8 -7 23673.5 2013.69 14
 -3 8 -8 20516.8 2073.94 11
 -3 8 -8 20091.8 1872.58 14
 -3 8 -9 5421.97 986.617 11
 -3 8 -9 4880.26 918.289 14
 -3 8 -10 18731.7 1597.59 11
 -3 8 -10 17444.2 1499.00 14
 -3 8 -11 7400.00 909.546 11
 -3 8 -11 6115.29 766.999 14
 -3 8 -12 50227.0 1996.46 11
 -3 8 -12 42856.0 1696.94 14
 -3 8 -13 36646.3 1393.37 11
 -3 8 -13 31328.9 1130.50 14
 3 -8 14 2952.32 295.561 19
 -3 7 11 21900.9 813.410 20
 -3 7 10 87386.0 2169.19 20
 -3 7 10 80962.4 1801.45 17
 -3 7 9 6880.23 749.144 20
 -3 7 9 6896.05 648.190 17
 -3 7 9 6609.37 707.344 15
 -3 7 8 18889.9 1403.55 20
 -3 7 8 17731.8 1195.61 17
 -3 7 8 18504.9 1369.78 15
 -3 7 7 83664.6 3269.15 20
 -3 7 7 80309.0 2863.59 17
 -3 7 7 79545.1 3192.94 15
 -3 7 6 5115.32 924.412 20
 -3 7 6 4973.06 879.314 15
 -3 7 5 101014. 4325.93 20
 -3 7 5 92838.4 3818.12 15
 -3 7 4 54844.9 3199.76 20
 -3 7 4 53880.9 2924.94 15
 3 -7 -4 58408.5 2668.72 7
 3 -7 -3 65300.7 2918.79 7
 -3 7 3 68121.6 3270.72 5
 -3 7 3 58804.4 3063.55 15
 -3 7 3 61060.6 3274.53 20
 3 -7 -2 95720.9 3635.39 7
 -3 7 2 93411.2 3805.38 15
 -3 7 2 93445.4 3508.19 14
 -3 7 1 293906. 6368.42 2
 -3 7 0 15536.4 1425.92 2
 -3 7 -1 212317. 5302.14 2
 -3 7 -2 129860. 4118.77 2
 -3 7 -3 53165.8 2624.17 2
 -3 7 -4 129422. 4209.41 2
 -3 7 -5 2012.42 600.145 11
 -3 7 -5 2464.83 603.763 2
 -3 7 -6 5565.76 1078.02 11
 -3 7 -6 6332.75 990.878 2
 -3 7 -6 6884.34 1085.24 14
 -3 7 -7 91726.1 4471.45 11
 -3 7 -7 87832.8 3720.04 2
 -3 7 -8 120835. 5009.01 11
 -3 7 -8 122962. 4453.01 2
 -3 7 -9 58232.0 3138.63 11
 -3 7 -10 133395. 4292.69 11
 -3 7 -11 60.2279 155.522 11
 -3 7 -12 72904.9 2483.32 11
 -3 7 -13 40914.4 1545.68 11
 -3 7 -13 41801.7 1573.05 14
 -3 7 -14 2873.51 311.856 14
 3 -7 14 4548.11 403.062 19
 -3 6 12 4536.70 357.821 20
 -3 6 11 5368.28 533.395 20
 -3 6 10 66085.4 2247.99 20
 -3 6 10 64814.4 2064.84 17
 -3 6 9 8633.18 959.820 20
 -3 6 9 8396.54 936.750 15
 -3 6 9 8350.31 858.361 17
 -3 6 8 37547.0 2174.39 20
 -3 6 8 37590.9 2039.13 17
 -3 6 8 35965.9 2155.90 15
 -3 6 7 149103. 4842.23 15
 -3 6 6 59028.1 3225.25 15
 -3 6 5 112445. 4518.79 15
 3 -6 -5 105116. 3626.46 7
 -3 6 4 390673. 8121.65 2
 -3 6 4 410557. 8458.65 15
 -3 6 3 119499. 4354.59 2
 -3 6 2 308063. 6797.47 2
 -3 6 1 76488.6 3303.71 2
 -3 6 0 2435.44 585.297 2
 -3 6 -1 276238. 5940.13 2
 -3 6 -2 89879.7 3407.30 2
 -3 6 -3 4050.07 738.064 2
 -3 6 -4 236919. 5614.38 2
 -3 6 -5 232544. 5708.81 2
 -3 6 -6 80498.6 3466.78 2
 -3 6 -7 298216. 7872.67 11
 -3 6 -7 290348. 6777.53 2
 -3 6 -8 881.116 417.760 11
 -3 6 -8 875.830 436.552 2
 -3 6 -9 103504. 4051.37 11
 -3 6 -9 115882. 4370.78 2
 -3 6 -10 20694.4 1667.87 11
 -3 6 -11 530.045 276.514 11
 -3 6 -12 6086.62 715.196 11
 -3 6 -13 28633.1 1275.36 11
 3 -6 13 28445.6 1332.52 19
 3 -6 14 5466.47 448.812 19
 -3 5 12 24758.7 1077.10 20
 -3 5 11 5044.50 622.430 20
 -3 5 11 5907.57 636.251 17
 -3 5 10 77461.0 2761.55 20
 -3 5 10 74357.4 2577.10 17
 -3 5 9 2166.78 554.898 15
 -3 5 9 1801.31 475.669 17
 -3 5 8 2184.04 604.714 15
 -3 5 7 205744. 6642.27 2
 3 -5 -7 226432. 6384.83 3
 -3 5 7 224562. 6158.21 15
 3 -5 -7 213466. 5015.58 7
 3 -5 -6 2019.29 519.607 7
 -3 5 6 777.642 414.922 2
 3 -5 -6 864.997 402.760 3
 -3 5 6 996.518 426.249 15
 3 -5 -5 110723. 4253.52 3
 -3 5 5 109763. 4609.16 2
 -3 5 4 122368. 4641.17 2
 -3 5 3 11115.5 1344.66 2
 -3 5 2 143357. 4502.49 2
 -3 5 1 106273. 3708.98 2
 -3 5 0 12058.0 1232.06 2
 -3 5 -1 267866. 5672.01 2
 -3 5 -2 433036. 7233.04 2
 -3 5 -3 65979.6 2881.85 2
 -3 5 -4 328820. 6503.89 2
 -3 5 -5 21071.7 1707.51 2
 -3 5 -6 141620. 4625.50 2
 -3 5 -7 58748.5 3066.95 2
 -3 5 -8 6770.11 1073.10 11
 -3 5 -8 8142.56 1193.66 2
 -3 5 -9 54264.4 2793.54 11
 -3 5 -9 58215.8 3103.23 2
 -3 5 -9 53191.3 2749.73 3
 -3 5 -10 37041.0 2139.74 11
 3 -5 11 44985.1 2038.64 6
 -3 5 -11 46128.7 2183.60 11
 3 -5 12 63693.5 2201.93 6
 -3 5 -12 58776.5 2126.42 11
 3 -5 13 120278. 2597.16 6
 3 -5 13 109751. 2584.25 19
 3 -5 14 4798.21 401.580 19
 -3 5 -15 58194.4 1181.75 14
 -3 4 13 47236.9 1318.28 20
 -3 4 12 15885.6 1012.89 20
 -3 4 12 17218.1 1049.36 17
 -3 4 11 4488.31 637.900 17
 -3 4 10 137646. 3851.80 17
 -3 4 9 10090.7 1162.24 17
 -3 4 9 10330.7 1206.54 15
 3 -4 -8 5022.40 935.435 3
 -3 4 8 4440.49 832.586 15
 3 -4 -8 3541.56 652.644 7
 3 -4 -7 93886.0 4109.33 3
 -3 4 7 91264.7 3874.87 15
 3 -4 -7 85846.8 3335.60 7
 3 -4 -6 1882.37 590.707 3
 3 -4 -5 108701. 4096.61 3
 -3 4 4 346930. 7606.45 2
 3 -4 -4 336343. 6777.77 3
 -3 4 3 3597.08 742.527 2
 -3 4 2 210908. 5258.80 2
 -3 4 1 239894. 5292.72 2
 -3 4 0 129726. 3725.35 2
 -3 4 -1 554154. 7633.78 2
 -3 4 -2 10097.8 1051.42 2
 -3 4 -3 124933. 3847.01 2
 -3 4 -4 13378.4 1282.51 2
 -3 4 -5 150810. 4434.72 2
 -3 4 -6 77560.2 3280.94 2
 -3 4 -7 136121. 4520.55 2
 -3 4 -8 45275.3 2609.18 11
 -3 4 -8 46949.0 2675.85 2
 -3 4 -9 158052. 4497.81 11
 3 -4 9 163548. 4493.55 6
 -3 4 -9 166085. 5026.68 2
 -3 4 -9 162353. 4895.46 3
 -3 4 -10 117101. 3575.43 11
 3 -4 10 112763. 3598.71 6
 3 -4 11 1960.69 463.049 6
 3 -4 12 143084. 3497.12 6
 3 -4 12 135349. 3291.62 19
 3 -4 13 7197.43 688.598 6
 3 -4 13 6932.14 613.397 19
 3 -4 14 309.334 135.359 6
 -3 3 13 44725.3 1513.08 20
 -3 3 13 42819.0 1310.36 6
 -3 3 12 15305.2 997.341 6
 -3 3 12 16205.2 1129.73 17
 -3 3 11 11187.0 1079.66 17
 -3 3 11 11043.8 977.188 6
 3 -3 -11 12408.3 949.765 9
 3 -3 -10 49519.2 2102.61 9
 -3 3 10 46364.5 2387.99 17
 -3 3 9 12291.7 1360.43 17
 -3 3 9 13728.2 1375.57 15
 3 -3 -9 12012.9 1164.67 7
 -3 3 8 33868.6 2229.91 15
 3 -3 -8 34991.1 2494.25 3
 3 -3 -8 33361.9 2053.43 7
 3 -3 -7 163872. 5336.89 3
 3 -3 -6 5964.26 988.377 3
 3 -3 -5 117557. 4109.66 3
 3 -3 -4 106199. 3683.28 3
 -3 3 3 37559.8 2261.10 2
 -3 3 2 468710. 7444.57 2
 3 -3 -2 462883. 4802.35 1
 3 -3 -1 409318. 3734.86 1
 -3 3 1 428346. 6601.21 2
 -3 3 0 10753.5 995.906 2
 -3 3 -1 20398.3 1364.59 2
 3 -3 1 20954.2 698.641 4
 -3 3 -2 343659. 5699.36 2
 -3 3 -3 13581.3 1189.45 2
 -3 3 -4 274880. 5478.55 2
 -3 3 -5 230624. 5206.16 2
 -3 3 -6 63039.5 2824.16 2
 -3 3 -7 224825. 5568.89 2
 3 -3 8 27602.7 1940.40 6
 -3 3 -8 34090.0 2201.36 2
 -3 3 -9 168056. 4855.96 2
 3 -3 9 160468. 4525.82 6
 -3 3 -9 161232. 4867.83 3
 3 -3 10 11962.9 1209.49 6
 3 -3 11 4796.64 733.265 6
 3 -3 11 4073.35 627.640 19
 3 -3 12 20423.1 1350.90 6
 3 -3 12 19732.9 1172.20 19
 3 -3 13 51881.4 1886.64 6
 3 -3 14 16049.0 848.686 6
 -3 2 14 546.493 137.778 6
 -3 2 14 538.416 148.623 20
 -3 2 13 21027.8 1122.69 6
 -3 2 12 66205.9 2349.40 6
 -3 2 12 67302.5 2462.28 17
 3 -2 -12 65796.4 2130.05 9
 -3 2 11 6045.68 835.932 17
 3 -2 -11 5943.10 733.608 9
 3 -2 -10 127139. 3644.77 9
 -3 2 10 132221. 4087.82 17
 3 -2 -9 30848.6 2189.18 3
 -3 2 9 33998.5 2233.28 17
 3 -2 -9 31639.1 1952.25 7
 3 -2 -8 222546. 6197.94 3
 3 -2 -8 221735. 5287.87 7
 -3 2 8 219864. 5509.91 15
 3 -2 -7 247231. 6343.69 3
 3 -2 -6 127135. 4297.66 3
 3 -2 -5 234550. 5508.29 3
 3 -2 -4 799634. 9208.88 3
 3 -2 -3 1202.01 299.904 1
 3 -2 -2 392989. 4611.23 1
 -3 2 2 406452. 6403.75 2
 -3 2 1 980351. 9341.00 2
 3 -2 -1 966555. 6722.94 1
 3 -2 0 175025. 2731.82 1
 -3 2 0 183014. 3830.37 2
 3 -2 0 180012. 2487.21 4
 -3 2 -1 976656. 8816.28 2
 3 -2 1 999999. 6861.54 4
 -3 2 -2 359757. 5456.63 2
 -3 2 -3 117059. 3283.32 2
 -3 2 -4 305210. 5452.71 2
 -3 2 -5 37975.3 2046.38 2
 -3 2 -6 36363.3 2078.17 2
 -3 2 -7 116077. 3892.19 2
 -3 2 -8 61532.9 2802.36 2
 3 -2 8 53205.8 2712.28 6
 -3 2 -8 60925.7 3022.14 3
 3 -2 9 33581.7 2083.06 6
 -3 2 -9 32446.6 2162.04 3
 3 -2 9 35952.2 1983.45 19
 3 -2 10 164696. 4457.59 6
 3 -2 10 178983. 4207.99 19
 3 -2 11 39286.0 2043.78 6
 3 -2 11 38865.2 1774.66 19
 3 -2 12 66990.6 2423.86 6
 3 -2 13 102442. 2590.77 6
 3 -2 14 276.940 121.973 6
 -3 1 14 484.848 167.467 6
 3 -1 -13 73186.0 2102.11 9
 -3 1 13 74478.7 2339.65 6
 3 -1 -12 90395.6 2780.80 9
 -3 1 12 91761.0 2944.38 17
 3 -1 -11 148447. 3907.06 9
 -3 1 11 153444. 4136.49 17
 3 -1 -10 199508. 4748.68 9
 -3 1 10 200980. 5008.05 17
 -3 1 9 9971.17 1155.79 17
 3 -1 -9 7124.12 1047.06 3
 3 -1 -9 8223.03 1005.01 7
 3 -1 -8 43728.2 2635.99 3
 3 -1 -7 366336. 7243.14 3
 3 -1 -6 12071.0 1232.79 3
 3 -1 -5 331826. 5946.02 3
 3 -1 -4 391451. 5826.67 1
 3 -1 -3 9800.48 837.371 1
 3 -1 -2 24114.8 1216.27 1
 -3 1 2 24415.4 1471.24 2
 -3 1 1 264735. 4468.03 2
 3 -1 -1 275828. 3646.21 4
 3 -1 -1 262687. 3935.46 1
 -3 1 0 35887.7 1554.38 2
 3 -1 0 31835.4 1346.29 1
 3 -1 0 34913.8 1364.19 4
 -3 1 -1 727385. 7036.40 2
 3 -1 1 709743. 6883.30 4
 3 -1 2 53600.7 2067.17 4
 -3 1 -2 55102.7 1998.73 2
 -3 1 -3 70389.1 2410.58 2
 -3 1 -4 165917. 3929.19 2
 -3 1 -5 83191.5 2946.01 2
 -3 1 -6 2669.62 551.189 2
 -3 1 -7 450575. 8092.12 3
 -3 1 -7 476239. 7397.09 2
 3 -1 8 91254.2 3559.91 6
 3 -1 8 92625.8 3191.47 19
 3 -1 9 118585. 3928.89 6
 3 -1 9 117712. 3451.61 19
 -3 1 -9 114796. 3936.79 3
 3 -1 10 252258. 4861.75 12
 3 -1 10 242916. 5391.69 6
 3 -1 10 243758. 4640.83 19
 3 -1 11 4034.51 586.477 12
 3 -1 11 4523.95 695.017 6
 3 -1 12 35079.0 1695.52 6
 3 -1 12 34731.3 1451.21 12
 3 -1 13 26536.2 1252.33 6
 3 -1 14 3698.69 358.789 6
 -3 0 15 48051.0 1256.64 6
 -3 0 14 8466.52 706.135 6
 3 0 -13 26776.3 1398.40 9
 3 0 -12 18546.2 1340.83 9
 3 0 -11 869.559 316.676 9
 -3 0 11 807.156 318.992 17
 3 0 -10 112145. 3636.95 9
 -3 0 10 104758. 3504.82 17
 3 0 -9 114662. 4004.40 3
 3 0 -9 102980. 4010.01 1
 3 0 -8 4633.28 787.073 3
 3 0 -8 5217.47 903.704 1
 3 0 -7 385069. 6873.72 3
 3 0 -7 362619. 7133.12 1
 3 0 -6 23032.0 1555.90 3
 3 0 -6 21648.0 1614.31 1
 3 0 -5 55246.8 2405.40 1
 3 0 -4 319143. 5387.79 1
 3 0 -3 28173.4 1492.42 1
 3 0 -2 124516. 3032.36 1
 -3 0 2 120672. 3000.04 2
 3 0 -1 358255. 5042.19 1
 -3 0 1 356245. 4749.31 2
 3 0 0 1269.58 315.732 1
 -3 0 0 925.646 244.633 2
 3 0 0 891.555 260.094 4
 3 0 1 516359. 6517.68 4
 -3 0 -1 535299. 5513.41 2
 -3 0 -2 271109. 4099.90 2
 3 0 2 271776. 5052.99 4
 -3 0 -3 38976.4 1702.94 2
 -3 0 -4 550481. 6867.01 2
 -3 0 -5 86145.4 2839.54 2
 -3 0 -6 72357.8 2608.40 2
 3 0 7 319634. 6898.89 6
 3 0 7 312881. 5947.57 19
 -3 0 -7 323514. 6628.30 3
 3 0 8 3085.54 667.043 6
 3 0 8 3423.64 609.044 19
 -3 0 -8 3682.87 713.475 3
 3 0 9 19640.6 1467.56 12
 3 0 9 19730.0 1589.71 6
 3 0 10 28462.8 1656.36 12
 3 0 10 27097.7 1761.15 6
 3 0 11 24135.4 1394.24 12
 3 0 11 24749.7 1531.06 6
 3 0 12 23050.6 1149.08 12
 3 0 12 24373.8 1328.42 6
 3 0 13 35833.9 1084.68 12
 3 0 13 38838.1 1365.58 6
 -3 -1 15 34820.6 1146.24 6
 -3 -1 14 445.947 177.264 6
 3 1 -14 94.2880 99.9168 9
 3 1 -13 35529.7 1683.75 9
 3 1 -12 88503.8 2991.28 9
 3 1 -11 7963.16 974.041 9
 3 1 -10 209753. 5699.02 1
 3 1 -10 218593. 5146.42 9
 3 1 -9 58593.5 3099.66 1
 3 1 -9 61080.0 2729.51 9
 3 1 -9 64375.8 2852.11 8
 3 1 -8 94292.0 3813.78 1
 3 1 -7 276177. 6260.04 1
 3 1 -7 281485. 5332.32 3
 3 1 -6 19727.7 1565.38 1
 3 1 -5 84590.2 3012.05 1
 3 1 -4 285711. 5256.15 1
 3 1 -3 1825.60 427.109 1
 -3 -1 2 171279. 3244.97 2
 3 1 -2 163326. 3823.15 1
 3 1 -1 245389. 4586.10 1
 -3 -1 1 252119. 3531.10 2
 3 1 0 878.213 278.759 1
 -3 -1 0 610.483 186.722 2
 3 1 0 920.798 284.717 4
 -3 -1 -1 79346.3 1877.77 2
 3 1 1 79158.2 2786.65 4
 3 1 2 273473. 5507.12 4
 3 1 3 8361.84 1025.79 4
 3 1 4 376828. 7142.79 4
 -3 -1 -5 15246.8 1418.19 3
 3 1 6 11790.6 1324.42 12
 3 1 6 11892.4 1385.21 6
 -3 -1 -6 8302.21 1045.69 3
 3 1 7 20576.5 1667.61 12
 3 1 7 21051.6 1779.49 6
 -3 -1 -7 21287.4 1638.36 3
 3 1 8 103386. 3568.18 12
 3 1 8 106584. 3812.80 6
 3 1 9 7760.29 934.842 12
 3 1 9 8418.03 1009.68 6
 3 1 10 71207.2 2585.63 12
 3 1 10 70587.8 2698.29 6
 3 1 11 17577.7 1126.89 12
 3 1 11 16381.1 1156.22 6
 3 1 12 52185.6 1602.98 12
 3 1 12 54735.5 1765.08 6
 3 1 13 38881.0 1093.26 6
 -3 -2 15 50088.0 1376.86 6
 -3 -2 14 319.779 163.100 6
 3 2 -13 120672. 3157.77 9
 3 2 -12 49838.6 2019.19 8
 3 2 -12 51387.6 2295.42 9
 3 2 -11 62121.3 2693.43 9
 3 2 -11 62717.3 2550.67 8
 3 2 -10 43080.8 2306.60 8
 3 2 -10 42638.3 2637.28 1
 3 2 -10 45996.0 2364.76 9
 3 2 -9 56317.3 3091.48 1
 3 2 -9 54798.8 2614.25 9
 3 2 -9 57516.5 2782.70 8
 3 2 -8 14502.5 1434.82 8
 3 2 -8 13177.8 1454.69 1
 3 2 -8 10932.2 1154.27 9
 3 2 -7 166007. 4913.26 1
 3 2 -6 246348. 5702.49 1
 3 2 -5 54291.3 2554.08 1
 3 2 -4 676294. 8777.57 1
 -3 -2 3 46786.0 1691.00 2
 3 2 -3 42994.8 2156.33 1
 3 2 -2 142334. 3828.34 1
 3 2 -2 143029. 3746.87 4
 3 2 -1 238414. 4913.29 1
 3 2 -1 215576. 4607.30 4
 3 2 0 125489. 3592.23 1
 3 2 0 130641. 3685.52 4
 3 2 1 350285. 6364.73 4
 3 2 2 354952. 6741.18 4
 3 2 3 23287.7 1815.90 4
 -3 -2 -3 17319.4 1417.93 3
 3 2 4 187955. 5410.15 4
 -3 -2 -4 171097. 4517.18 3
 3 2 5 247431. 6150.73 12
 3 2 5 249543. 6249.55 6
 3 2 5 248056. 6440.59 4
 -3 -2 -5 261097. 5579.68 3
 3 2 6 6835.68 1026.57 12
 3 2 6 6777.54 1053.97 6
 3 2 6 7329.06 1131.06 4
 -3 -2 -6 4090.87 699.416 3
 -3 -2 -7 239342. 5261.39 3
 3 2 7 231424. 5806.61 6
 3 2 8 39631.9 2216.14 12
 3 2 8 39717.5 2264.02 6
 3 2 9 83843.6 2959.19 12
 3 2 9 81673.7 2982.05 6
 3 2 10 77535.7 2544.40 12
 3 2 10 77932.2 2591.23 6
 3 2 11 9048.95 747.680 12
 3 2 11 9956.20 788.138 6
 3 2 12 15212.5 729.399 6
 3 2 12 15985.3 765.641 12
 -3 -3 15 31523.1 1021.90 6
 -3 -3 14 5165.65 552.746 6
 3 3 -13 27862.2 1523.75 9
 3 3 -13 25079.0 1245.31 8
 3 3 -12 71449.9 2488.94 8
 3 3 -12 69241.3 2642.18 9
 3 3 -11 46885.8 2323.20 9
 3 3 -11 45979.0 2246.80 8
 3 3 -10 69818.6 2981.71 8
 3 3 -10 66220.0 2867.79 9
 3 3 -9 140439. 4954.39 1
 3 3 -9 140391. 4458.13 8
 3 3 -9 131025. 4087.46 9
 3 3 -8 10407.7 1321.98 1
 3 3 -8 8858.18 1068.10 9
 3 3 -8 10752.0 1270.01 8
 3 3 -7 401167. 7993.38 1
 3 3 -6 151533. 4702.45 1
 3 3 -5 593649. 9095.06 1
 3 3 -4 134556. 4201.12 1
 3 3 -3 1270.09 394.736 1
 3 3 -2 163131. 4416.01 1
 3 3 -1 392746. 6825.26 1
 3 3 -1 385172. 6708.25 4
 3 3 0 4072.54 707.389 4
 3 3 1 407770. 7360.95 4
 3 3 2 124187. 4275.02 4
 3 3 3 1730.98 531.435 4
 3 3 4 276999. 6561.13 12
 3 3 4 266029. 6367.00 6
 3 3 4 282364. 6344.43 10
 3 3 4 292634. 7043.89 4
 3 3 5 188849. 5460.76 12
 3 3 5 171912. 5185.30 6
 3 3 5 189228. 5133.77 10
 3 3 5 180185. 5654.70 4
 3 3 6 19398.5 1737.48 12
 3 3 6 16520.8 1596.36 6
 3 3 7 215842. 5356.39 12
 3 3 7 213500. 5328.46 6
 3 3 8 20347.7 1516.05 12
 3 3 8 19324.0 1464.30 6
 3 3 9 8613.20 893.747 12
 3 3 9 8595.31 868.594 6
 3 3 10 47220.0 1684.33 6
 3 3 10 48826.0 1833.35 12
 3 3 11 17642.6 761.336 6
 3 3 11 18069.6 895.720 12
 3 4 -15 16039.3 709.684 11
 -3 -4 14 5353.48 496.780 6
 3 4 -14 4244.32 389.632 8
 3 4 -13 34668.1 1471.48 8
 3 4 -12 136413. 3603.11 9
 3 4 -12 138617. 3458.20 8
 3 4 -11 36718.4 2016.20 9
 3 4 -11 38625.5 2044.46 8
 3 4 -10 120363. 3891.71 8
 3 4 -10 115538. 3742.92 9
 3 4 -9 56544.2 2833.03 8
 3 4 -9 53668.2 2619.21 9
 3 4 -8 88780.7 3646.56 8
 3 4 -8 95948.3 4204.23 1
 3 4 -7 58357.4 3003.87 8
 3 4 -7 60299.9 3239.71 1
 3 4 -6 42856.5 2604.46 8
 3 4 -6 50255.0 2885.93 1
 3 4 -5 17465.7 1654.54 1
 3 4 -4 214263. 5658.91 1
 3 4 -3 82873.1 3431.43 1
 3 4 -2 133767. 4300.98 1
 3 4 -1 246495. 5838.32 4
 3 4 0 4734.47 823.027 4
 3 4 1 300913. 6678.29 4
 3 4 2 171751. 4544.40 16
 3 4 2 191193. 5407.64 12
 3 4 2 202030. 5312.49 10
 3 4 2 186489. 5337.85 20
 3 4 2 203423. 5647.91 4
 3 4 2 172298. 5136.01 13
 3 4 3 1301.90 459.482 13
 3 4 3 220.480 151.911 12
 3 4 3 718.056 349.767 10
 3 4 3 372.600 180.584 16
 3 4 3 718.477 350.931 4
 3 4 4 114178. 4289.73 12
 3 4 4 119896. 4091.01 10
 3 4 4 109336. 3908.92 20
 3 4 4 118586. 4572.55 4
 3 4 5 69679.4 3131.26 6
 3 4 5 69416.3 3313.77 12
 3 4 5 64517.5 2766.44 20
 3 4 6 1044.81 399.243 12
 3 4 6 1395.12 382.679 20
 3 4 6 1147.84 383.853 6
 3 4 7 249467. 5053.97 6
 3 4 7 247277. 5435.02 12
 3 4 8 19139.3 1216.80 6
 3 4 8 18488.5 1335.16 12
 3 4 9 629.920 231.470 12
 3 4 10 85277.9 1997.03 12
 3 5 -14 2017.57 267.430 8
 -3 -5 13 73868.0 1908.54 6
 3 5 -13 77805.6 2137.31 8
 3 5 -12 96337.3 2799.16 8
 3 5 -11 7880.67 910.647 8
 3 5 -10 97200.1 3339.87 9
 3 5 -10 105150. 3564.77 8
 3 5 -9 49315.5 2573.28 8
 3 5 -9 47689.1 2427.29 9
 3 5 -8 2812.30 608.133 9
 3 5 -8 1721.25 451.580 18
 3 5 -8 1608.52 533.268 8
 3 5 -7 84888.0 3629.86 8
 3 5 -7 89468.1 3440.77 18
 3 5 -6 226724. 6293.44 1
 3 5 -6 215184. 5597.79 18
 3 5 -5 30346.4 2195.45 18
 3 5 -5 25516.4 2066.96 8
 3 5 -5 30226.7 2249.65 1
 3 5 -4 321874. 6804.56 12
 3 5 -4 314261. 7747.12 20
 3 5 -4 312421. 7302.85 18
 3 5 -3 16511.9 1536.49 12
 3 5 -3 17218.2 1795.73 20
 3 5 -3 17109.0 1661.20 1
 3 5 -3 16680.0 1708.33 18
 3 5 -2 117304. 4087.61 12
 3 5 -2 119517. 4010.57 10
 3 5 -2 109190. 4477.08 18
 3 5 -2 121343. 4631.91 20
 3 5 -1 172625. 5000.47 12
 3 5 -1 158476. 5205.75 20
 3 5 -1 165527. 4758.26 10
 3 5 -1 153795. 5389.44 18
 3 5 -1 166267. 4639.99 16
 3 5 0 5167.50 927.451 18
 3 5 0 4673.58 896.731 20
 3 5 0 4636.72 816.739 10
 3 5 0 5039.31 814.711 16
 3 5 0 5214.08 920.624 4
 3 5 0 4375.27 839.873 13
 3 5 1 72211.6 3436.62 4
 3 5 1 70893.1 3294.67 12
 3 5 1 69089.7 3321.43 20
 3 5 1 70540.8 3116.14 10
 3 5 1 59721.1 2848.59 18
 3 5 1 64323.3 2855.12 16
 3 5 1 58940.2 3036.56 13
 3 5 2 96004.5 3865.71 12
 3 5 2 94181.3 3591.35 10
 3 5 2 92120.1 3786.83 20
 3 5 2 93780.3 3433.36 16
 3 5 2 100519. 4079.18 4
 3 5 2 83634.3 3489.58 13
 3 5 3 5669.89 955.668 12
 3 5 3 4849.38 858.154 20
 3 5 3 6015.30 904.647 10
 3 5 4 151539. 4849.83 12
 3 5 4 153675. 4383.90 10
 3 5 4 148690. 4412.26 20
 3 5 5 26555.0 1948.68 12
 3 5 5 25528.6 1676.04 20
 3 5 6 8617.27 1014.70 12
 3 5 6 9992.91 937.467 20
 3 5 7 97411.1 3007.13 12
 3 5 7 101810. 2547.90 20
 3 5 8 32867.0 1499.65 12
 3 5 9 21443.3 981.500 12
 3 6 -14 402.496 118.298 11
 3 6 -14 324.565 102.936 8
 3 6 -13 17459.5 925.542 11
 3 6 -13 18412.9 966.815 8
 3 6 -12 55363.8 1973.91 8
 3 6 -11 16254.9 1204.67 8
 3 6 -10 70458.3 2750.95 8
 3 6 -9 161270. 4435.97 8
 3 6 -8 15200.7 1436.65 8
 3 6 -7 119532. 4150.81 8
 3 6 -7 131045. 4240.79 18
 3 6 -6 17077.3 1609.35 8
 3 6 -6 21619.5 1794.82 18
 3 6 -5 16453.1 1692.86 1
 3 6 -5 15061.9 1556.73 18
 3 6 -5 14163.7 1498.32 8
 3 6 -4 104027. 3837.83 12
 3 6 -4 102066. 4166.89 18
 3 6 -4 104160. 4409.40 20
 3 6 -4 113457. 4441.05 1
 3 6 -3 2653.20 582.885 12
 3 6 -3 3089.72 771.994 20
 3 6 -2 16347.8 1530.59 12
 3 6 -2 15659.0 1659.48 20
 3 6 -2 16129.1 1456.14 10
 3 6 -2 14597.4 1621.91 18
 3 6 -2 16415.5 1509.14 16
 3 6 -1 153679. 4704.83 12
 3 6 -1 160509. 5229.98 20
 3 6 -1 165137. 4655.17 10
 3 6 -1 155363. 5177.40 18
 3 6 -1 157228. 4618.70 16
 3 6 0 103298. 3871.03 12
 3 6 0 104503. 4144.47 20
 3 6 0 107909. 3757.31 10
 3 6 0 98022.4 3766.48 18
 3 6 0 105147. 3698.69 16
 3 6 1 115755. 4073.95 12
 3 6 1 117585. 4292.18 20
 3 6 1 122835. 3945.14 10
 3 6 1 111832. 3647.59 18
 3 6 1 118060. 3883.70 16
 3 6 2 159431. 4757.62 12
 3 6 2 169127. 4984.69 20
 3 6 2 173747. 4581.29 10
 3 6 2 160793. 4400.61 16
 3 6 3 300.311 210.224 12
 3 6 3 684.868 345.006 10
 3 6 3 449.558 297.006 20
 3 6 4 72099.5 3006.57 12
 3 6 4 73333.1 2739.43 10
 3 6 4 70997.9 2818.44 20
 3 6 5 90993.2 3134.46 12
 3 6 5 95042.6 2906.40 20
 3 6 6 2342.61 448.548 12
 3 6 6 2541.18 410.016 20
 3 6 7 31748.4 1362.79 12
 3 6 7 33138.2 1161.58 20
 3 6 8 14271.5 718.688 12
 3 7 -13 20722.8 875.152 8
 3 7 -12 96273.4 2305.94 8
 3 7 -11 5109.89 611.394 8
 3 7 -10 69685.3 2484.33 8
 3 7 -9 23886.4 1568.87 8
 3 7 -8 7048.94 898.434 8
 3 7 -7 80371.3 3125.54 8
 3 7 -6 19862.7 1690.30 18
 3 7 -6 19622.9 1594.24 8
 3 7 -5 43281.5 2570.67 18
 3 7 -4 66495.9 2802.90 10
 3 7 -4 71816.6 3396.52 18
 3 7 -4 71423.1 3142.62 16
 3 7 -3 103053. 3633.95 12
 3 7 -3 103023. 4127.68 20
 3 7 -3 103725. 3546.64 10
 3 7 -3 99595.8 4049.21 18
 3 7 -3 107914. 3839.86 16
 3 7 -2 73759.4 3083.49 12
 3 7 -2 76296.4 3499.95 20
 3 7 -2 73172.8 2986.01 10
 3 7 -2 72418.9 3422.47 18
 3 7 -2 76248.0 3163.19 16
 3 7 -1 263765. 5779.60 12
 3 7 -1 260292. 6358.23 20
 3 7 -1 269368. 5693.91 10
 3 7 -1 254154. 6008.30 18
 3 7 -1 269104. 5823.84 16
 3 7 0 3542.15 684.791 12
 3 7 0 4163.88 808.829 20
 3 7 0 4393.86 718.284 10
 3 7 0 3867.83 684.318 18
 3 7 0 4172.59 732.427 16
 3 7 1 110454. 3649.27 12
 3 7 1 120037. 3607.63 10
 3 7 1 109957. 3512.21 16
 3 7 1 115422. 4012.04 20
 3 7 2 85693.8 3113.71 12
 3 7 2 91067.9 3043.29 10
 3 7 2 88208.9 3341.11 20
 3 7 3 287.744 190.078 12
 3 7 3 128.610 164.514 10
 3 7 3 1.24596 135.581 20
 3 7 4 17198.6 1211.31 12
 3 7 4 20309.0 1299.15 20
 3 7 5 34119.1 1477.23 12
 3 7 5 39066.0 1543.54 20
 3 7 6 87.5256 57.0905 20
 3 7 6 153.473 97.8197 12
 3 8 -12 7906.78 535.221 8
 3 8 -12 6690.47 447.108 16
 3 8 -11 8319.44 648.740 8
 3 8 -10 7404.75 684.015 8
 3 8 -9 36695.1 1650.27 8
 3 8 -8 523.079 190.636 10
 3 8 -8 799.310 264.413 8
 3 8 -7 65562.1 2412.62 8
 3 8 -7 68161.2 2706.07 16
 3 8 -6 91695.5 2837.97 10
 3 8 -6 101904. 3397.06 16
 3 8 -5 94384.1 3009.74 10
 3 8 -5 103676. 3446.76 16
 3 8 -4 81575.7 2853.50 10
 3 8 -4 81661.4 3088.76 16
 3 8 -3 13257.3 1346.70 20
 3 8 -3 13451.3 1172.97 10
 3 8 -3 13409.1 1241.36 16
 3 8 -2 29944.6 1994.90 20
 3 8 -2 30736.6 1746.07 10
 3 8 -2 31066.7 1839.18 16
 3 8 -1 36678.3 1828.34 12
 3 8 -1 42310.0 2311.79 20
 3 8 -1 41569.3 1995.01 10
 3 8 -1 38666.8 2014.05 16
 3 8 0 7969.31 835.054 12
 3 8 0 7251.20 916.922 20
 3 8 0 7758.08 826.979 10
 3 8 1 21721.7 1310.34 12
 3 8 1 23263.8 1373.68 10
 3 8 1 22926.4 1562.25 20
 3 8 2 58214.4 1987.21 12
 3 8 2 62247.8 2096.31 10
 3 8 2 62481.7 2355.89 20
 3 8 3 3331.59 430.343 12
 3 8 3 2908.18 454.089 20
 3 8 4 24661.2 925.832 12
 3 8 4 32203.0 1251.48 20
 3 9 -10 28394.8 934.215 8
 3 9 -10 28319.9 999.129 16
 3 9 -9 71718.4 1643.18 8
 3 9 -9 72912.3 1923.33 16
 3 9 -8 11034.1 648.067 10
 3 9 -8 13144.2 915.627 16
 3 9 -7 48298.2 1582.77 10
 3 9 -7 53762.8 1987.76 16
 3 9 -6 45047.5 1873.55 16
 3 9 -6 39592.2 1570.40 10
 3 9 -5 35136.9 1554.99 10
 3 9 -5 37631.9 1750.61 16
 3 9 -4 26495.9 1373.85 10
 3 9 -4 27014.8 1483.31 16
 3 9 -3 7201.85 717.399 10
 3 9 -3 7710.22 789.715 16
 3 9 -2 6409.98 673.024 10
 3 9 -2 6397.73 697.832 16
 3 9 -1 57305.1 1915.06 10
 3 9 0 31541.0 1348.93 10
 3 9 0 31035.4 1539.40 20
 3 9 1 41416.2 1410.16 10
 3 9 1 41773.9 1626.77 20
 3 9 2 72790.9 1845.74 20
 3 10 -7 9214.78 557.053 16
 3 10 -6 31382.4 1000.56 10
 3 10 -6 36618.3 1203.98 16
 3 10 -5 483.743 145.979 10
 3 10 -5 598.355 170.456 16
 3 10 -4 78678.0 1766.70 10
 3 10 -3 19697.9 885.168 10
 3 10 -2 28446.9 1024.84 10
 3 10 -1 52059.0 1267.38 10
 -4 13 -2 383.851 107.076 15
 -4 13 -3 1545.27 230.147 15
 -4 13 -4 32358.9 1044.26 15
 4 -13 5 576.057 134.203 7
 -4 12 2 13312.5 721.520 15
 -4 12 1 1776.12 304.430 15
 -4 12 0 20137.5 1071.96 15
 4 -12 0 19246.8 825.428 7
 -4 12 -1 49853.4 1772.35 15
 4 -12 1 50521.2 1567.06 7
 4 -12 2 809.588 240.766 7
 -4 12 -2 527.988 209.482 15
 4 -12 3 72237.0 2163.51 7
 -4 12 -3 72338.6 2264.67 15
 4 -12 4 16737.8 1072.35 7
 -4 12 -4 16350.7 1080.59 15
 4 -12 5 20946.0 1203.68 7
 -4 12 -5 21202.4 1208.60 15
 -4 12 -6 54011.6 1851.43 15
 -4 12 -7 4691.33 492.925 15
 -4 12 -8 4519.54 406.942 15
 4 -12 9 27274.8 925.861 7
 -4 11 5 16295.0 710.941 15
 -4 11 4 950.432 230.028 15
 -4 11 3 14814.8 965.404 15
 -4 11 2 32360.4 1551.58 15
 4 -11 -1 1347.85 301.466 7
 -4 11 1 1239.77 348.158 15
 4 -11 0 84561.3 2573.89 7
 -4 11 0 83953.1 2774.14 15
 4 -11 1 71317.9 2526.04 7
 -4 11 -1 69014.3 2608.98 15
 4 -11 2 10586.2 1024.17 7
 -4 11 -2 11890.3 1105.39 15
 4 -11 3 51932.0 2326.74 7
 -4 11 -3 54214.2 2375.91 15
 -4 11 -4 8033.36 930.299 15
 -4 11 -5 667.124 280.480 15
 -4 11 -6 33201.0 1820.47 15
 -4 11 -7 33005.4 1719.40 15
 -4 11 -8 1399.88 317.748 15
 -4 11 -9 49001.6 1528.43 15
 4 -11 10 10132.8 552.329 19
 -4 10 6 2881.88 372.984 15
 -4 10 5 85592.7 2360.38 15
 -4 10 4 7093.99 769.018 15
 -4 10 3 106064. 3204.95 15
 4 -10 -3 109239. 2746.30 7
 -4 10 2 64666.3 2624.17 15
 4 -10 -2 62411.5 2323.33 7
 4 -10 -1 1050.34 336.310 7
 -4 10 1 665.711 326.531 15
 4 -10 0 9741.82 1073.72 7
 -4 10 0 9135.83 1073.81 15
 4 -10 1 25356.0 1803.41 7
 -4 10 -1 24259.5 1758.31 15
 -4 10 -2 39632.4 2294.90 15
 -4 10 -3 100384. 3674.67 15
 -4 10 -4 87143.7 3432.39 15
 -4 10 -5 2747.07 636.478 15
 -4 10 -6 49712.6 2540.07 15
 -4 10 -6 44169.7 2276.75 14
 -4 10 -7 27408.9 1818.23 15
 -4 10 -7 25165.6 1694.22 14
 -4 10 -8 35881.8 1881.75 15
 -4 10 -9 44199.9 1783.45 15
 4 -10 11 11459.0 706.888 19
 4 -10 12 19362.1 742.286 19
 -4 9 8 79361.6 1625.00 20
 -4 9 7 6712.71 619.732 20
 -4 9 7 6787.46 518.663 17
 -4 9 7 6887.48 638.653 15
 -4 9 6 27898.2 1507.46 20
 -4 9 6 28407.7 1303.52 17
 -4 9 6 28295.1 1487.75 15
 -4 9 5 37308.9 1989.45 20
 -4 9 5 37604.5 1942.00 15
 -4 9 4 12574.7 1217.25 15
 4 -9 -4 14608.5 1125.04 7
 -4 9 3 18372.4 1533.37 15
 4 -9 -3 18854.1 1417.46 7
 4 -9 -2 35512.7 2079.51 7
 -4 9 2 33189.5 2114.36 15
 4 -9 -1 92690.6 3551.37 7
 -4 9 1 85208.3 3469.39 15
 -4 9 1 86549.3 3326.94 14
 4 -9 0 34073.0 2243.80 7
 -4 9 0 35134.1 2263.03 15
 -4 9 0 30875.1 2037.58 14
 -4 9 -1 67842.3 3162.13 15
 -4 9 -1 69354.1 3129.40 14
 -4 9 -2 39872.8 2447.52 15
 -4 9 -2 38984.0 2374.27 14
 -4 9 -3 80787.8 3488.94 15
 -4 9 -3 72118.5 3254.02 14
 -4 9 -4 90135.6 3700.30 14
 -4 9 -4 99962.9 3887.12 15
 -4 9 -5 29196.7 2106.29 15
 -4 9 -5 24132.7 1950.90 14
 -4 9 -6 62022.0 3038.98 15
 -4 9 -6 51972.0 2892.85 14
 -4 9 -7 3051.89 769.591 11
 -4 9 -7 3327.95 704.605 15
 -4 9 -7 3476.86 765.962 14
 -4 9 -8 2972.88 736.696 11
 -4 9 -8 4441.48 763.689 15
 -4 9 -8 3235.62 731.688 14
 -4 9 -9 24934.2 1791.75 11
 -4 9 -9 24117.6 1476.22 15
 -4 9 -9 24734.2 1762.70 14
 -4 9 -10 51272.0 2245.38 11
 -4 9 -10 49528.9 2107.71 14
 -4 9 -11 12697.5 881.120 14
 -4 9 -12 25286.6 951.048 14
 4 -9 12 31049.7 1196.20 19
 4 -9 13 7592.84 450.839 19
 -4 8 9 768.929 191.243 20
 -4 8 9 543.636 151.258 17
 -4 8 8 37190.5 1589.33 20
 -4 8 8 36680.5 1409.19 17
 -4 8 8 36682.4 1546.90 15
 -4 8 7 15098.9 1198.02 20
 -4 8 7 14703.4 1073.06 17
 -4 8 7 14138.8 1132.77 15
 -4 8 6 8432.98 1036.31 20
 -4 8 6 8633.00 1003.80 15
 4 -8 -6 7180.49 740.944 7
 -4 8 5 36848.7 2389.76 20
 -4 8 5 35364.8 2177.71 15
 4 -8 -5 37032.5 1904.67 7
 -4 8 4 236503. 6109.65 20
 -4 8 4 242974. 5950.55 15
 -4 8 3 21206.9 1793.18 15
 4 -8 -3 20560.4 1655.89 7
 4 -8 -2 312400. 6702.07 7
 -4 8 2 307485. 6952.69 15
 -4 8 2 301313. 6580.55 14
 4 -8 -1 6833.53 1036.37 7
 -4 8 1 6031.54 979.837 15
 -4 8 1 7801.93 1083.07 14
 -4 8 0 224784. 5922.02 15
 -4 8 0 208012. 5615.95 14
 -4 8 -1 45076.0 2645.43 15
 -4 8 -1 42998.5 2567.76 14
 -4 8 -1 40661.7 2565.61 2
 -4 8 -2 19445.8 1743.33 15
 -4 8 -2 17800.7 1675.43 14
 -4 8 -2 16810.4 1633.20 2
 -4 8 -3 39435.4 2488.67 2
 -4 8 -3 44299.1 2625.07 15
 -4 8 -3 40786.6 2586.32 14
 -4 8 -4 50377.5 2839.63 2
 -4 8 -4 59559.6 3053.23 15
 -4 8 -4 51756.2 2970.33 14
 -4 8 -5 2748.28 775.874 11
 -4 8 -5 3387.60 777.487 2
 -4 8 -5 2864.66 678.865 15
 -4 8 -5 2913.52 708.803 14
 -4 8 -6 133862. 5246.06 11
 -4 8 -6 128543. 4785.76 14
 -4 8 -7 85287.5 4220.16 11
 -4 8 -7 90825.2 4077.93 14
 -4 8 -8 3201.82 764.483 11
 -4 8 -8 3959.36 865.503 14
 -4 8 -9 78671.2 3358.40 11
 -4 8 -9 82391.9 3609.16 14
 -4 8 -10 26629.9 1735.97 11
 -4 8 -10 27125.8 1786.00 14
 -4 8 -11 22546.8 1369.37 11
 -4 8 -11 21219.6 1345.41 14
 4 -8 12 44796.8 1618.95 19
 -4 8 -12 39517.9 1515.96 14
 4 -8 13 533.817 161.477 19
 -4 8 -13 820.790 168.860 14
 -4 7 10 14519.2 828.793 20
 -4 7 10 14995.6 789.814 17
 -4 7 9 1051.81 312.395 20
 -4 7 9 1042.01 267.106 17
 -4 7 8 40017.6 1981.67 20
 -4 7 8 41019.7 1883.57 17
 -4 7 8 39035.8 1920.52 15
 -4 7 7 77200.1 3055.96 15
 -4 7 7 82042.5 3213.81 20
 4 -7 -7 87491.9 2704.57 7
 -4 7 6 15169.8 1571.32 20
 -4 7 6 12731.6 1379.83 15
 4 -7 -6 11804.9 1124.46 7
 -4 7 5 253560. 6422.54 15
 -4 7 5 266294. 7150.04 20
 4 -7 -5 259727. 5680.65 7
 -4 7 4 5782.61 1067.96 20
 -4 7 4 4989.99 935.823 15
 4 -7 -4 4971.77 837.931 7
 4 -7 -3 124034. 4298.81 7
 -4 7 3 117608. 4677.61 2
 -4 7 3 122651. 4588.87 15
 -4 7 3 121267. 4289.34 14
 4 -7 -2 41707.6 2564.97 7
 -4 7 2 36630.8 2589.90 2
 -4 7 2 41349.6 2690.90 15
 -4 7 2 41884.2 2537.41 14
 4 -7 -1 1194.55 510.613 7
 -4 7 1 827.400 392.251 2
 -4 7 1 400.187 332.115 15
 -4 7 1 564.418 338.655 14
 -4 7 0 19554.4 1794.26 15
 -4 7 0 18038.7 1753.88 2
 -4 7 0 16336.2 1575.58 14
 -4 7 -1 25273.6 2071.86 2
 -4 7 -1 28182.1 2090.39 14
 -4 7 -2 13383.4 1473.70 14
 -4 7 -2 11708.2 1399.50 2
 -4 7 -3 85226.5 3717.66 14
 -4 7 -3 85089.4 3707.61 2
 -4 7 -4 132577. 4665.50 2
 -4 7 -4 127875. 4986.68 11
 -4 7 -4 132017. 4712.19 14
 -4 7 -5 219.460 264.222 11
 -4 7 -5 586.198 331.447 14
 -4 7 -6 215821. 6742.47 11
 -4 7 -6 219950. 6149.49 2
 -4 7 -6 225311. 6525.37 14
 -4 7 -7 42865.3 3012.15 11
 -4 7 -7 46928.8 2865.10 2
 -4 7 -7 49885.3 3163.94 14
 -4 7 -8 49013.0 3009.33 11
 -4 7 -8 57794.5 3429.54 14
 -4 7 -9 64360.5 3054.97 11
 -4 7 -10 9225.56 1039.47 11
 -4 7 -11 694.751 255.615 11
 -4 7 -11 787.899 299.750 14
 4 -7 12 50941.5 1852.15 19
 -4 7 -12 49268.0 1878.44 14
 4 -7 13 6609.24 544.266 19
 -4 7 -13 8298.68 622.635 14
 -4 6 11 26332.1 1102.83 20
 -4 6 11 27473.4 1083.29 17
 -4 6 10 36638.0 1619.98 20
 -4 6 10 36525.7 1533.21 17
 -4 6 9 7120.42 847.553 20
 -4 6 9 7656.41 831.707 17
 -4 6 9 5907.35 745.865 15
 -4 6 8 94259.2 3455.47 15
 4 -6 -8 96682.6 2875.89 7
 -4 6 7 13171.2 1448.54 15
 4 -6 -7 14718.8 1288.79 7
 4 -6 -6 2400.93 553.784 7
 -4 6 6 2224.78 622.820 15
 -4 6 5 40610.6 2909.04 2
 -4 6 5 42325.5 2815.96 15
 4 -6 -5 42844.9 2474.96 7
 4 -6 -4 2594.71 651.628 7
 -4 6 4 1477.43 621.258 2
 -4 6 4 2106.69 660.231 15
 -4 6 4 1544.18 560.068 14
 4 -6 -3 9519.69 1227.50 7
 -4 6 3 14024.4 1626.20 15
 -4 6 3 9702.50 1248.62 14
 -4 6 3 9840.97 1377.96 2
 -4 6 2 134017. 4897.38 2
 -4 6 1 156826. 5162.92 2
 -4 6 0 62548.5 3168.25 2
 -4 6 -1 342648. 7244.06 2
 -4 6 -2 39784.2 2487.28 2
 -4 6 -3 409799. 8064.25 2
 -4 6 -4 52240.3 2886.55 2
 -4 6 -5 19908.3 1832.34 2
 -4 6 -5 19609.8 1979.27 11
 -4 6 -5 19003.5 1843.01 14
 -4 6 -6 65316.6 3374.30 2
 -4 6 -6 61734.2 3582.74 11
 -4 6 -7 82856.0 4132.18 11
 -4 6 -7 96364.9 4109.92 2
 -4 6 -8 640.426 401.100 11
 -4 6 -9 121307. 4144.34 11
 -4 6 -10 40007.2 2126.72 11
 -4 6 -11 6475.88 729.859 11
 4 -6 11 10113.6 971.103 19
 4 -6 12 65912.5 2144.90 19
 4 -6 13 7216.99 578.533 19
 -4 6 -13 8678.46 678.148 14
 -4 6 -14 17923.9 715.505 14
 -4 5 12 1158.87 230.504 20
 -4 5 11 31808.0 1443.92 20
 -4 5 11 31576.9 1399.38 17
 -4 5 10 56837.6 2208.06 17
 4 -5 -9 482.948 246.057 7
 -4 5 9 546.862 327.902 17
 -4 5 8 108815. 3888.44 15
 4 -5 -8 112585. 3526.55 7
 -4 5 7 4827.05 905.386 15
 4 -5 -7 5424.11 857.832 7
 -4 5 6 6068.57 1193.25 2
 -4 5 6 5915.94 1032.86 15
 4 -5 -6 6022.11 933.297 7
 -4 5 5 168569. 6115.28 2
 -4 5 5 180283. 5726.03 15
 4 -5 -5 169004. 5049.92 7
 -4 5 4 185527. 6148.39 2
 -4 5 4 195394. 5594.13 14
 4 -5 -4 188826. 5390.02 7
 -4 5 3 52201.2 3117.73 2
 -4 5 2 520137. 9405.38 2
 -4 5 1 35043.2 2347.88 2
 -4 5 0 263803. 6213.87 2
 -4 5 -1 117974. 4047.80 2
 -4 5 -2 1307.79 483.391 2
 -4 5 -3 19766.4 1689.63 2
 -4 5 -4 108688. 4006.93 2
 -4 5 -5 36368.0 2419.24 2
 -4 5 -6 104557. 4236.40 2
 -4 5 -6 92884.0 4314.05 11
 -4 5 -7 153547. 5472.45 11
 -4 5 -7 176456. 5441.19 2
 -4 5 -8 7210.32 1077.18 11
 -4 5 -8 9890.85 1313.39 2
 -4 5 -9 97522.0 3508.58 11
 -4 5 -10 54053.8 2316.01 11
 4 -5 11 54879.7 2104.10 6
 4 -5 11 54088.2 2249.05 19
 4 -5 12 9062.89 736.899 6
 4 -5 12 9117.50 795.441 19
 4 -5 13 3201.51 385.866 19
 -4 5 -14 1861.82 241.712 14
 -4 4 13 3170.26 319.130 20
 -4 4 12 317.990 162.360 20
 -4 4 12 267.877 151.925 17
 4 -4 -11 34479.4 1369.26 9
 -4 4 11 33559.7 1635.94 17
 4 -4 -10 100425. 2783.27 9
 -4 4 10 101927. 3275.85 17
 4 -4 -9 1157.39 388.355 7
 -4 4 8 190901. 5200.27 15
 4 -4 -8 193759. 4986.07 7
 -4 4 7 59365.5 3014.30 15
 -4 4 7 57576.4 3847.01 2
 4 -4 -7 55368.5 2814.98 7
 -4 4 6 62114.6 3203.14 15
 4 -4 -6 57410.0 2915.82 7
 -4 4 6 58408.7 3716.73 2
 -4 4 5 269058. 7665.10 2
 -4 4 4 130993. 5084.85 2
 -4 4 3 10403.6 1350.16 2
 -4 4 2 327094. 7186.73 2
 -4 4 1 20215.0 1687.74 2
 -4 4 0 3467.50 699.320 2
 -4 4 -1 276700. 5864.64 2
 -4 4 -2 719736. 9486.14 2
 -4 4 -3 337183. 6592.19 2
 -4 4 -4 636863. 9025.20 2
 -4 4 -5 9340.53 1152.35 2
 -4 4 -6 182377. 5160.31 2
 4 -4 7 43325.2 2631.46 6
 -4 4 -7 43552.7 2560.73 2
 -4 4 -8 2348.46 609.422 2
 4 -4 8 1144.75 429.928 6
 4 -4 9 42216.2 2255.79 19
 4 -4 9 43460.9 2354.05 6
 4 -4 10 78283.3 2939.07 6
 4 -4 10 76097.6 2862.50 19
 4 -4 11 16926.0 1215.66 19
 4 -4 11 15500.7 1193.38 6
 4 -4 12 35223.7 1567.00 6
 4 -4 12 33100.8 1459.37 19
 4 -4 13 32745.5 1223.83 6
 4 -4 13 28280.9 1045.08 19
 -4 4 -14 11072.9 549.200 14
 -4 3 13 29318.2 930.443 6
 -4 3 13 36994.1 1286.62 20
 4 -3 -12 626.177 186.110 9
 -4 3 12 644.837 239.863 17
 -4 3 12 771.184 220.681 6
 4 -3 -11 60905.8 2128.00 9
 -4 3 11 63597.5 2460.03 17
 -4 3 10 130850. 3963.58 17
 4 -3 -9 3329.63 634.211 7
 -4 3 8 279078. 6212.15 15
 4 -3 -8 289711. 6298.39 7
 -4 3 7 161535. 4843.37 15
 4 -3 -7 169438. 4944.17 7
 -4 3 6 5573.35 1144.19 2
 4 -3 -6 8257.64 1086.88 7
 4 -3 -6 6467.58 926.926 1
 4 -3 -5 197909. 4706.23 1
 -4 3 5 216619. 6623.12 2
 4 -3 -4 93009.0 2944.05 1
 -4 3 4 100317. 4242.05 2
 -4 3 3 30339.5 2206.92 2
 -4 3 2 392315. 7363.13 2
 -4 3 1 374694. 6863.31 2
 -4 3 0 205364. 4925.00 2
 -4 3 -1 517486. 7522.77 2
 -4 3 -2 28345.5 1765.23 2
 -4 3 -3 514697. 7645.63 2
 -4 3 -4 37504.0 2076.07 2
 -4 3 -5 1172.56 410.960 2
 -4 3 -6 60233.5 2775.33 2
 4 -3 7 72538.6 3487.60 6
 -4 3 -7 77139.0 3235.07 2
 4 -3 7 79945.7 3220.58 19
 4 -3 8 1945.65 542.997 6
 4 -3 8 1753.37 489.789 19
 4 -3 9 58347.7 2780.19 6
 4 -3 9 61137.9 2643.77 19
 4 -3 10 160330. 4289.45 6
 4 -3 10 161843. 3990.57 19
 4 -3 11 14647.5 1179.39 6
 4 -3 11 14297.1 1068.56 19
 4 -3 12 116785. 2893.92 6
 4 -3 12 114876. 2513.86 19
 4 -3 13 4967.91 489.028 6
 -4 2 14 24890.2 825.996 20
 -4 2 13 66300.5 1816.55 6
 4 -2 -13 70809.0 1726.25 9
 4 -2 -12 4688.72 561.850 9
 -4 2 12 5323.63 633.882 17
 4 -2 -11 61187.0 2341.92 9
 -4 2 11 62158.2 2485.51 17
 -4 2 10 38132.6 2159.56 17
 -4 2 9 7074.63 1027.24 17
 4 -2 -9 6727.76 933.187 7
 4 -2 -8 46557.5 2511.64 7
 4 -2 -8 41953.2 2549.92 1
 4 -2 -7 199555. 5361.10 1
 4 -2 -7 224497. 5623.53 7
 4 -2 -6 1.51728 566.030 1
 4 -2 -5 167100. 4358.86 1
 4 -2 -4 13384.8 1139.18 1
 -4 2 4 11476.0 1355.48 2
 -4 2 3 5171.50 872.156 2
 4 -2 -3 4159.20 594.148 1
 -4 2 2 186585. 4806.27 2
 4 -2 -2 190133. 3874.53 1
 -4 2 1 11055.2 1120.21 2
 4 -2 -1 9672.18 845.957 1
 4 -2 0 177677. 3551.93 1
 -4 2 0 178880. 4306.69 2
 4 -2 1 58331.9 1976.22 4
 -4 2 -1 50296.6 2191.55 2
 4 -2 2 23521.1 1415.26 4
 -4 2 -2 22060.3 1460.87 2
 4 -2 3 6146.67 801.883 4
 -4 2 -3 4295.90 659.738 2
 -4 2 -4 340971. 5882.59 2
 4 -2 4 385122. 6645.56 4
 -4 2 -5 61928.2 2591.24 2
 -4 2 -6 201815. 4828.33 2
 4 -2 6 198211. 5145.27 19
 4 -2 7 243816. 6444.56 6
 4 -2 7 252137. 5659.54 19
 -4 2 -7 249485. 5485.23 2
 4 -2 8 16941.9 1588.53 6
 4 -2 8 19780.7 1534.03 19
 4 -2 9 143205. 4325.33 6
 4 -2 9 146135. 3975.69 19
 4 -2 10 5809.97 805.346 6
 4 -2 10 6555.86 785.714 19
 4 -2 11 1492.93 331.200 19
 4 -2 11 1398.54 357.131 6
 4 -2 12 36940.4 1583.41 6
 4 -2 13 12317.5 736.002 6
 -4 1 14 11690.5 661.519 6
 4 -1 -13 35957.5 1411.72 9
 -4 1 12 11831.7 944.218 17
 4 -1 -12 11743.3 973.317 9
 4 -1 -11 20525.5 1421.59 9
 -4 1 11 20534.0 1399.38 17
 4 -1 -10 151098. 4142.11 9
 -4 1 10 160600. 4290.43 17
 -4 1 9 44452.8 2437.54 17
 4 -1 -9 43209.0 2218.64 8
 4 -1 -9 39778.8 2247.18 7
 4 -1 -8 88734.4 3387.53 8
 4 -1 -8 90071.3 3443.99 7
 4 -1 -7 43240.2 2508.39 1
 4 -1 -7 50443.9 2617.21 7
 4 -1 -6 7488.53 995.004 1
 4 -1 -5 321794. 6082.73 1
 4 -1 -4 166385. 4135.36 1
 -4 1 4 168820. 4906.16 2
 -4 1 3 49134.8 2492.08 2
 4 -1 -3 51626.2 2217.76 1
 4 -1 -2 211615. 4373.89 1
 -4 1 2 209049. 4775.06 2
 -4 1 1 6870.93 826.168 2
 4 -1 -1 14824.6 1127.64 1
 4 -1 0 4900.81 656.000 1
 4 -1 0 5183.56 637.289 4
 -4 1 0 5508.93 702.552 2
 4 -1 1 842847. 8630.59 4
 -4 1 -1 777391. 8019.01 2
 4 -1 2 82990.8 2929.74 4
 -4 1 -2 80366.4 2590.16 2
 -4 1 -3 107358. 2989.04 2
 4 -1 3 124771. 3817.37 4
 -4 1 -4 425715. 6263.12 2
 4 -1 4 499421. 8093.56 4
 -4 1 -5 16987.8 1293.48 2
 4 -1 5 26538.2 1937.64 4
 4 -1 6 200340. 5817.40 6
 4 -1 6 218454. 5378.69 19
 4 -1 7 7221.35 986.464 12
 4 -1 7 7895.08 1155.02 6
 4 -1 7 8536.08 1032.37 19
 -4 1 -7 5742.42 929.681 3
 4 -1 8 443.647 249.630 12
 4 -1 8 401.942 241.296 19
 4 -1 8 230.741 295.362 6
 4 -1 9 12490.0 1097.47 12
 4 -1 9 11006.0 1192.00 6
 4 -1 9 12099.4 1100.80 19
 4 -1 10 38346.9 1735.65 12
 4 -1 10 36309.4 1966.88 6
 4 -1 11 2043.02 438.704 6
 4 -1 12 40156.1 1555.55 6
 4 -1 13 24254.4 918.027 6
 4 0 -14 11361.2 673.638 9
 -4 0 14 9929.57 673.233 6
 4 0 -13 50335.3 1789.06 9
 4 0 -12 20029.1 1319.48 9
 4 0 -11 82194.9 2913.30 9
 -4 0 11 83967.0 2666.09 17
 4 0 -10 121867. 3718.39 9
 4 0 -10 125893. 3660.66 8
 4 0 -9 4116.51 819.226 1
 4 0 -9 4395.00 761.383 8
 4 0 -8 99124.8 3691.52 8
 4 0 -8 95606.4 3541.11 7
 4 0 -7 52473.4 2775.16 1
 4 0 -7 60811.7 2945.69 8
 4 0 -7 56556.4 2727.51 7
 4 0 -6 1575.87 482.480 1
 4 0 -5 167028. 4556.38 1
 -4 0 4 176354. 4681.95 2
 4 0 -4 159974. 4302.14 1
 -4 0 3 3801.92 642.372 2
 4 0 -3 5530.17 791.746 1
 4 0 -2 992159. 10150.0 1
 -4 0 2 990058. 9518.08 2
 4 0 -1 10144.9 956.473 4
 4 0 -1 10841.5 1040.50 1
 -4 0 0 2506.47 442.636 2
 4 0 0 2629.28 516.664 1
 4 0 1 381252. 6380.69 4
 -4 0 -1 367883. 5039.14 2
 4 0 2 78366.1 3064.53 4
 4 0 3 123814. 4055.41 4
 4 0 4 184777. 5158.79 4
 4 0 5 5261.21 958.311 6
 4 0 5 4762.60 824.841 19
 4 0 5 7254.56 1079.33 4
 4 0 6 3994.31 786.658 12
 4 0 6 3479.82 678.648 19
 4 0 6 3874.19 804.399 4
 4 0 6 3422.19 764.366 6
 -4 0 -6 3840.85 736.310 3
 4 0 7 202138. 5180.04 12
 4 0 7 193224. 5534.82 6
 4 0 7 195566. 4804.04 19
 4 0 7 211327. 5757.73 4
 -4 0 -7 207413. 5264.40 3
 4 0 8 32618.1 1932.39 12
 4 0 8 31531.0 2097.48 6
 4 0 9 153831. 3531.35 13
 4 0 9 149710. 3811.89 12
 4 0 9 155026. 4272.22 6
 4 0 10 89268.7 2607.55 12
 4 0 10 91992.3 2963.45 6
 4 0 11 30512.2 1276.73 12
 4 0 11 31617.5 1504.32 6
 4 0 12 57397.9 1645.03 6
 4 1 -14 41343.7 1361.86 9
 -4 -1 14 38525.8 1366.44 6
 4 1 -13 73467.8 2219.70 9
 4 1 -12 3709.93 494.657 8
 4 1 -12 5310.96 690.229 9
 4 1 -11 13654.7 1202.91 9
 4 1 -11 15048.2 1197.24 8
 4 1 -10 115960. 3662.94 9
 4 1 -10 124384. 3799.57 8
 4 1 -9 2564.78 655.393 1
 4 1 -9 2772.88 593.437 9
 4 1 -9 2776.19 644.135 8
 4 1 -8 117960. 4431.64 1
 4 1 -8 135322. 4370.71 8
 4 1 -7 117442. 4266.25 1
 4 1 -7 127184. 4327.75 8
 4 1 -6 11007.9 1274.25 1
 4 1 -5 337494. 6789.65 1
 4 1 -4 162532. 4593.48 1
 -4 -1 4 172819. 4311.36 2
 4 1 -3 70469.3 2951.55 1
 -4 -1 3 78062.2 2618.26 2
 4 1 -2 708279. 9136.03 1
 4 1 -1 95714.4 3296.17 1
 4 1 -1 100082. 3323.49 4
 4 1 0 123285. 3715.31 4
 4 1 0 111742. 3608.36 1
 4 1 1 374146. 6709.71 4
 4 1 2 56022.8 2731.59 4
 4 1 3 28096.9 2024.75 4
 4 1 4 452043. 8012.83 13
 4 1 4 456808. 8354.79 12
 4 1 4 447345. 8532.62 6
 4 1 4 435217. 8326.05 4
 4 1 5 74775.7 3154.11 13
 4 1 5 70438.8 3275.70 12
 4 1 5 68384.7 3387.00 6
 4 1 5 77384.4 3578.47 4
 -4 -1 -5 75575.1 3099.51 3
 4 1 6 212364. 5064.95 13
 4 1 6 233320. 5883.50 12
 4 1 6 231968. 6195.88 6
 4 1 6 242057. 6423.20 4
 -4 -1 -6 205446. 5011.30 3
 4 1 7 172306. 4277.52 13
 4 1 7 176841. 4772.69 12
 4 1 7 177237. 5134.95 6
 4 1 8 13675.9 1087.73 13
 4 1 8 14211.1 1260.70 12
 4 1 8 13749.9 1319.85 6
 4 1 9 87258.5 2805.76 12
 4 1 9 89543.4 3035.80 6
 4 1 10 33193.8 1504.62 12
 4 1 10 34917.6 1657.83 6
 4 1 11 6339.49 529.164 12
 4 1 11 6342.60 592.315 6
 -4 -2 14 4153.35 445.912 6
 4 2 -13 59609.1 1990.71 9
 4 2 -13 56143.9 1574.44 8
 4 2 -12 7368.07 735.028 8
 4 2 -12 7919.00 823.410 9
 4 2 -11 51311.1 2292.77 9
 4 2 -11 52047.3 2257.08 8
 4 2 -10 93199.4 3248.11 9
 4 2 -10 94632.4 3381.57 8
 4 2 -9 2636.71 576.646 9
 4 2 -9 2475.85 595.731 8
 4 2 -8 143973. 4154.41 9
 4 2 -8 153578. 5180.17 1
 4 2 -8 152599. 4667.36 8
 4 2 -7 113986. 3672.83 9
 4 2 -7 122332. 4541.75 1
 4 2 -7 123767. 4299.61 8
 4 2 -6 59528.8 3006.37 8
 4 2 -6 53558.8 2949.15 1
 4 2 -5 156778. 4895.02 1
 4 2 -4 117303. 4123.55 1
 4 2 -3 1423.88 457.170 1
 4 2 -2 300555. 6313.06 1
 4 2 -1 197935. 5007.22 4
 4 2 -1 200317. 5123.71 1
 4 2 0 84029.7 3312.80 4
 4 2 1 210497. 5372.23 4
 4 2 2 77042.1 3367.02 4
 4 2 3 51137.7 2750.52 13
 4 2 3 44747.3 2663.00 6
 4 2 3 52896.2 2867.26 12
 4 2 3 51546.2 2723.93 10
 4 2 3 51354.0 2860.21 4
 4 2 4 184761. 5138.36 13
 4 2 4 199826. 5588.10 12
 4 2 4 188969. 5539.55 6
 4 2 5 1413.87 420.486 13
 4 2 5 1115.61 420.387 12
 4 2 5 1438.75 504.959 4
 4 2 5 943.647 400.162 6
 4 2 6 52999.9 2399.78 13
 4 2 6 56470.8 2881.77 12
 4 2 6 54970.7 2914.84 6
 4 2 7 27394.7 1542.52 13
 4 2 7 29219.4 1899.87 12
 4 2 7 28344.7 1916.66 6
 4 2 8 737.112 305.226 12
 4 2 8 1402.70 416.433 6
 4 2 9 29367.4 1553.62 6
 4 2 9 27970.2 1478.26 12
 4 2 10 73040.9 2036.62 6
 4 2 10 70891.6 1973.23 12
 4 2 11 720.763 148.030 12
 -4 -3 14 6036.46 489.526 6
 4 3 -13 54809.9 1845.19 9
 4 3 -13 51065.4 1564.49 8
 4 3 -12 26949.3 1477.18 9
 4 3 -12 26187.0 1382.02 8
 4 3 -11 70567.0 2600.06 9
 4 3 -11 68226.1 2570.15 8
 4 3 -10 139191. 3883.34 9
 4 3 -10 142971. 4124.15 8
 4 3 -9 11821.3 1259.79 8
 4 3 -9 10891.8 1126.63 9
 4 3 -8 76254.4 2972.97 9
 4 3 -8 77528.0 3337.23 8
 4 3 -7 117860. 3656.12 9
 4 3 -7 128353. 4396.61 8
 4 3 -7 125565. 4770.74 1
 4 3 -6 2799.20 696.699 1
 4 3 -6 2952.50 627.815 18
 4 3 -6 2706.76 663.982 8
 4 3 -5 80497.7 3652.76 1
 4 3 -5 91430.6 3635.05 18
 4 3 -5 86837.1 3685.10 8
 4 3 -4 322581. 6952.88 12
 4 3 -4 332968. 7131.56 18
 4 3 -4 325300. 7141.21 1
 4 3 -3 826.911 343.455 1
 4 3 -2 177540. 5166.83 1
 4 3 -1 147095. 4668.93 12
 4 3 -1 147870. 4594.82 4
 4 3 -1 144386. 4742.73 13
 4 3 0 11531.8 1310.06 12
 4 3 0 12726.2 1334.46 10
 4 3 0 11629.7 1297.16 18
 4 3 0 12960.1 1388.29 4
 4 3 0 14840.8 1524.53 13
 4 3 1 221084. 5793.29 12
 4 3 1 220232. 5613.95 10
 4 3 1 209390. 5935.62 20
 4 3 1 195057. 5062.26 18
 4 3 1 197440. 4772.09 16
 4 3 1 232750. 5924.16 4
 4 3 1 207906. 5674.71 13
 4 3 2 8847.64 1179.03 12
 4 3 2 12250.2 1353.29 10
 4 3 2 9125.13 1213.34 20
 4 3 2 8058.19 961.089 16
 4 3 2 6946.96 892.906 18
 4 3 2 9258.09 1212.76 4
 4 3 2 10424.8 1255.65 13
 4 3 3 27316.0 2074.16 6
 4 3 3 28436.9 2131.70 12
 4 3 3 30536.9 2123.99 10
 4 3 3 31736.5 2285.97 4
 4 3 3 27834.6 2005.14 13
 4 3 4 60816.2 3069.99 6
 4 3 4 58579.8 3050.91 12
 4 3 4 56356.9 2716.16 13
 4 3 5 6012.38 941.319 6
 4 3 5 5904.51 944.364 12
 4 3 5 5598.17 782.554 13
 4 3 6 24127.4 1781.60 6
 4 3 6 25839.2 1848.91 12
 4 3 6 25276.5 1481.59 13
 4 3 7 89165.0 3045.63 6
 4 3 7 98810.0 3249.22 12
 4 3 8 9357.75 862.351 6
 4 3 8 9487.82 897.966 12
 4 3 9 97519.7 2401.94 12
 4 3 10 48446.5 1318.71 12
 4 4 -13 25673.1 1089.85 8
 4 4 -12 41494.6 1687.68 8
 4 4 -11 14441.6 1118.28 9
 4 4 -11 16145.4 1218.14 8
 4 4 -10 113390. 3318.92 9
 4 4 -10 118066. 3593.78 8
 4 4 -9 10862.1 1073.50 9
 4 4 -9 13915.3 1332.26 8
 4 4 -8 67925.0 3079.09 8
 4 4 -7 146288. 4260.95 18
 4 4 -7 143566. 4575.95 8
 4 4 -6 2342.78 638.480 1
 4 4 -6 2631.88 597.905 18
 4 4 -6 1937.40 588.469 8
 4 4 -5 86553.8 3599.35 8
 4 4 -5 96926.3 3843.06 18
 4 4 -5 97870.3 4133.71 1
 4 4 -4 115111. 4223.99 12
 4 4 -4 125838. 4592.09 1
 4 4 -4 127546. 4550.97 18
 4 4 -4 112464. 4032.53 8
 4 4 -3 13165.2 1408.10 12
 4 4 -3 13012.8 1348.26 10
 4 4 -3 13593.4 1512.82 18
 4 4 -3 14293.4 1540.42 1
 4 4 -2 154401. 4845.64 12
 4 4 -2 149509. 5267.05 20
 4 4 -2 144642. 4512.25 10
 4 4 -2 152779. 5006.89 18
 4 4 -1 18210.7 1669.77 12
 4 4 -1 20557.1 1941.50 20
 4 4 -1 17571.4 1590.30 10
 4 4 -1 16357.2 1634.69 18
 4 4 -1 17883.9 1500.44 16
 4 4 -1 17972.1 1713.75 13
 4 4 0 2273.29 623.177 13
 4 4 0 2454.49 626.438 12
 4 4 0 2842.46 645.063 10
 4 4 0 2765.19 715.186 20
 4 4 0 2575.32 633.587 18
 4 4 0 3608.69 682.780 16
 4 4 0 2412.93 640.874 4
 4 4 1 177706. 5257.51 12
 4 4 1 179609. 4989.05 10
 4 4 1 181227. 5428.05 20
 4 4 1 161469. 4607.28 18
 4 4 1 169074. 4509.87 16
 4 4 1 194802. 5652.13 4
 4 4 1 176088. 5184.59 13
 4 4 2 63896.4 3137.75 12
 4 4 2 65597.1 3027.16 10
 4 4 2 65152.9 3145.81 20
 4 4 2 56722.7 2550.80 18
 4 4 2 58555.9 2628.71 16
 4 4 2 59329.2 2925.54 13
 4 4 3 26413.9 1997.43 12
 4 4 3 28499.6 1965.21 10
 4 4 3 26074.2 1887.71 20
 4 4 3 26420.8 1857.42 13
 4 4 4 174650. 5020.96 12
 4 4 4 167139. 4343.21 20
 4 4 4 167792. 4215.04 13
 4 4 5 3732.13 727.739 12
 4 4 6 33249.4 1878.75 12
 4 4 7 92878.7 2781.59 12
 4 4 8 1985.21 356.240 12
 4 4 9 26357.4 990.041 12
 4 5 -13 15489.8 780.558 8
 4 5 -12 44314.5 1626.27 8
 4 5 -11 3663.27 548.803 8
 4 5 -10 108132. 3241.32 8
 4 5 -9 1708.71 462.382 8
 4 5 -8 76189.6 2831.40 18
 4 5 -8 73904.5 3034.24 8
 4 5 -7 89596.5 3312.59 18
 4 5 -7 83555.7 3349.99 8
 4 5 -6 2678.87 624.351 18
 4 5 -6 362.390 264.227 8
 4 5 -5 118521. 4199.98 18
 4 5 -5 105827. 3849.98 8
 4 5 -4 96590.0 3786.28 12
 4 5 -4 85919.4 3235.32 10
 4 5 -4 95424.5 3924.01 18
 4 5 -3 1089.30 411.629 12
 4 5 -3 1017.00 385.063 10
 4 5 -3 1458.27 491.599 18
 4 5 -2 186643. 5293.70 12
 4 5 -2 179740. 5679.68 20
 4 5 -2 174907. 4754.42 10
 4 5 -2 179730. 5360.17 18
 4 5 -2 181491. 4888.22 16
 4 5 -1 84701.6 3583.06 18
 4 5 -1 87619.9 3622.77 12
 4 5 -1 84578.1 3779.53 20
 4 5 -1 83851.7 3306.38 10
 4 5 -1 86705.1 3333.16 16
 4 5 0 681.797 324.204 12
 4 5 0 926.628 363.514 10
 4 5 0 434.001 236.434 20
 4 5 0 955.358 417.663 18
 4 5 0 522.953 310.875 16
 4 5 1 238528. 5925.97 12
 4 5 1 246589. 5616.04 10
 4 5 1 237489. 5975.47 20
 4 5 1 221226. 5077.67 18
 4 5 1 235828. 5297.07 16
 4 5 2 62078.0 2956.20 12
 4 5 2 62219.1 2774.13 10
 4 5 2 61916.8 2910.92 20
 4 5 2 55177.9 2307.00 18
 4 5 3 41180.5 2330.31 12
 4 5 3 43741.6 2251.93 10
 4 5 3 41504.7 2200.80 20
 4 5 4 176903. 4599.83 12
 4 5 4 172412. 4023.43 20
 4 5 5 1236.70 388.776 12
 4 5 5 963.504 263.069 20
 4 5 6 9948.23 870.737 12
 4 5 7 37644.0 1432.74 12
 4 5 8 4574.85 392.763 12
 4 6 -13 55812.9 1251.13 8
 4 6 -12 2342.89 338.710 8
 4 6 -11 33947.0 1460.08 8
 4 6 -10 46102.7 1903.60 8
 4 6 -9 1022.66 334.599 8
 4 6 -8 47227.4 2192.07 8
 4 6 -7 94203.5 3285.30 18
 4 6 -7 91509.8 3150.30 8
 4 6 -6 401.020 285.662 18
 4 6 -6 490.464 248.662 8
 4 6 -5 114038. 3393.50 10
 4 6 -5 132253. 4270.20 18
 4 6 -4 110950. 3823.14 12
 4 6 -4 104348. 3392.18 10
 4 6 -4 119470. 4151.50 18
 4 6 -4 115138. 3859.94 16
 4 6 -3 2067.27 547.820 12
 4 6 -3 1975.83 491.235 10
 4 6 -3 2463.78 631.281 18
 4 6 -3 1838.02 509.587 16
 4 6 -2 121528. 4035.63 12
 4 6 -2 132352. 4576.65 20
 4 6 -2 122072. 3739.91 10
 4 6 -2 117628. 4097.89 18
 4 6 -2 120884. 3852.58 16
 4 6 -1 59317.2 2813.53 12
 4 6 -1 60611.5 3036.99 20
 4 6 -1 59078.0 2601.24 10
 4 6 -1 58229.8 2721.41 18
 4 6 -1 60663.0 2678.05 16
 4 6 0 23210.1 1732.62 12
 4 6 0 22080.9 1764.18 20
 4 6 0 22698.1 1592.89 10
 4 6 0 21899.5 1555.02 18
 4 6 0 22390.7 1601.04 16
 4 6 1 56753.0 2643.68 12
 4 6 1 60152.9 2529.47 10
 4 6 1 56059.2 2692.70 20
 4 6 1 51422.8 2179.33 18
 4 6 1 56676.9 2430.10 16
 4 6 2 11761.4 1158.75 12
 4 6 2 13468.2 1166.00 10
 4 6 2 12181.7 1169.61 20
 4 6 3 2471.47 512.108 12
 4 6 3 1738.30 402.124 20
 4 6 4 104749. 2974.73 12
 4 6 4 111077. 2719.26 20
 4 6 5 4660.58 551.407 12
 4 6 5 4149.44 425.818 20
 4 6 6 27630.7 1097.13 12
 4 7 -12 1271.58 194.526 8
 4 7 -11 4848.71 460.885 8
 4 7 -10 43460.9 1556.26 8
 4 7 -9 30869.3 1433.46 8
 4 7 -8 40915.5 1742.62 8
 4 7 -7 118780. 3065.85 8
 4 7 -6 471.337 191.658 10
 4 7 -6 876.890 354.878 16
 4 7 -5 35675.4 1703.52 10
 4 7 -5 40149.2 2152.11 18
 4 7 -5 39572.3 2070.73 16
 4 7 -4 128222. 3885.40 18
 4 7 -4 124207. 3664.97 16
 4 7 -3 3901.99 606.495 10
 4 7 -3 3952.83 686.839 18
 4 7 -3 4054.48 671.018 16
 4 7 -2 38045.8 1982.74 12
 4 7 -2 40669.8 1939.15 10
 4 7 -2 40896.5 2119.32 18
 4 7 -2 44078.6 2119.76 16
 4 7 -1 28063.1 1678.75 12
 4 7 -1 31245.1 1939.75 20
 4 7 -1 29748.6 1632.36 10
 4 7 -1 27990.4 1632.93 18
 4 7 -1 31401.2 1739.87 16
 4 7 0 1001.78 316.422 12
 4 7 0 1087.30 326.039 10
 4 7 0 1045.28 373.831 20
 4 7 0 1038.44 317.966 16
 4 7 1 48267.2 2041.89 12
 4 7 1 51295.4 2032.72 10
 4 7 1 50406.2 2198.36 20
 4 7 2 47166.4 1881.69 12
 4 7 2 51136.1 1975.06 20
 4 7 3 14340.6 934.417 12
 4 7 3 16959.9 985.037 20
 4 7 4 63524.7 1645.52 12
 4 8 -10 85305.2 1759.04 16
 4 8 -9 681.297 202.661 16
 4 8 -9 723.085 157.156 8
 4 8 -8 33524.4 1432.85 16
 4 8 -7 50258.8 1865.60 16
 4 8 -6 5232.69 500.228 10
 4 8 -6 6570.92 698.783 16
 4 8 -5 19839.6 1065.33 10
 4 8 -5 21992.0 1306.34 16
 4 8 -4 81554.7 2252.83 10
 4 8 -4 92119.4 2683.83 16
 4 8 -3 224.245 138.279 10
 4 8 -3 170.839 113.594 16
 4 8 -2 45529.3 1719.94 10
 4 8 -2 46355.0 1816.54 16
 4 8 -1 64428.1 1994.15 10
 4 8 0 8828.81 704.857 10
 4 8 1 29266.0 1066.31 12
 4 9 -8 4979.67 370.790 16
 4 9 -7 32500.4 1082.06 16
 4 9 -6 23822.4 990.698 16
 4 9 -5 13644.0 631.906 10
 4 9 -5 17230.0 867.976 16
 4 9 -4 84869.4 1693.78 10
 4 9 -4 95237.7 2034.79 16
 4 9 -3 1525.66 239.172 10
 -5 12 1 4599.68 403.441 15
 -5 12 0 29285.8 1108.56 15
 5 -12 0 30906.7 1068.52 7
 -5 12 -1 6239.19 545.301 15
 5 -12 1 7069.61 579.432 7
 -5 12 -2 6783.15 579.849 15
 5 -12 2 6505.73 595.649 7
 5 -12 3 18748.1 1035.64 7
 -5 12 -3 17081.4 920.702 15
 5 -12 4 4969.96 546.177 7
 -5 12 -4 4731.79 473.102 15
 5 -12 5 5672.75 563.541 7
 -5 12 -5 4706.59 427.388 15
 5 -12 6 72539.4 1859.07 7
 5 -12 7 1772.97 266.343 7
 -5 11 4 1434.30 227.079 15
 -5 11 3 23661.9 1064.30 15
 5 -11 -3 21902.9 832.286 7
 -5 11 2 16135.0 986.316 15
 5 -11 -2 18068.9 942.714 7
 -5 11 1 2748.21 441.899 15
 5 -11 -1 2257.31 383.635 7
 -5 11 0 25414.8 1379.87 15
 5 -11 0 26477.5 1408.02 7
 5 -11 1 14808.6 1117.84 7
 -5 11 -1 13114.2 1025.12 15
 5 -11 2 4390.24 645.202 7
 -5 11 -2 4572.15 617.551 15
 5 -11 3 44773.5 2056.95 7
 -5 11 -3 45949.7 1939.89 15
 -5 11 -3 41778.7 1802.67 14
 5 -11 4 15662.7 1212.43 7
 -5 11 -4 16026.8 1124.83 15
 -5 11 -4 14268.6 1065.14 14
 5 -11 5 12804.8 1056.71 7
 -5 11 -5 12320.2 946.205 15
 -5 11 -5 10674.9 914.022 14
 5 -11 6 54732.4 2054.10 7
 -5 11 -6 54835.4 1986.98 14
 5 -11 7 497.124 191.964 7
 5 -11 8 17796.5 931.438 7
 5 -11 9 4540.00 371.774 7
 -5 10 6 9711.63 568.147 15
 -5 10 5 8914.08 597.418 17
 -5 10 5 10104.6 711.665 15
 5 -10 -4 806.710 218.993 7
 -5 10 4 1100.84 295.234 15
 -5 10 3 12391.8 1012.53 15
 5 -10 -3 13506.0 985.578 7
 -5 10 2 66127.5 2482.52 15
 5 -10 -2 74011.7 2534.82 7
 5 -10 -1 461.989 242.382 7
 -5 10 1 214.708 192.264 15
 5 -10 0 71989.4 2832.35 7
 -5 10 0 67827.1 2689.00 15
 -5 10 0 65603.0 2669.76 14
 5 -10 1 20497.5 1570.30 7
 -5 10 -1 17275.3 1376.69 15
 -5 10 -1 17905.9 1452.40 14
 5 -10 2 27928.9 1872.50 7
 -5 10 -2 28235.7 1775.01 15
 -5 10 -2 25645.8 1774.10 14
 5 -10 3 36985.1 2181.65 7
 -5 10 -3 41179.4 2136.62 15
 -5 10 -3 37306.6 2179.14 14
 -5 10 -4 44923.0 2176.40 15
 -5 10 -4 46605.3 2437.15 14
 -5 10 -5 12250.8 1217.95 14
 -5 10 -6 31241.8 1908.19 14
 -5 10 -7 10999.9 1100.00 14
 5 -10 8 21996.5 1113.33 19
 -5 10 -8 20801.3 1357.60 14
 5 -10 9 24427.9 1065.07 7
 5 -10 9 28604.5 1168.97 19
 -5 10 -9 26053.2 1277.19 14
 5 -10 10 3522.15 366.459 19
 -5 10 -10 3701.40 385.229 14
 -5 9 7 8598.59 580.326 17
 -5 9 7 8703.31 616.965 15
 -5 9 6 12721.3 894.418 15
 5 -9 -6 12598.6 742.974 7
 -5 9 5 67492.6 2368.42 15
 5 -9 -5 72526.2 2219.46 7
 5 -9 -4 949.408 327.994 7
 -5 9 4 436.222 222.261 15
 -5 9 3 92148.9 3289.91 15
 5 -9 -3 98269.2 3227.43 7
 -5 9 2 45832.9 2397.18 15
 5 -9 -2 50324.8 2463.66 7
 5 -9 -1 43142.4 2415.65 7
 -5 9 1 42355.4 2352.84 15
 -5 9 1 42285.4 2403.49 14
 5 -9 0 67871.8 3155.72 7
 -5 9 0 69783.0 3065.60 15
 -5 9 0 63073.0 3043.13 14
 5 -9 1 20139.6 1767.61 7
 -5 9 -1 20864.6 1684.41 15
 -5 9 -1 17635.1 1646.80 14
 5 -9 2 43693.7 2634.38 7
 -5 9 -2 43472.7 2400.91 15
 -5 9 -2 39861.3 2494.27 14
 -5 9 -3 29374.8 2117.22 14
 -5 9 -4 15174.2 1532.30 14
 -5 9 -5 59264.6 3017.41 14
 -5 9 -6 38070.9 2409.83 14
 5 -9 7 18724.8 1314.63 19
 -5 9 -7 26278.3 1974.88 14
 5 -9 8 68574.9 2389.38 19
 -5 9 -8 79188.2 3239.59 14
 5 -9 9 22510.2 1266.40 19
 -5 9 -9 22601.2 1481.26 14
 5 -9 10 11474.4 821.320 19
 -5 9 -10 9289.69 805.337 14
 5 -9 11 28124.5 1099.76 19
 -5 9 -11 22208.5 996.465 14
 5 -9 12 13535.5 596.887 19
 -5 8 9 9708.05 537.536 17
 -5 8 8 43719.3 1437.19 20
 -5 8 8 53590.7 1624.06 17
 5 -8 -7 1026.41 243.529 7
 -5 8 7 922.536 260.823 20
 -5 8 7 673.583 252.598 15
 -5 8 6 56395.9 2312.43 15
 5 -8 -6 61301.3 2192.40 7
 -5 8 5 17928.7 1472.71 15
 5 -8 -5 20467.5 1437.47 7
 -5 8 4 12843.0 1344.89 15
 5 -8 -4 11567.5 1185.95 7
 -5 8 3 10752.5 1281.21 15
 5 -8 -3 11807.0 1275.59 7
 5 -8 -2 2900.96 678.792 7
 -5 8 2 2623.13 650.692 15
 -5 8 2 2992.05 714.001 14
 5 -8 -1 1593.21 599.907 7
 -5 8 1 747.370 369.175 15
 -5 8 1 911.092 439.093 14
 5 -8 0 63657.4 3307.10 7
 -5 8 0 68199.8 3282.19 15
 -5 8 0 60463.9 3202.44 14
 5 -8 1 73922.4 3647.45 7
 -5 8 -1 70432.4 3439.81 14
 -5 8 -2 65045.2 3299.04 14
 -5 8 -3 31978.7 2338.99 14
 -5 8 -4 28270.9 2231.21 14
 -5 8 -5 50316.0 3004.76 14
 -5 8 -6 97850.8 4184.14 14
 -5 8 -7 5562.75 992.572 14
 -5 8 -8 31060.9 2239.96 14
 5 -8 9 38395.2 1864.70 19
 -5 8 -9 38400.8 2165.94 14
 5 -8 10 1268.59 329.916 19
 -5 8 -10 2132.61 447.498 14
 5 -8 11 30261.2 1318.59 19
 -5 8 -11 29319.1 1348.97 14
 5 -8 12 31340.0 1100.24 19
 -5 8 -12 32035.4 1102.31 14
 -5 7 10 3694.73 340.503 20
 -5 7 10 5969.00 448.568 17
 -5 7 9 8374.89 682.952 20
 -5 7 9 9680.86 733.419 17
 -5 7 8 38599.9 1756.50 20
 -5 7 8 43001.1 1875.69 17
 -5 7 8 39214.8 1719.38 15
 5 -7 -8 43697.0 1594.87 7
 5 -7 -7 267.057 188.437 7
 -5 7 7 379.770 235.535 20
 -5 7 7 116.552 128.627 15
 -5 7 6 19931.9 1678.48 20
 -5 7 6 25450.5 1825.37 15
 5 -7 -6 23316.0 1595.69 7
 -5 7 5 3077.85 720.607 15
 5 -7 -5 3669.11 693.099 7
 -5 7 4 25675.5 2142.61 15
 5 -7 -4 25821.3 1937.50 7
 -5 7 3 39663.6 2730.43 15
 -5 7 3 35021.7 2428.80 14
 5 -7 -3 34145.4 2338.96 7
 5 -7 -2 251746. 6558.11 7
 -5 7 2 247885. 6967.58 2
 -5 7 2 258062. 6684.55 14
 5 -7 -1 10280.1 1362.20 7
 -5 7 1 10595.7 1427.97 2
 -5 7 1 9201.69 1266.40 14
 5 -7 0 250723. 6861.49 7
 -5 7 0 241949. 6592.75 2
 -5 7 0 240464. 6338.98 14
 5 -7 1 54697.4 3250.25 7
 -5 7 -1 59280.2 3243.88 2
 -5 7 -1 58474.2 3138.80 14
 -5 7 -2 70617.1 3485.86 14
 -5 7 -2 73801.0 3576.99 2
 -5 7 -3 196418. 5715.53 2
 -5 7 -3 193543. 5855.73 14
 -5 7 -4 34436.4 2379.71 2
 -5 7 -4 37213.8 2613.88 14
 -5 7 -5 5469.41 1028.31 14
 -5 7 -6 88635.0 4115.86 14
 -5 7 -7 15705.2 1743.45 14
 5 -7 8 25709.1 1766.32 19
 -5 7 -8 34058.7 2443.94 14
 5 -7 9 41080.3 2048.86 19
 -5 7 -9 44047.4 2449.14 14
 5 -7 10 8310.24 841.201 19
 -5 7 -10 10960.7 1057.07 14
 5 -7 11 25129.7 1282.79 19
 -5 7 -11 21261.4 1240.84 14
 5 -7 12 24761.5 1068.41 19
 -5 7 -12 26307.9 1122.12 14
 -5 6 11 11483.2 601.566 20
 -5 6 11 16256.4 725.278 17
 -5 6 10 2581.40 380.373 20
 -5 6 10 2320.11 361.601 17
 -5 6 9 2592.54 465.420 20
 -5 6 9 3063.80 508.204 17
 5 -6 -9 2705.43 398.231 7
 -5 6 8 70769.0 2667.75 15
 5 -6 -8 74896.7 2525.58 7
 -5 6 7 19093.5 1552.97 15
 5 -6 -7 20372.1 1515.49 7
 -5 6 6 68162.9 3152.13 15
 5 -6 -6 61750.1 2875.77 7
 -5 6 5 233572. 6297.08 15
 5 -6 -5 209887. 5650.27 7
 -5 6 4 28327.5 2500.82 2
 -5 6 4 33885.7 2468.82 15
 -5 6 4 29905.3 2285.98 14
 5 -6 -4 29702.1 2207.48 7
 -5 6 3 230793. 6965.58 2
 -5 6 3 227284. 6311.45 14
 5 -6 -3 226602. 6229.52 7
 5 -6 -2 99202.7 4198.78 7
 -5 6 2 100766. 4503.34 2
 -5 6 2 93744.7 3977.46 14
 5 -6 -1 9793.86 1332.06 7
 -5 6 1 9255.62 1319.52 2
 -5 6 1 7184.10 1083.28 14
 5 -6 0 158148. 5359.86 7
 -5 6 0 150637. 5135.68 2
 -5 6 0 146298. 4836.69 14
 5 -6 1 46397.5 2922.49 7
 -5 6 -1 43005.8 2716.78 2
 -5 6 -1 42878.1 2656.37 14
 -5 6 -2 15534.5 1621.81 14
 -5 6 -2 15577.4 1606.52 2
 -5 6 -3 105414. 4303.91 14
 -5 6 -3 102044. 4071.36 2
 -5 6 -4 185101. 5380.49 2
 5 -6 4 201133. 5732.68 19
 -5 6 -4 197264. 5977.05 14
 -5 6 -5 12611.7 1436.46 2
 5 -6 5 12493.0 1459.25 19
 -5 6 -5 12516.4 1543.98 14
 5 -6 6 80432.2 3515.88 19
 -5 6 -6 92899.9 4270.69 14
 5 -6 7 16835.8 1543.13 19
 -5 6 -7 22262.7 2108.50 14
 5 -6 8 10876.3 1178.07 19
 -5 6 -8 9177.28 1302.15 14
 5 -6 9 39576.5 2074.42 19
 -5 6 -9 37698.1 2278.18 14
 5 -6 10 4584.30 646.301 19
 -5 6 -10 5653.38 781.388 14
 5 -6 11 34927.7 1555.80 19
 -5 6 -11 28707.4 1480.11 14
 5 -6 12 24164.6 1081.07 19
 -5 6 -12 25090.7 1142.28 14
 -5 6 -13 277.584 93.3263 14
 -5 5 12 756.012 146.760 20
 -5 5 11 45218.6 1512.54 20
 -5 5 11 51605.0 1573.25 17
 5 -5 -10 9055.09 685.816 9
 -5 5 10 9610.85 839.951 17
 5 -5 -9 1350.35 349.536 7
 -5 5 9 2362.41 521.100 17
 5 -5 -8 225146. 4943.94 7
 5 -5 -7 1466.61 466.813 7
 -5 5 7 621.671 268.545 15
 -5 5 6 150163. 4706.58 15
 5 -5 -6 144355. 4650.85 7
 -5 5 5 133889. 5608.71 2
 5 -5 -5 137699. 4680.03 7
 -5 5 4 4132.90 991.512 2
 -5 5 4 3488.88 802.529 14
 5 -5 -4 5080.95 919.587 7
 -5 5 3 42178.1 2946.06 2
 -5 5 3 40821.1 2608.98 14
 5 -5 -3 44997.3 2728.49 7
 -5 5 2 73422.2 3741.61 2
 -5 5 2 68133.9 3281.94 14
 5 -5 -2 74774.1 3507.50 7
 5 -5 -1 39772.9 2539.69 7
 -5 5 1 38950.7 2464.80 14
 -5 5 0 156666. 5090.83 2
 -5 5 -1 462659. 8447.52 2
 -5 5 -2 4634.32 849.941 2
 -5 5 -2 4172.78 820.336 14
 -5 5 -3 283907. 6917.00 14
 -5 5 -3 260367. 6320.39 2
 -5 5 -4 25516.6 1954.41 2
 5 -5 4 26990.2 2072.61 19
 -5 5 -4 30116.2 2307.15 14
 -5 5 -5 97891.9 3841.77 2
 5 -5 5 105816. 4151.17 19
 -5 5 -5 102571. 4345.72 14
 -5 5 -6 80247.4 3486.36 2
 5 -5 6 75453.3 3348.43 19
 5 -5 7 20784.9 1695.18 19
 5 -5 8 88037.0 3322.83 19
 5 -5 9 21903.8 1548.93 19
 5 -5 10 3257.39 561.861 19
 5 -5 11 44821.9 1766.87 19
 -5 5 -11 40394.2 1742.93 14
 5 -5 12 64738.4 1736.83 19
 -5 5 -12 64733.5 1812.97 14
 -5 5 -13 607.839 132.528 14
 -5 4 12 2804.47 350.570 20
 5 -4 -11 110178. 2334.72 9
 -5 4 11 110655. 2599.04 17
 5 -4 -10 976.557 296.392 9
 -5 4 10 823.570 294.737 17
 5 -4 -9 14404.5 1210.18 7
 5 -4 -8 34902.4 2091.38 7
 -5 4 7 6073.88 905.715 15
 5 -4 -7 5644.62 893.505 7
 -5 4 6 9520.54 1556.46 2
 5 -4 -6 10427.5 1261.50 7
 -5 4 5 168206. 6197.16 2
 5 -4 -5 159996. 5011.29 7
 -5 4 4 11938.1 1604.98 2
 -5 4 4 11729.3 1405.63 14
 5 -4 -4 13499.2 1453.63 7
 -5 4 3 106775. 4551.03 2
 -5 4 3 98890.7 3965.78 14
 5 -4 -3 107508. 4067.14 7
 -5 4 2 169768. 5460.63 2
 -5 4 1 4501.69 877.492 2
 -5 4 0 319710. 6973.66 2
 -5 4 -1 21881.4 1779.73 2
 -5 4 -2 136807. 4370.57 2
 -5 4 -3 6526.74 954.438 2
 -5 4 -4 54958.8 2696.94 2
 5 -4 4 55983.0 2936.06 19
 -5 4 -4 59187.8 3135.10 14
 5 -4 5 15819.8 1591.17 6
 -5 4 -5 11578.7 1256.14 2
 5 -4 5 15642.5 1574.97 19
 -5 4 -5 13455.8 1534.41 14
 -5 4 -6 71375.2 3115.03 2
 5 -4 6 70088.9 3190.47 19
 5 -4 7 25677.4 1995.60 6
 5 -4 7 26248.5 1879.62 19
 5 -4 8 90665.2 3499.02 6
 5 -4 8 98283.7 3459.34 19
 5 -4 9 46151.2 2276.65 6
 5 -4 9 51427.8 2334.00 19
 5 -4 10 6714.15 771.067 6
 5 -4 10 8447.74 870.283 19
 5 -4 11 54883.2 1885.02 6
 5 -4 11 53135.0 1866.11 19
 5 -4 12 26579.8 1044.33 6
 -5 4 -12 27524.8 1114.35 14
 -5 3 13 10625.9 566.111 20
 -5 3 12 2002.00 285.557 6
 5 -3 -12 3136.28 373.038 9
 -5 3 12 3170.81 381.910 17
 5 -3 -11 13877.5 956.506 9
 -5 3 11 12111.9 912.951 17
 -5 3 10 10653.3 1008.20 17
 5 -3 -9 1102.70 383.102 7
 -5 3 9 1414.51 434.428 17
 5 -3 -8 105392. 3700.86 7
 5 -3 -7 97586.1 3565.62 8
 5 -3 -7 98459.9 3760.74 7
 -5 3 6 60328.0 3806.75 2
 5 -3 -6 61461.6 3038.14 7
 -5 3 5 127340. 5284.54 2
 5 -3 -5 132779. 4461.07 7
 5 -3 -4 2045.81 591.943 7
 -5 3 4 3152.29 793.686 2
 -5 3 3 249441. 6594.35 2
 -5 3 2 142519. 4736.36 2
 -5 3 1 12487.1 1375.08 2
 -5 3 0 9549.58 1145.51 2
 -5 3 -1 64590.2 2853.59 2
 -5 3 -2 20673.7 1605.14 2
 -5 3 -3 133762. 3980.61 2
 -5 3 -4 229769. 5242.43 2
 5 -3 4 237129. 6301.38 6
 5 -3 4 247818. 6150.85 19
 -5 3 -4 252174. 6227.49 14
 5 -3 5 39451.2 2612.92 6
 5 -3 5 41144.8 2516.83 19
 5 -3 6 183675. 5628.89 6
 -5 3 -6 180329. 4712.21 2
 5 -3 6 182177. 5100.43 19
 5 -3 7 10369.9 1310.88 6
 5 -3 7 11857.8 1247.54 19
 5 -3 8 115653. 4019.08 6
 5 -3 8 124870. 3826.16 19
 5 -3 9 29763.0 1854.50 6
 5 -3 9 32811.1 1830.02 19
 5 -3 10 6660.64 790.065 6
 5 -3 10 7907.37 804.290 19
 5 -3 11 34108.8 1515.84 6
 -5 3 -11 28660.4 1279.08 14
 5 -3 12 28396.8 1103.74 6
 -5 3 -12 25146.6 918.655 14
 -5 2 13 22947.1 846.710 6
 5 -2 -13 27235.9 927.466 9
 5 -2 -12 2702.31 397.809 9
 5 -2 -11 52583.2 2001.40 9
 -5 2 11 52922.2 1906.84 17
 -5 2 10 68628.6 2471.62 17
 -5 2 9 69732.4 2808.23 17
 5 -2 -9 74761.7 2708.92 8
 5 -2 -9 69300.1 2850.90 7
 5 -2 -8 182970. 4749.62 8
 5 -2 -8 175286. 4773.95 7
 5 -2 -7 2173.58 566.737 7
 -5 2 7 1227.94 605.298 2
 5 -2 -7 1603.53 500.840 8
 -5 2 6 127178. 5351.27 2
 5 -2 -6 131124. 4359.74 7
 -5 2 5 93846.8 4334.89 2
 5 -2 -5 94862.1 3695.92 7
 -5 2 4 12278.2 1477.07 2
 -5 2 3 34798.6 2366.84 2
 -5 2 2 302903. 6543.21 2
 -5 2 1 25937.4 1853.98 2
 -5 2 0 351975. 6477.04 2
 -5 2 -1 213055. 4831.04 2
 -5 2 -2 5791.66 793.251 2
 -5 2 -3 247424. 5025.79 2
 5 -2 4 24629.9 2053.64 6
 -5 2 -4 25391.5 1624.75 2
 5 -2 4 28627.3 2094.30 19
 5 -2 5 61300.4 3290.54 6
 5 -2 5 63274.7 3101.43 19
 5 -2 6 76184.5 3664.83 6
 5 -2 6 75263.4 3258.50 19
 5 -2 7 30470.6 2231.59 6
 5 -2 7 30862.1 1975.80 19
 5 -2 8 5561.27 878.656 6
 5 -2 8 7125.43 900.683 19
 5 -2 9 82562.4 3006.88 6
 5 -2 10 22466.3 1400.22 6
 5 -2 11 26844.8 1086.89 13
 -5 2 -11 23888.2 984.973 14
 5 -2 12 54886.5 1450.76 6
 5 -1 -13 39240.9 1272.50 9
 5 -1 -12 25461.8 1264.65 9
 5 -1 -11 72947.5 2466.26 9
 5 -1 -10 14020.5 1182.24 9
 5 -1 -10 14174.4 1113.96 8
 5 -1 -9 15429.0 1323.46 8
 5 -1 -8 80925.3 3275.33 8
 5 -1 -8 81557.9 3229.15 7
 5 -1 -7 3246.85 706.399 1
 -5 1 7 4580.09 1002.12 2
 5 -1 -7 4267.81 806.390 8
 5 -1 -7 3711.84 726.630 7
 5 -1 -6 24852.7 1901.76 1
 -5 1 6 22604.4 2142.41 2
 5 -1 -6 25962.2 1874.09 7
 -5 1 5 300143. 7336.84 2
 5 -1 -5 286263. 6348.60 1
 5 -1 -5 292974. 6324.37 7
 5 -1 -4 72057.1 3088.23 1
 -5 1 4 75628.4 3442.93 2
 5 -1 -3 142159. 4165.13 1
 -5 1 3 138023. 4346.43 2
 -5 1 2 426468. 7232.01 2
 5 -1 -2 389426. 6689.81 1
 5 -1 -1 3776.09 668.700 1
 -5 1 1 2638.71 547.153 2
 5 -1 0 582058. 7718.39 4
 -5 1 0 535420. 7268.90 2
 5 -1 1 74142.5 2855.77 4
 -5 1 -1 76614.0 2679.55 2
 5 -1 2 10249.4 1120.89 4
 5 -1 3 81085.0 3709.94 6
 5 -1 3 86327.8 3384.62 4
 5 -1 4 84172.9 3816.79 6
 5 -1 4 90219.5 3719.02 19
 5 -1 4 95427.4 3692.83 4
 5 -1 5 10729.0 1377.13 6
 5 -1 5 9357.68 1188.96 19
 5 -1 5 10125.7 1243.70 4
 5 -1 6 252649. 6524.33 6
 5 -1 7 115760. 4188.22 6
 5 -1 8 34124.6 2066.13 6
 5 -1 9 150834. 3412.75 13
 5 -1 9 167042. 4112.17 6
 5 -1 10 4395.63 489.421 13
 5 -1 10 5525.85 660.852 6
 5 -1 11 27143.3 1206.24 6
 5 0 -13 37615.7 1318.05 9
 5 0 -12 3340.38 485.609 9
 5 0 -11 75169.1 2513.06 9
 5 0 -11 71350.2 2257.47 8
 5 0 -10 10689.4 1026.44 9
 5 0 -10 10685.4 1021.87 8
 5 0 -9 4997.65 786.067 8
 5 0 -8 258689. 5952.27 8
 -5 0 7 46738.0 3030.68 2
 5 0 -7 39286.9 2547.49 1
 5 0 -7 43950.8 2548.01 8
 5 0 -7 42913.4 2335.25 7
 -5 0 6 139058. 4915.91 2
 5 0 -6 132500. 4558.20 1
 5 0 -6 137022. 4213.15 7
 5 0 -5 307889. 6812.28 1
 -5 0 5 326520. 7063.17 2
 5 0 -5 304650. 6184.13 7
 5 0 -4 23996.7 1856.15 1
 -5 0 4 21509.8 1695.96 2
 5 0 -3 146942. 4447.71 1
 5 0 -2 134862. 4143.69 1
 5 0 -1 41617.3 2326.72 1
 5 0 0 96026.9 3427.87 4
 5 0 1 191941. 5282.71 13
 5 0 1 183379. 4988.64 18
 5 0 1 200705. 5052.49 4
 5 0 2 2598.02 624.582 13
 5 0 2 1778.83 529.710 12
 5 0 2 2563.28 573.248 18
 5 0 2 2724.26 610.167 4
 5 0 3 207130. 5592.37 13
 5 0 3 185412. 5569.37 6
 5 0 3 193938. 5320.47 12
 5 0 3 177001. 4489.06 18
 5 0 3 209789. 5493.76 4
 5 0 4 110708. 4054.05 13
 5 0 4 113387. 4130.03 12
 5 0 4 107608. 4282.38 6
 5 0 4 101379. 3219.07 18
 5 0 4 121412. 4336.25 4
 5 0 5 5598.29 893.468 13
 5 0 5 5827.95 935.364 12
 5 0 5 4578.59 890.647 6
 5 0 6 227714. 5241.56 13
 5 0 6 223468. 5446.55 12
 5 0 6 224758. 5968.15 6
 5 0 7 2596.67 535.964 13
 5 0 7 2441.06 517.667 12
 5 0 7 2471.63 582.554 6
 5 0 8 41577.4 1850.11 13
 5 0 8 41221.7 1879.37 12
 5 0 8 40741.8 2131.15 6
 5 0 9 19714.1 1081.19 13
 5 0 9 20822.1 1140.32 12
 5 0 9 21642.5 1381.05 6
 5 0 10 16243.7 786.734 12
 5 0 10 18164.7 1072.46 6
 -5 -1 14 17157.2 666.562 6
 5 1 -13 26727.0 1108.59 9
 5 1 -12 271.043 156.628 9
 5 1 -12 309.685 157.409 8
 5 1 -11 81985.4 2602.73 9
 5 1 -11 80340.6 2498.46 8
 5 1 -10 32539.2 1768.50 9
 5 1 -10 32584.5 1822.29 8
 5 1 -9 22593.3 1536.95 9
 5 1 -9 25496.7 1753.95 8
 5 1 -8 188046. 4536.91 9
 5 1 -8 205607. 5267.39 8
 5 1 -7 53400.1 2784.76 8
 5 1 -7 50773.3 2949.89 1
 5 1 -6 49451.2 2863.49 1
 5 1 -6 51944.6 2789.22 8
 5 1 -5 79666.3 3566.33 1
 5 1 -5 86093.0 3300.79 18
 5 1 -5 87732.3 3621.82 8
 5 1 -4 36107.6 2344.67 1
 5 1 -4 37551.3 2224.47 18
 5 1 -3 5847.43 937.997 12
 5 1 -3 9864.74 1167.66 18
 5 1 -3 7400.27 1026.68 1
 5 1 -3 7548.62 1013.12 13
 5 1 -2 309211. 6727.75 12
 5 1 -2 306800. 6601.43 1
 5 1 -2 324518. 6690.61 18
 5 1 -1 99435.1 3826.26 12
 5 1 -1 92797.0 3602.93 18
 5 1 -1 89194.3 3589.59 13
 5 1 0 129535. 4382.13 13
 5 1 0 114216. 4130.92 12
 5 1 0 122210. 4082.47 18
 5 1 0 118914. 4048.34 4
 5 1 1 143356. 4660.12 13
 5 1 1 148661. 4737.56 12
 5 1 1 141330. 4266.92 18
 5 1 1 156383. 4704.81 4
 5 1 2 8742.16 1148.81 13
 5 1 2 8059.75 1108.08 12
 5 1 2 8619.82 1002.97 18
 5 1 2 8768.53 1134.46 4
 5 1 3 149952. 4777.99 13
 5 1 3 166885. 5031.09 12
 5 1 3 141494. 3862.71 18
 5 1 3 167058. 5053.89 4
 5 1 4 6706.22 1001.42 13
 5 1 4 7579.94 1134.94 6
 5 1 4 7853.83 1090.41 12
 5 1 4 6977.21 799.538 18
 5 1 5 17220.6 1479.33 13
 5 1 5 16616.0 1623.21 6
 5 1 5 16950.7 1553.27 12
 5 1 6 22603.0 1556.10 13
 5 1 6 21667.1 1752.11 6
 5 1 6 20536.0 1584.84 12
 5 1 7 41669.0 1894.82 13
 5 1 7 39908.4 2173.86 6
 5 1 7 39978.7 1997.40 12
 5 1 8 7064.22 814.527 6
 5 1 8 7236.37 742.933 12
 5 1 8 6886.81 653.506 13
 5 1 9 62000.6 1809.59 12
 5 1 10 27526.0 894.360 12
 5 2 -13 35466.2 1217.98 9
 5 2 -13 28691.2 876.093 8
 5 2 -12 6240.29 620.122 9
 5 2 -12 6593.72 597.058 8
 5 2 -11 42380.3 1784.37 9
 5 2 -11 44132.9 1842.46 8
 5 2 -10 154393. 3709.57 9
 5 2 -10 158565. 3976.66 8
 5 2 -9 7378.79 848.615 9
 5 2 -9 8544.06 1015.08 8
 5 2 -8 118117. 3458.02 9
 5 2 -8 124099. 4040.63 8
 5 2 -7 58174.4 2441.66 9
 5 2 -7 63308.0 2977.65 8
 5 2 -6 8939.48 1252.35 1
 5 2 -6 10463.8 1160.42 18
 5 2 -6 8847.49 1149.16 8
 5 2 -5 228555. 5570.85 18
 5 2 -5 214029. 5969.96 1
 5 2 -5 221810. 5673.11 8
 5 2 -4 109079. 4101.32 12
 5 2 -4 114196. 4002.07 18
 5 2 -4 106018. 3875.39 8
 5 2 -4 106271. 4151.41 1
 5 2 -3 95957.0 3869.15 12
 5 2 -3 96724.9 3920.65 1
 5 2 -3 100707. 3753.04 18
 5 2 -3 97401.1 3626.64 8
 5 2 -3 90651.2 3623.15 13
 5 2 -2 96778.9 3893.32 12
 5 2 -2 98058.2 3916.37 1
 5 2 -2 104674. 3816.39 18
 5 2 -2 93861.3 3463.71 8
 5 2 -2 96129.4 3768.37 13
 5 2 -1 10953.0 1304.12 12
 5 2 -1 11049.3 1237.23 18
 5 2 -1 9562.89 1218.75 13
 5 2 0 118854. 4294.41 12
 5 2 0 107893. 3765.22 10
 5 2 0 121871. 4015.83 18
 5 2 0 123203. 4280.23 4
 5 2 0 117306. 4253.12 13
 5 2 1 50250.2 2775.12 12
 5 2 1 43899.7 2441.96 10
 5 2 1 46607.8 2366.33 18
 5 2 1 52226.2 2814.60 4
 5 2 1 46541.5 2676.58 13
 5 2 2 164.267 190.148 13
 5 2 2 839.284 358.068 12
 5 2 2 536.466 254.690 18
 5 2 2 1052.68 407.614 4
 5 2 3 57107.4 2918.24 12
 5 2 3 51223.2 2243.97 18
 5 2 3 56134.8 2835.84 13
 5 2 4 95943.3 3674.84 12
 5 2 4 91555.6 3428.85 13
 5 2 5 3254.41 647.791 12
 5 2 5 3597.23 630.667 13
 5 2 6 148207. 3963.00 12
 5 2 6 147267. 3542.36 13
 5 2 7 62257.1 2283.69 12
 5 2 7 59381.3 1930.18 13
 5 2 8 18256.7 1061.22 12
 5 2 9 54084.7 1450.15 12
 5 3 -13 29489.4 900.515 8
 5 3 -12 9278.39 685.338 9
 5 3 -12 9637.96 696.736 8
 5 3 -11 21759.2 1193.08 9
 5 3 -11 22197.0 1259.88 8
 5 3 -10 60234.0 2147.25 9
 5 3 -10 65008.2 2462.59 8
 5 3 -9 4240.96 611.635 9
 5 3 -9 4455.33 722.497 8
 5 3 -8 68329.7 2893.54 8
 5 3 -7 67152.2 2739.39 18
 5 3 -7 65590.4 2942.06 8
 5 3 -6 90793.1 3426.56 18
 5 3 -6 86350.8 3399.49 8
 5 3 -5 87961.6 3527.24 18
 5 3 -5 88080.7 3438.35 8
 5 3 -4 5574.60 941.394 12
 5 3 -4 6122.30 957.904 18
 5 3 -4 3746.00 717.746 8
 5 3 -3 75490.9 3449.70 12
 5 3 -3 78963.0 3645.24 1
 5 3 -3 78213.3 3372.25 18
 5 3 -3 71778.5 2979.05 8
 5 3 -2 74294.9 3399.76 12
 5 3 -2 76315.1 3316.60 18
 5 3 -2 71836.8 2880.06 16
 5 3 -2 72850.6 3346.31 13
 5 3 -1 4775.39 875.343 12
 5 3 -1 4588.09 768.098 10
 5 3 -1 4870.87 840.784 18
 5 3 -1 4360.54 714.257 16
 5 3 -1 5277.23 906.218 13
 5 3 0 61088.6 3056.02 12
 5 3 0 55542.0 2736.60 10
 5 3 0 60459.7 2815.82 18
 5 3 0 66580.8 2683.98 16
 5 3 0 59200.2 2991.71 13
 5 3 1 162239. 4955.90 12
 5 3 1 154247. 4568.70 10
 5 3 1 154748. 4267.79 18
 5 3 1 160217. 4853.02 13
 5 3 2 18291.0 1637.47 12
 5 3 2 17062.5 1345.28 18
 5 3 2 16591.0 1535.46 13
 5 3 3 231079. 5644.07 12
 5 3 3 230582. 5417.49 13
 5 3 4 145943. 4283.63 12
 5 3 4 147500. 3938.54 13
 5 3 5 14468.9 1264.60 12
 5 3 5 13674.5 1058.83 13
 5 3 6 116964. 3159.80 12
 5 3 6 111978. 2562.32 13
 5 3 7 12805.1 910.223 12
 5 3 8 868.831 200.250 12
 5 4 -12 10300.6 672.025 8
 5 4 -11 28773.9 1335.53 8
 5 4 -10 26707.1 1467.85 8
 5 4 -9 14445.7 1175.98 8
 5 4 -8 98071.0 2877.84 18
 5 4 -8 96586.5 3248.66 8
 5 4 -7 83269.4 2968.36 18
 5 4 -7 80228.1 3061.88 8
 5 4 -6 50678.8 2493.56 18
 5 4 -6 49548.5 2436.39 8
 5 4 -5 113556. 3865.64 18
 5 4 -5 107297. 3579.04 8
 5 4 -4 9982.76 1190.83 18
 5 4 -4 8463.62 992.766 8
 5 4 -3 52281.1 2780.19 12
 5 4 -3 57170.7 2847.12 18
 5 4 -3 53646.3 2527.13 16
 5 4 -2 199538. 5397.49 12
 5 4 -2 185351. 4741.26 10
 5 4 -2 204024. 5364.71 18
 5 4 -2 195264. 4722.16 16
 5 4 -1 30601.1 2100.97 12
 5 4 -1 27289.1 1828.61 10
 5 4 -1 29315.3 1989.50 18
 5 4 -1 28706.6 1774.40 16
 5 4 0 184243. 5102.00 12
 5 4 0 184377. 4727.26 10
 5 4 0 182024. 4701.65 18
 5 4 0 183695. 4403.25 16
 5 4 0 196733. 5196.98 13
 5 4 1 114022. 3942.00 12
 5 4 1 116369. 3719.09 10
 5 4 1 105572. 3339.03 18
 5 4 1 116963. 3388.70 16
 5 4 1 110145. 3790.24 13
 5 4 2 20732.8 1634.41 12
 5 4 2 18655.5 1280.30 18
 5 4 2 21413.9 1593.64 13
 5 4 3 67725.6 2834.59 12
 5 4 3 67621.0 2558.14 13
 5 4 4 36501.4 1949.88 12
 5 4 5 6755.35 754.821 12
 5 4 6 107101. 2564.87 12
 5 4 7 8985.86 608.656 12
 5 5 -12 11145.7 599.037 8
 5 5 -11 48552.5 1528.80 8
 5 5 -10 18108.5 1069.43 8
 5 5 -9 1496.23 353.767 8
 5 5 -8 57487.7 2095.48 18
 5 5 -8 58633.7 2244.71 8
 5 5 -7 60532.8 2381.68 18
 5 5 -7 60497.3 2367.87 8
 5 5 -6 25166.4 1642.85 18
 5 5 -6 24160.1 1520.23 8
 5 5 -5 96956.2 3372.06 18
 5 5 -5 93309.1 2985.02 8
 5 5 -4 25071.7 1762.92 18
 5 5 -4 22278.1 1568.29 16
 5 5 -3 24217.6 1748.05 12
 5 5 -3 21351.9 1428.32 10
 5 5 -3 24343.4 1743.01 18
 5 5 -3 22189.3 1553.76 16
 5 5 -2 153108. 4403.37 12
 5 5 -2 153311. 4296.55 18
 5 5 -2 149948. 3945.69 16
 5 5 -1 1888.67 496.829 12
 5 5 -1 1682.23 422.858 10
 5 5 -1 2044.00 482.356 18
 5 5 -1 1911.13 442.761 16
 5 5 0 49256.8 2426.97 12
 5 5 0 51220.3 2265.95 10
 5 5 0 48557.3 2177.21 18
 5 5 0 49553.3 2138.82 16
 5 5 1 32256.9 1908.53 12
 5 5 1 29079.1 1532.05 18
 5 5 2 12514.8 1135.88 12
 5 5 2 11102.3 832.119 18
 5 5 3 33596.8 1724.10 12
 5 5 4 57400.9 2013.08 12
 5 5 5 12082.6 796.158 12
 5 5 6 97835.1 1798.87 12
 5 6 -11 36338.6 1052.65 8
 5 6 -10 87373.1 1929.45 8
 5 6 -9 3525.51 433.340 8
 5 6 -8 51692.7 1756.72 8
 5 6 -7 24671.6 1260.47 8
 5 6 -7 25238.6 1434.83 16
 5 6 -6 2627.68 484.342 18
 5 6 -6 2620.40 476.088 16
 5 6 -5 128168. 3476.32 18
 5 6 -5 113382. 3172.45 16
 5 6 -4 25072.7 1307.67 10
 5 6 -4 29792.1 1700.32 18
 5 6 -4 27941.8 1582.90 16
 5 6 -3 18852.4 1190.48 10
 5 6 -3 20662.6 1422.21 18
 5 6 -3 19689.1 1318.37 16
 5 6 -2 73002.0 2665.30 12
 5 6 -2 66928.8 2279.02 10
 5 6 -2 73286.6 2608.43 18
 5 6 -2 70050.0 2428.64 16
 5 6 -1 22431.1 1459.64 12
 5 6 -1 20072.4 1255.93 10
 5 6 -1 20641.5 1298.46 18
 5 6 -1 21595.5 1295.22 16
 5 6 0 35886.2 1782.84 12
 5 6 0 33069.2 1499.34 18
 5 6 1 99361.2 2793.57 12
 5 6 1 92190.6 2184.39 18
 5 6 2 7621.03 721.448 12
 5 6 3 44574.5 1537.50 12
 5 6 4 44213.2 1273.09 12
 5 7 -9 5495.41 454.551 16
 5 7 -8 41649.2 1409.33 16
 5 7 -7 23916.9 1150.16 16
 5 7 -6 5401.07 570.567 16
 5 7 -5 29166.5 1340.71 16
 5 7 -4 35102.8 1244.69 10
 5 7 -4 41612.4 1613.40 16
 5 7 -3 17281.9 926.365 10
 5 7 -3 19217.6 1079.58 16
 5 7 -2 69971.7 1981.56 16
 5 8 -6 18325.8 747.395 16
 5 8 -5 13854.9 668.289 16
 6 -12 1 1338.11 217.494 7
 6 -12 2 23095.4 935.001 7
 6 -12 3 24431.7 976.770 7
 6 -12 4 1178.19 213.203 7
 6 -12 5 19395.9 772.252 7
 6 -11 -2 10216.4 640.006 7
 6 -11 -1 25527.3 1145.86 7
 6 -11 0 50093.6 1737.95 7
 6 -11 1 362.426 183.873 7
 6 -11 2 28129.5 1403.64 7
 6 -11 3 13045.6 958.326 7
 -6 11 -3 11147.3 856.399 14
 6 -11 4 89.0493 125.164 7
 -6 11 -4 482.856 180.300 14
 6 -11 5 11110.1 800.143 7
 -6 11 -5 11737.9 845.030 14
 6 -11 6 5930.92 520.530 7
 -6 11 -6 7291.97 615.524 14
 6 -11 7 558.089 138.939 7
 -6 11 -7 688.088 169.963 14
 -6 10 5 8598.22 517.703 17
 6 -10 -4 27146.6 1090.64 7
 6 -10 -3 27264.9 1268.65 7
 6 -10 -2 284.899 190.503 7
 6 -10 -1 12864.8 1050.33 7
 -6 10 0 15308.5 1194.29 14
 6 -10 0 16840.7 1263.80 7
 6 -10 1 6405.79 810.776 7
 -6 10 -1 6906.14 839.840 14
 6 -10 2 67502.0 2635.26 7
 -6 10 -2 64495.9 2574.57 14
 6 -10 3 9811.07 1004.81 7
 -6 10 -3 9711.69 1018.52 14
 6 -10 4 8251.34 887.532 7
 -6 10 -4 7205.64 866.686 14
 6 -10 5 16146.0 1144.32 7
 -6 10 -5 18551.8 1357.82 14
 6 -10 6 18164.9 1094.24 7
 -6 10 -6 23492.2 1468.52 14
 6 -10 7 19515.3 966.363 7
 -6 10 -7 21902.1 1310.43 14
 -6 10 -8 46376.5 1618.57 14
 -6 10 -9 861.137 184.813 14
 -6 9 7 1979.03 234.513 17
 6 -9 -6 26757.7 991.554 7
 -6 9 5 7778.31 613.872 15
 6 -9 -5 10778.7 797.563 7
 6 -9 -4 24996.9 1372.68 7
 6 -9 -3 6573.31 784.322 7
 6 -9 -2 19626.8 1450.61 7
 -6 9 1 15970.4 1370.24 14
 6 -9 -1 17034.1 1438.63 7
 -6 9 0 39930.6 2231.01 14
 6 -9 0 41834.5 2337.53 7
 6 -9 1 25470.8 1856.72 7
 -6 9 -1 25129.8 1797.72 14
 6 -9 2 52892.8 2683.91 7
 -6 9 -2 53248.9 2650.40 14
 6 -9 3 49835.6 2567.78 7
 -6 9 -3 55298.8 2707.31 14
 6 -9 4 5321.24 829.759 7
 -6 9 -4 4053.17 741.026 14
 6 -9 5 45190.3 2152.72 7
 -6 9 -5 60790.8 2811.75 14
 6 -9 6 16283.3 1152.87 7
 -6 9 -6 22150.5 1650.87 14
 6 -9 7 885.161 237.738 19
 -6 9 -7 1700.17 466.254 14
 6 -9 8 22623.3 1111.69 19
 -6 9 -8 23315.3 1407.02 14
 6 -9 9 28412.5 1117.55 19
 -6 9 -9 31191.9 1374.58 14
 6 -9 10 3408.72 326.343 19
 -6 9 -10 2261.10 302.652 14
 -6 8 8 7554.39 513.999 17
 6 -8 -7 4816.36 463.501 7
 6 -8 -6 19116.9 1133.31 7
 6 -8 -5 62896.4 2351.33 7
 6 -8 -4 24161.5 1597.81 7
 6 -8 -3 132554. 4047.34 7
 -6 8 2 17814.1 1532.15 14
 6 -8 -2 17564.8 1566.63 7
 -6 8 1 67132.3 3081.25 14
 6 -8 -1 69564.0 3248.42 7
 6 -8 0 52232.6 2878.95 7
 -6 8 0 53720.9 2803.71 14
 6 -8 1 22098.3 1911.88 7
 -6 8 -1 25510.9 1946.70 14
 6 -8 2 48476.9 2837.83 7
 -6 8 -2 48031.5 2710.02 14
 6 -8 3 65905.0 3276.68 7
 -6 8 -3 73863.1 3366.95 14
 6 -8 4 1269.34 446.189 7
 -6 8 -4 2103.99 600.684 14
 6 -8 5 54069.2 2509.77 7
 -6 8 -5 64146.1 3140.75 14
 6 -8 6 17194.8 1300.88 19
 -6 8 -6 27829.9 2033.70 14
 6 -8 7 57.3060 105.949 19
 -6 8 -7 617.082 366.633 14
 6 -8 8 32179.2 1562.28 19
 -6 8 -8 33332.3 1891.58 14
 6 -8 9 30193.5 1380.71 19
 -6 8 -9 34466.2 1642.85 14
 6 -8 10 10186.4 687.532 19
 -6 8 -10 7719.72 646.331 14
 -6 8 -11 20149.6 798.245 14
 -6 7 9 14780.7 727.965 17
 -6 7 8 34123.8 1401.02 17
 6 -7 -8 34394.4 1281.55 7
 6 -7 -7 3437.13 509.088 7
 6 -7 -6 113121. 3255.72 7
 6 -7 -5 24778.8 1695.37 7
 6 -7 -4 25468.7 1853.22 7
 -6 7 3 104026. 3794.40 14
 6 -7 -3 110430. 4094.88 7
 -6 7 2 8230.13 1121.48 14
 6 -7 -2 8070.41 1167.11 7
 -6 7 1 19244.9 1719.09 14
 6 -7 -1 20503.1 1889.66 7
 6 -7 0 28059.3 2220.94 7
 -6 7 0 27417.2 2075.15 14
 6 -7 1 20285.6 1883.62 7
 -6 7 -1 20684.1 1823.30 14
 6 -7 2 28449.7 2195.21 7
 -6 7 -2 27112.4 2100.65 14
 6 -7 3 91917.1 3794.40 7
 -6 7 -3 97535.4 4017.90 14
 6 -7 4 4428.70 788.545 7
 -6 7 -4 6204.96 1034.94 14
 6 -7 5 72330.9 3137.09 19
 -6 7 -5 70616.8 3436.76 14
 6 -7 6 28262.5 1883.47 19
 -6 7 -6 38953.9 2518.04 14
 6 -7 7 11240.2 1105.52 19
 -6 7 -7 10286.9 1263.05 14
 6 -7 8 54387.1 2224.75 19
 -6 7 -8 59196.6 2654.68 14
 6 -7 9 16606.9 1114.44 19
 -6 7 -9 17732.7 1251.22 14
 6 -7 10 2355.27 368.812 19
 -6 7 -10 1300.70 295.863 14
 -6 7 -11 23994.1 967.999 14
 -6 6 10 1104.23 199.609 17
 6 -6 -9 57823.5 1561.55 9
 -6 6 9 53915.5 1689.31 17
 6 -6 -8 8094.46 756.436 7
 6 -6 -7 855.714 309.623 7
 6 -6 -6 84356.3 3177.67 7
 6 -6 -5 7796.66 1057.01 7
 6 -6 -4 1276.54 455.996 7
 -6 6 3 76573.4 3396.48 14
 6 -6 -3 78997.9 3584.01 7
 -6 6 2 20894.6 1812.14 14
 6 -6 -2 21578.9 1905.24 7
 -6 6 1 15747.1 1572.92 14
 6 -6 -1 17264.5 1715.81 7
 -6 6 0 110325. 4192.47 14
 6 -6 0 110007. 4276.87 7
 6 -6 1 2191.46 602.937 7
 -6 6 -1 1984.70 613.926 14
 6 -6 2 90302.0 3672.15 7
 -6 6 -2 80334.6 3635.38 14
 -6 6 -3 46383.6 2794.55 14
 6 -6 4 12225.5 1346.36 19
 -6 6 -4 8265.39 1195.16 14
 6 -6 5 59681.4 2985.18 19
 -6 6 -5 62342.4 3251.59 14
 6 -6 6 53738.8 2687.83 19
 -6 6 -6 68243.9 3353.44 14
 6 -6 7 6113.07 848.462 19
 -6 6 -7 4613.24 856.559 14
 6 -6 8 78586.2 2783.32 19
 -6 6 -8 76335.3 3022.38 14
 6 -6 9 7724.36 796.253 19
 -6 6 -9 9574.92 922.054 14
 6 -6 10 9729.20 770.609 19
 -6 6 -10 7259.14 680.989 14
 -6 6 -11 33870.9 1160.89 14
 6 -5 -10 9906.19 638.701 9
 -6 5 10 9794.91 669.338 17
 -6 5 9 26440.9 1335.95 17
 6 -5 -9 26417.6 1321.31 7
 6 -5 -8 2217.68 458.447 7
 6 -5 -7 20277.9 1519.13 7
 6 -5 -6 72310.7 3100.26 7
 6 -5 -5 88912.5 3609.84 7
 -6 5 4 5034.28 875.846 14
 6 -5 -4 6752.47 1024.61 7
 -6 5 3 122085. 4321.31 14
 6 -5 -3 129928. 4527.80 7
 -6 5 2 8295.83 1286.33 2
 -6 5 2 8953.98 1174.46 14
 6 -5 -2 8455.11 1172.98 7
 -6 5 1 24122.7 2088.96 2
 -6 5 1 19830.9 1754.72 14
 6 -5 -1 23183.8 1913.80 7
 -6 5 0 116782. 4440.18 2
 -6 5 0 117001. 4258.14 14
 6 -5 0 117965. 4229.94 7
 6 -5 1 1678.26 476.220 7
 -6 5 -1 399.104 281.885 2
 -6 5 -1 1032.12 421.645 14
 -6 5 -2 34616.9 2363.32 14
 -6 5 -2 37904.8 2471.20 2
 6 -5 3 23381.2 1863.39 19
 -6 5 -3 24540.5 1997.85 14
 6 -5 4 3718.04 785.632 19
 -6 5 -4 5127.64 933.242 14
 6 -5 5 59364.2 2989.08 19
 -6 5 -5 59450.8 3125.56 14
 6 -5 6 76108.6 3223.01 19
 -6 5 -6 102556. 4034.03 14
 6 -5 7 729.195 352.603 19
 -6 5 -7 1226.81 422.935 14
 6 -5 8 75046.6 2744.68 19
 -6 5 -8 69623.1 2800.39 14
 6 -5 9 36001.7 1716.74 19
 -6 5 -9 34493.7 1706.13 14
 -6 5 -10 18523.7 1045.44 14
 6 -5 11 18443.4 847.075 13
 -6 5 -11 15382.4 743.589 14
 6 -4 -11 36081.8 1124.21 9
 -6 4 11 33767.9 1043.79 17
 6 -4 -10 7583.49 647.580 9
 -6 4 10 6993.24 616.134 17
 -6 4 9 75554.2 2419.43 17
 6 -4 -9 74075.9 2455.01 7
 6 -4 -8 117836. 3489.62 7
 6 -4 -7 1837.91 512.631 7
 6 -4 -7 2436.67 532.529 8
 6 -4 -6 170310. 4817.64 7
 6 -4 -5 50508.1 2711.25 7
 -6 4 4 11236.1 1297.30 14
 6 -4 -4 12358.5 1365.91 7
 -6 4 3 152969. 5488.18 2
 -6 4 3 141752. 4629.87 14
 6 -4 -3 147516. 4688.04 7
 -6 4 2 22969.3 2060.02 2
 -6 4 2 23975.4 1906.63 14
 6 -4 -2 20577.9 1734.80 7
 -6 4 1 15921.4 1651.58 2
 -6 4 1 15823.4 1548.66 14
 6 -4 -1 16759.3 1544.76 7
 -6 4 0 76679.4 3480.23 2
 -6 4 0 77299.4 3379.42 14
 -6 4 -1 58736.8 2945.73 14
 -6 4 -1 53613.8 2836.78 2
 -6 4 -2 119297. 4240.26 14
 -6 4 -2 115920. 4061.85 2
 6 -4 3 194909. 5411.97 19
 -6 4 -3 196112. 5486.68 14
 6 -4 4 2246.54 585.405 19
 -6 4 -4 2805.86 684.448 14
 6 -4 5 94567.5 3749.65 19
 -6 4 -5 95563.7 3786.08 14
 6 -4 6 49917.2 2572.19 19
 -6 4 -6 58380.1 2918.29 14
 6 -4 7 340.655 275.823 19
 -6 4 -7 1981.98 530.892 14
 6 -4 8 78979.2 2776.29 19
 -6 4 -8 68405.4 2592.69 14
 -6 4 -9 79270.4 2400.38 14
 -6 4 -10 4513.03 475.691 14
 6 -4 11 12963.0 673.727 13
 -6 4 -11 10005.3 505.931 14
 6 -3 -12 22043.6 758.029 9
 6 -3 -11 103455. 2200.68 9
 -6 3 11 91469.9 1760.52 17
 6 -3 -10 821.961 260.556 9
 -6 3 10 589.246 221.495 17
 -6 3 9 158064. 3453.14 17
 6 -3 -9 163898. 3777.83 7
 6 -3 -8 21379.0 1425.82 8
 6 -3 -8 21038.4 1508.98 7
 6 -3 -7 17918.1 1471.23 8
 6 -3 -7 18108.3 1490.13 7
 6 -3 -6 18296.5 1562.80 7
 6 -3 -5 35643.4 2236.87 7
 6 -3 -4 595.968 309.916 7
 6 -3 -4 452.751 266.988 18
 -6 3 4 1188.99 490.627 2
 -6 3 3 144929. 5165.81 2
 -6 3 3 148026. 4445.06 14
 6 -3 -3 143432. 4474.97 7
 -6 3 2 73273.5 3511.77 2
 6 -3 -2 68301.4 3059.92 7
 -6 3 1 42515.1 2540.24 2
 -6 3 0 180212. 5047.26 2
 6 -3 1 23131.4 1787.54 13
 -6 3 -1 24826.9 1819.48 2
 -6 3 -2 159465. 4432.28 2
 -6 3 -3 158500. 4648.85 14
 -6 3 -4 9456.92 1123.00 14
 6 -3 5 67802.6 3149.41 19
 -6 3 -5 71853.2 3071.24 14
 6 -3 6 74810.2 3084.06 19
 6 -3 6 67240.6 2479.92 18
 -6 3 -7 16029.6 1298.12 14
 -6 3 -8 27346.0 1461.60 14
 6 -3 9 109378. 2731.49 13
 -6 3 -9 109713. 2459.76 14
 6 -3 10 1296.69 258.237 13
 6 -3 11 34333.0 943.094 13
 6 -2 -12 25077.8 939.217 9
 6 -2 -11 24161.8 1142.94 9
 6 -2 -10 540.611 229.699 9
 6 -2 -10 525.056 181.420 8
 6 -2 -9 8594.98 853.296 8
 6 -2 -8 58266.8 2491.44 8
 6 -2 -8 55095.8 2446.36 7
 6 -2 -7 16741.7 1473.73 8
 6 -2 -7 17784.0 1458.16 7
 6 -2 -6 158307. 4491.62 7
 6 -2 -5 112272. 3825.59 7
 6 -2 -4 20213.3 1591.41 18
 -6 2 4 14793.8 1599.58 2
 6 -2 -4 17514.8 1522.95 7
 -6 2 3 237255. 6163.35 2
 6 -2 -3 247114. 5673.71 7
 6 -2 -2 12810.6 1373.70 18
 -6 2 2 11110.2 1269.33 2
 -6 2 1 79935.8 3213.77 2
 6 -2 0 161350. 4663.89 13
 6 -2 1 48124.2 2602.78 13
 6 -2 2 34728.9 2246.50 13
 6 -2 3 149763. 4697.93 13
 6 -2 4 4120.22 785.426 13
 6 -2 4 3629.73 671.725 18
 6 -2 5 43948.8 2081.16 18
 6 -2 6 115959. 3676.00 13
 6 -2 7 3468.48 603.077 13
 6 -2 8 58724.4 2173.83 13
 6 -2 9 7750.03 679.828 13
 6 -2 10 3081.11 343.115 13
 6 -1 -12 9904.36 627.403 9
 6 -1 -11 53412.4 1742.47 9
 6 -1 -10 14459.4 1033.75 9
 6 -1 -10 14122.1 979.440 8
 6 -1 -9 66880.8 2415.17 9
 6 -1 -9 69277.0 2515.78 8
 6 -1 -8 109900. 3510.89 8
 6 -1 -7 983.901 375.114 7
 6 -1 -7 883.199 363.106 8
 6 -1 -6 287144. 6332.58 8
 6 -1 -6 257631. 5515.33 7
 6 -1 -5 21279.9 1548.11 18
 6 -1 -5 18250.5 1490.24 7
 6 -1 -4 32662.8 2014.65 18
 6 -1 -4 29539.3 1877.08 7
 6 -1 -3 30484.4 2029.86 18
 6 -1 -2 18466.3 1632.55 18
 6 -1 -2 20171.9 1590.41 13
 6 -1 -1 39241.9 2278.25 12
 6 -1 -1 38490.1 2385.93 18
 6 -1 -1 34657.1 2149.12 13
 6 -1 0 280540. 6086.21 12
 6 -1 0 290502. 6488.68 18
 6 -1 1 23939.7 1864.49 13
 6 -1 1 23534.1 1819.00 18
 6 -1 2 16852.6 1575.56 13
 6 -1 2 16116.9 1449.65 18
 6 -1 3 139199. 4497.16 13
 6 -1 3 138125. 4001.70 18
 6 -1 4 3667.11 734.229 13
 6 -1 4 3810.26 626.439 18
 6 -1 5 64289.7 2834.16 13
 6 -1 5 54921.3 2124.60 18
 6 -1 6 20547.7 1482.74 13
 6 -1 7 1665.50 382.810 13
 6 -1 8 26178.3 1322.66 13
 6 -1 9 18456.1 914.680 13
 6 0 -12 29114.2 1064.58 9
 6 0 -11 66573.4 1934.36 9
 6 0 -11 64575.3 1765.41 8
 6 0 -10 769.519 270.069 9
 6 0 -10 718.666 263.263 8
 6 0 -9 46234.6 1933.64 9
 6 0 -9 46688.6 2104.30 8
 6 0 -8 59974.2 2346.00 9
 6 0 -8 64125.5 2685.81 8
 6 0 -7 7520.95 987.694 8
 6 0 -6 16940.1 1517.05 8
 6 0 -5 76020.2 2973.43 18
 6 0 -5 75035.6 3237.74 8
 6 0 -4 38282.7 2183.87 18
 6 0 -3 341694. 6676.51 18
 6 0 -3 312462. 6198.57 13
 6 0 -2 60333.9 2926.55 12
 6 0 -2 61365.8 2902.56 18
 6 0 -1 4219.61 788.175 12
 6 0 -1 3362.57 715.652 18
 6 0 -1 3851.49 759.329 13
 6 0 0 174183. 4930.69 12
 6 0 0 177941. 4900.42 18
 6 0 0 176269. 5038.17 13
 6 0 1 7755.02 1072.48 13
 6 0 1 7755.78 1049.18 12
 6 0 1 6677.31 928.437 18
 6 0 2 64115.0 3049.66 13
 6 0 2 64408.1 2951.27 12
 6 0 2 58504.4 2585.06 18
 6 0 3 136759. 4362.84 13
 6 0 3 132912. 4166.24 12
 6 0 4 3440.75 680.869 13
 6 0 4 4011.52 700.002 12
 6 0 4 3634.14 561.848 18
 6 0 5 20805.3 1521.98 13
 6 0 5 19747.0 1439.88 12
 6 0 6 66266.8 2468.54 13
 6 0 6 61807.4 2258.67 12
 6 0 7 2332.24 419.282 13
 6 0 7 2494.25 395.877 12
 6 0 8 54773.7 1643.68 13
 6 0 9 45517.4 1103.89 13
 6 1 -12 10076.3 590.383 9
 6 1 -12 8353.65 468.223 8
 6 1 -11 64635.0 1795.09 9
 6 1 -11 64284.2 1795.43 8
 6 1 -10 565.910 216.742 9
 6 1 -10 450.680 229.783 8
 6 1 -9 22973.1 1302.84 9
 6 1 -9 25331.1 1532.18 8
 6 1 -8 47507.6 1963.76 9
 6 1 -8 48645.4 2280.59 8
 6 1 -7 19998.5 1294.40 9
 6 1 -7 19662.7 1537.17 8
 6 1 -6 124349. 3670.22 18
 6 1 -6 122240. 3957.23 8
 6 1 -5 141483. 4088.68 18
 6 1 -5 139781. 4288.94 8
 6 1 -4 54114.5 2610.71 18
 6 1 -4 57253.1 2734.80 8
 6 1 -3 287806. 6100.75 18
 6 1 -3 286546. 6072.74 8
 6 1 -3 276521. 5982.00 13
 6 1 -2 5280.16 885.075 12
 6 1 -2 5507.05 876.047 18
 6 1 -2 7376.94 946.592 8
 6 1 -2 6169.87 919.316 13
 6 1 -1 47819.3 2659.07 12
 6 1 -1 48935.7 2525.93 18
 6 1 -1 50707.2 2393.73 8
 6 1 -1 48356.7 2599.54 13
 6 1 0 61316.0 2963.95 12
 6 1 0 56911.8 2672.18 18
 6 1 0 63877.3 3018.95 13
 6 1 1 50904.6 2698.87 12
 6 1 1 47967.6 2343.81 18
 6 1 1 54276.7 2756.28 13
 6 1 2 5916.65 908.642 12
 6 1 2 5490.89 762.108 18
 6 1 2 6866.35 966.232 13
 6 1 3 193445. 4934.46 12
 6 1 3 193083. 4942.69 13
 6 1 4 24180.8 1667.55 12
 6 1 4 24344.4 1339.70 18
 6 1 4 25686.7 1694.54 13
 6 1 5 65112.7 2464.51 12
 6 1 5 68503.2 2501.80 13
 6 1 6 96751.1 2639.43 12
 6 1 6 105274. 2754.71 13
 6 1 7 2894.46 383.536 12
 6 1 7 3050.75 400.581 13
 6 1 8 31497.3 948.245 12
 6 1 8 31881.8 954.905 13
 6 2 -12 11543.2 549.441 8
 6 2 -11 53787.5 1448.69 9
 6 2 -11 57776.7 1653.16 8
 6 2 -10 4215.59 465.841 9
 6 2 -10 4434.05 555.025 8
 6 2 -9 39886.4 1554.37 9
 6 2 -9 40409.7 1840.84 8
 6 2 -8 51619.4 2259.94 8
 6 2 -7 6908.27 777.799 18
 6 2 -7 5601.83 779.816 8
 6 2 -6 106443. 3362.60 18
 6 2 -6 102626. 3434.16 8
 6 2 -5 63108.1 2730.88 18
 6 2 -5 59970.6 2631.54 8
 6 2 -4 7415.57 965.611 18
 6 2 -4 6754.76 897.541 8
 6 2 -3 54302.5 2629.09 18
 6 2 -3 52125.5 2408.58 8
 6 2 -2 71430.9 3212.43 12
 6 2 -2 77888.9 3157.46 18
 6 2 -2 74867.1 3175.16 13
 6 2 -1 4814.22 823.604 12
 6 2 -1 4653.11 765.263 18
 6 2 -1 4795.97 820.087 13
 6 2 0 219692. 5517.45 12
 6 2 0 215408. 5002.53 18
 6 2 0 221816. 5418.59 13
 6 2 1 114163. 3878.41 12
 6 2 1 105036. 3328.48 18
 6 2 1 114180. 3840.68 13
 6 2 2 50734.9 2509.74 12
 6 2 2 48039.4 2093.71 18
 6 2 2 49759.2 2467.20 13
 6 2 3 132942. 3835.93 12
 6 2 3 134414. 3795.44 13
 6 2 4 2006.31 469.737 12
 6 2 4 2372.21 475.152 13
 6 2 5 30804.7 1536.17 12
 6 2 5 32828.8 1512.79 13
 6 2 6 53497.1 1734.37 12
 6 2 6 51679.6 1596.20 13
 6 2 7 3276.73 345.806 12
 6 3 -11 54359.5 1468.18 8
 6 3 -10 1157.20 268.922 8
 6 3 -9 40173.3 1695.26 8
 6 3 -8 52387.1 2099.23 8
 6 3 -7 326.594 174.843 18
 6 3 -7 1019.96 329.344 8
 6 3 -6 38053.3 1909.39 18
 6 3 -6 35218.7 1855.93 8
 6 3 -5 103317. 3346.56 18
 6 3 -5 98077.1 3127.48 8
 6 3 -4 153.904 198.796 18
 6 3 -4 808.249 276.895 16
 6 3 -4 837.202 298.719 8
 6 3 -3 148138. 4195.71 18
 6 3 -2 132058. 4129.41 12
 6 3 -2 144852. 4137.55 18
 6 3 -1 27356.9 1858.70 12
 6 3 -1 29294.6 1824.37 18
 6 3 0 152993. 4293.54 12
 6 3 0 150354. 3929.82 18
 6 3 1 2705.02 561.882 12
 6 3 1 2723.37 489.568 18
 6 3 1 3029.18 583.816 13
 6 3 2 10654.6 1040.94 12
 6 3 2 11180.4 908.362 18
 6 3 2 11669.1 1071.82 13
 6 3 3 34996.3 1778.07 12
 6 3 3 30532.5 1299.11 18
 6 3 3 33429.7 1647.16 13
 6 3 4 19290.1 1196.32 12
 6 3 4 20048.2 1126.40 13
 6 3 5 2496.63 380.791 12
 6 3 6 52752.2 1401.43 12
 6 4 -11 27293.3 875.843 8
 6 4 -10 5621.10 486.684 8
 6 4 -9 24086.0 1139.28 8
 6 4 -8 75450.7 2188.59 8
 6 4 -7 2171.02 380.706 18
 6 4 -7 2880.51 461.375 8
 6 4 -6 41703.4 1836.06 18
 6 4 -6 37273.9 1667.32 16
 6 4 -6 42907.4 1794.56 8
 6 4 -5 84419.4 2533.36 16
 6 4 -5 82508.1 2501.48 8
 6 4 -4 3480.96 607.349 18
 6 4 -4 2972.10 474.950 16
 6 4 -3 123034. 3491.71 18
 6 4 -3 104077. 2783.81 16
 6 4 -2 29066.3 1758.27 12
 6 4 -2 30063.6 1712.30 18
 6 4 -2 27829.9 1403.48 16
 6 4 -1 2860.79 547.700 12
 6 4 -1 3772.00 589.426 18
 6 4 0 51024.2 2235.72 12
 6 4 0 47346.8 1938.78 18
 6 4 1 47958.2 2068.75 12
 6 4 1 44418.0 1703.76 18
 6 4 2 1177.75 342.437 12
 6 4 2 848.408 213.802 18
 6 4 3 103927. 2604.92 12
 6 4 4 14463.3 843.264 12
 6 4 5 10345.1 574.092 12
 6 5 -9 36757.2 1105.31 8
 6 5 -9 34059.8 1063.79 16
 6 5 -8 55818.2 1506.71 8
 6 5 -8 53482.7 1522.29 16
 6 5 -7 493.318 169.925 16
 6 5 -7 944.713 218.139 8
 6 5 -6 52842.3 1815.89 18
 6 5 -6 48366.0 1645.98 16
 6 5 -5 68971.4 2193.22 18
 6 5 -5 60789.9 1880.72 16
 6 5 -4 3454.50 522.024 18
 6 5 -4 3545.55 458.641 16
 6 5 -3 46422.0 1868.11 18
 6 5 -3 42175.4 1545.03 16
 6 5 -2 42075.8 1733.99 18
 6 5 -2 37379.1 1394.33 16
 6 5 -1 5897.95 611.872 18
 6 5 0 93552.7 2529.91 12
 6 5 0 92350.1 2182.90 18
 6 5 1 50727.6 1751.51 12
 6 5 1 46818.9 1328.09 18
 6 5 2 18584.8 960.376 12
 6 5 3 52077.6 1356.63 12
 6 6 -7 4774.27 371.861 16
 6 6 -6 22228.0 864.666 16
 6 6 -5 47255.4 1296.76 16
 6 6 -4 271.640 145.719 18
 6 6 -4 264.694 114.827 16
 6 6 -3 30471.1 1219.28 18
 7 -11 -1 3644.58 328.092 7
 7 -11 0 6453.83 482.240 7
 7 -11 1 483.055 157.279 7
 7 -11 2 24104.7 972.479 7
 7 -11 3 12366.3 665.626 7
 -7 11 -4 18360.4 805.616 14
 7 -10 -3 28657.0 1034.18 7
 7 -10 -2 217.954 126.607 7
 7 -10 -1 45390.9 1611.43 7
 7 -10 0 24085.6 1243.23 7
 -7 10 -1 17419.9 1072.96 14
 7 -10 1 19011.2 1126.17 7
 -7 10 -2 23618.7 1280.23 14
 7 -10 2 23158.7 1232.53 7
 -7 10 -3 15475.8 1034.04 14
 7 -10 3 13282.3 896.733 7
 -7 10 -4 16832.3 1064.10 14
 7 -10 4 13933.5 826.188 7
 -7 10 -5 24296.5 1228.93 14
 -7 10 -6 11935.4 779.472 14
 -7 10 -7 4057.34 385.888 14
 7 -9 -5 212.257 110.409 7
 7 -9 -4 24592.9 1122.53 7
 7 -9 -3 39383.3 1598.86 7
 7 -9 -2 9094.89 839.527 7
 7 -9 -1 40036.9 1865.63 7
 -7 9 0 2897.68 539.466 14
 7 -9 0 2976.08 548.089 7
 -7 9 -1 14800.1 1186.02 14
 7 -9 1 15761.1 1227.39 7
 -7 9 -2 8226.54 906.141 14
 7 -9 2 7295.60 828.977 7
 -7 9 -3 42608.4 2008.67 14
 7 -9 3 29427.6 1559.79 7
 -7 9 -4 10162.0 969.212 14
 7 -9 4 7965.98 722.253 7
 -7 9 -5 43510.6 1925.44 14
 -7 9 -6 34718.2 1610.61 14
 -7 9 -7 41533.7 1535.20 14
 -7 9 -8 19710.2 888.260 14
 -7 8 7 5113.80 374.197 17
 7 -8 -6 13655.0 766.540 7
 7 -8 -5 258.549 145.585 7
 7 -8 -4 29032.9 1489.87 7
 7 -8 -3 10668.0 994.363 7
 7 -8 -2 913.842 333.595 7
 -7 8 1 36129.8 1925.48 14
 7 -8 -1 36637.9 2056.21 7
 -7 8 0 33964.6 1919.46 14
 7 -8 0 32556.7 1975.67 7
 -7 8 -1 20467.0 1533.48 14
 7 -8 1 22144.0 1655.05 7
 -7 8 -2 44349.8 2258.37 14
 7 -8 2 41034.5 2164.47 7
 -7 8 -3 43273.3 2224.67 14
 7 -8 3 33777.9 1785.96 7
 -7 8 -4 37601.8 2045.35 14
 -7 8 -5 53885.0 2367.69 14
 -7 8 -6 688.087 272.136 14
 7 -8 7 16391.1 853.219 13
 -7 8 -7 15671.0 1064.01 14
 7 -8 8 13217.3 678.066 13
 -7 8 -8 14913.1 883.621 14
 -7 8 -9 1425.34 221.955 14
 -7 7 8 609.169 137.060 17
 7 -7 -7 26247.1 1097.24 7
 7 -7 -6 11814.3 883.362 7
 7 -7 -5 3180.91 532.944 7
 7 -7 -4 26088.0 1613.33 7
 7 -7 -3 42465.9 2226.99 7
 -7 7 2 5255.56 778.770 14
 7 -7 -2 7514.01 980.823 7
 -7 7 1 60635.1 2679.56 14
 7 -7 -1 62281.5 2846.03 7
 -7 7 0 49555.8 2483.72 14
 7 -7 0 47682.1 2472.10 7
 -7 7 -1 14094.0 1343.94 14
 7 -7 1 17475.8 1456.60 7
 -7 7 -2 76820.5 3109.71 14
 7 -7 2 68803.6 2735.64 7
 -7 7 -3 2903.18 612.683 14
 -7 7 -4 1730.32 495.804 14
 -7 7 -5 18514.4 1452.77 14
 -7 7 -6 21592.2 1482.29 14
 -7 7 -7 6458.50 723.679 14
 7 -7 8 34035.8 1290.53 13
 -7 7 -8 38907.8 1504.13 14
 7 -7 9 2637.97 308.817 13
 -7 7 -9 3973.50 389.326 14
 -7 6 8 5975.93 492.272 17
 7 -6 -8 6047.76 519.920 7
 7 -6 -7 15036.1 976.775 7
 7 -6 -6 70036.4 2417.72 7
 7 -6 -5 841.824 324.764 7
 7 -6 -4 20776.4 1544.47 7
 7 -6 -3 83976.0 3212.61 7
 -7 6 2 6948.92 924.202 14
 7 -6 -2 3980.23 733.938 7
 -7 6 1 98718.2 3527.65 14
 7 -6 -1 101830. 3624.19 7
 -7 6 0 38711.1 2232.34 14
 7 -6 0 34722.6 2065.84 7
 7 -6 1 441.502 239.949 7
 -7 6 -1 241.906 168.473 14
 -7 6 -2 47094.9 2478.70 14
 -7 6 -3 70905.9 2995.46 14
 7 -6 4 11977.9 1107.99 13
 -7 6 -4 8586.70 1028.90 14
 -7 6 -5 98421.5 3372.37 14
 -7 6 -6 19560.5 1417.87 14
 -7 6 -7 20680.9 1285.86 14
 7 -6 8 26849.0 1240.37 13
 -7 6 -8 27531.8 1255.37 14
 7 -6 9 1162.71 230.583 13
 -7 6 -9 1867.59 263.071 14
 7 -5 -9 138077. 2259.45 9
 -7 5 9 113975. 1821.64 17
 -7 5 8 6610.16 575.510 17
 7 -5 -8 6555.48 621.788 7
 7 -5 -7 40482.9 1493.83 8
 7 -5 -7 40091.8 1750.20 7
 7 -5 -6 46138.2 1921.63 8
 7 -5 -6 46475.4 2079.26 7
 7 -5 -5 1424.43 419.084 7
 7 -5 -4 34972.0 2033.80 7
 7 -5 -3 77828.0 2916.91 18
 7 -5 -3 65026.4 2831.42 7
 7 -5 -2 780.755 296.286 7
 -7 5 2 -60.6177 317.818 14
 -7 5 1 94649.4 3446.68 14
 7 -5 -1 98173.5 3435.79 7
 -7 5 0 55799.6 2660.06 14
 -7 5 -1 2068.15 509.687 14
 -7 5 -2 99760.0 3531.83 14
 7 -5 3 66268.2 2748.19 13
 -7 5 -3 75191.9 3023.41 14
 7 -5 4 48704.4 2343.19 13
 -7 5 -4 40689.5 2180.38 14
 7 -5 5 63397.0 2583.71 13
 -7 5 -5 61747.4 2613.19 14
 7 -5 6 8940.45 905.701 13
 -7 5 -6 12654.6 1093.71 14
 7 -5 7 17839.8 1161.22 13
 7 -5 7 17428.4 965.406 18
 7 -5 8 10736.4 802.152 13
 -7 5 -8 10841.6 735.499 14
 7 -5 9 31211.6 1152.02 13
 -7 5 -9 29119.5 905.564 14
 7 -5 10 7568.86 427.526 13
 7 -4 -10 2881.19 303.465 9
 7 -4 -9 19611.6 974.191 9
 7 -4 -8 1062.27 289.289 7
 -7 4 8 570.086 179.103 17
 7 -4 -8 1040.46 235.233 8
 7 -4 -7 6632.88 709.999 8
 7 -4 -7 7325.13 780.121 7
 7 -4 -6 44442.4 2086.69 8
 7 -4 -6 45085.6 2091.52 7
 7 -4 -5 2166.34 488.895 7
 7 -4 -4 49911.8 2391.74 7
 7 -4 -3 58368.3 2595.46 18
 7 -4 -3 52339.6 2482.33 7
 7 -4 -2 940.181 374.371 7
 -7 4 2 743.698 327.271 14
 -7 4 1 89277.2 3203.83 14
 -7 4 0 97390.0 3340.02 14
 -7 4 -1 4325.16 711.516 14
 7 -4 2 70007.4 2861.70 13
 -7 4 -2 69645.2 2778.86 14
 7 -4 3 90669.3 3307.71 13
 -7 4 -3 101593. 3310.21 14
 7 -4 4 11120.6 1136.76 13
 -7 4 -4 7525.11 881.938 14
 7 -4 5 32429.0 1868.61 13
 7 -4 5 32826.9 1704.70 18
 -7 4 -5 33895.7 1767.40 14
 7 -4 6 26532.9 1546.05 13
 7 -4 6 27218.4 1363.68 18
 7 -4 7 23520.9 1323.62 13
 7 -4 8 37287.9 1452.66 13
 7 -4 9 11242.1 663.162 13
 7 -3 -10 794.994 185.554 9
 7 -3 -9 18331.1 987.764 9
 7 -3 -9 17750.9 846.750 8
 7 -3 -8 33403.0 1475.14 8
 7 -3 -7 27949.8 1568.94 8
 7 -3 -7 26623.4 1498.04 7
 7 -3 -6 132315. 3759.67 8
 7 -3 -6 129292. 3498.60 7
 7 -3 -5 5952.67 803.314 7
 7 -3 -4 127040. 3577.89 18
 7 -3 -4 113705. 3466.44 7
 7 -3 -3 73486.8 2943.14 18
 7 -3 -3 69841.6 2696.46 7
 7 -3 -2 686.774 346.348 18
 7 -3 -1 46694.3 2515.71 18
 7 -3 0 90377.4 3533.34 18
 7 -3 1 718.115 315.977 13
 7 -3 1 1261.25 476.491 18
 7 -3 2 49612.0 2449.74 13
 7 -3 2 46033.6 2408.36 18
 7 -3 3 29547.2 1884.86 13
 7 -3 3 30420.3 1850.64 18
 7 -3 4 3023.78 605.811 13
 7 -3 4 3173.17 560.588 18
 7 -3 5 60740.0 2483.51 13
 7 -3 5 52359.9 2020.35 18
 7 -3 6 11522.5 1001.07 13
 7 -3 6 11490.5 806.096 18
 7 -3 7 53373.1 1910.68 13
 7 -3 8 11719.0 770.072 13
 7 -3 9 1143.51 198.433 13
 7 -2 -11 24448.4 780.405 9
 7 -2 -10 14261.9 763.314 9
 7 -2 -9 71118.9 1970.74 9
 7 -2 -9 71966.3 1945.42 8
 7 -2 -8 6812.26 712.395 8
 7 -2 -7 46866.7 2086.87 8
 7 -2 -6 47936.1 2278.73 8
 7 -2 -6 44902.1 2011.40 7
 7 -2 -5 5189.30 671.332 18
 7 -2 -5 5566.14 837.093 8
 7 -2 -5 5090.95 704.653 7
 7 -2 -4 10445.3 1045.77 18
 7 -2 -4 11580.2 1050.25 7
 7 -2 -3 112257. 3602.08 18
 7 -2 -2 8393.20 1037.94 18
 7 -2 -1 79529.7 3201.66 18
 7 -2 -1 75713.3 2825.28 13
 7 -2 0 47663.0 2477.90 18
 7 -2 0 45186.4 2267.46 13
 7 -2 1 5535.03 860.873 18
 7 -2 1 4345.57 732.602 13
 7 -2 2 46022.4 2367.01 13
 7 -2 2 49450.3 2369.94 18
 7 -2 3 34572.0 2006.21 13
 7 -2 3 34187.4 1839.90 18
 7 -2 4 9037.06 997.954 13
 7 -2 4 8657.84 847.170 18
 7 -2 5 79914.8 2737.62 13
 7 -2 5 76984.3 2220.20 18
 7 -2 6 12170.8 966.201 13
 7 -2 7 13468.1 891.207 13
 7 -2 8 32625.1 1152.52 13
 7 -1 -10 10346.0 636.197 9
 7 -1 -10 10319.0 614.405 8
 7 -1 -9 53910.3 1661.65 9
 7 -1 -9 56347.0 1805.83 8
 7 -1 -8 2443.82 390.932 9
 7 -1 -8 2539.41 457.545 8
 7 -1 -7 3381.31 566.126 8
 7 -1 -6 87383.0 3019.38 8
 7 -1 -5 44422.0 1999.63 18
 7 -1 -5 42690.7 2201.62 8
 7 -1 -4 48205.6 2207.60 18
 7 -1 -4 48934.3 2444.63 8
 7 -1 -3 242741. 5180.55 18
 7 -1 -2 1332.41 382.744 13
 7 -1 -2 1176.11 415.310 18
 7 -1 -1 160349. 4378.47 18
 7 -1 -1 162771. 4226.38 13
 7 -1 0 28039.1 1821.24 18
 7 -1 0 24559.8 1704.87 13
 7 -1 1 331.778 232.119 13
 7 -1 1 306.127 259.056 18
 7 -1 2 77651.3 2764.58 18
 7 -1 2 82258.9 3079.21 13
 7 -1 3 65976.5 2340.70 18
 7 -1 3 64137.8 2631.37 13
 7 -1 4 3210.78 473.962 18
 7 -1 4 3121.61 564.942 13
 7 -1 5 82692.5 2042.51 18
 7 -1 5 90172.8 2689.80 13
 7 -1 6 18434.1 1086.63 13
 7 -1 7 9167.59 651.987 13
 7 -1 8 81760.9 1502.96 13
 7 0 -10 363.181 117.443 9
 7 0 -10 454.630 145.457 8
 7 0 -9 94451.2 2024.14 9
 7 0 -9 104331. 2438.42 8
 7 0 -8 17292.2 946.001 9
 7 0 -8 19148.5 1184.83 8
 7 0 -7 32693.9 1674.53 8
 7 0 -6 132103. 3131.22 18
 7 0 -6 127797. 3517.76 8
 7 0 -5 3566.75 585.309 18
 7 0 -5 2260.35 517.496 8
 7 0 -4 63088.3 2511.04 18
 7 0 -4 60803.3 2571.47 8
 7 0 -3 78387.2 2897.26 18
 7 0 -3 80216.3 2922.89 8
 7 0 -2 5607.54 784.968 18
 7 0 -2 5562.28 766.657 8
 7 0 -2 5904.44 785.383 13
 7 0 -1 36645.0 1982.76 18
 7 0 -1 36681.1 1864.99 8
 7 0 -1 35389.9 1958.46 13
 7 0 0 66613.5 2630.77 18
 7 0 0 68050.9 2735.50 13
 7 0 1 792.859 319.837 13
 7 0 1 980.857 334.472 12
 7 0 1 928.823 344.395 18
 7 0 2 72001.5 2537.92 12
 7 0 2 70718.2 2434.09 18
 7 0 2 74510.1 2797.43 13
 7 0 3 45065.2 1861.85 12
 7 0 3 43922.2 1758.38 18
 7 0 3 47115.9 2136.14 13
 7 0 4 422.089 228.053 13
 7 0 4 338.817 165.061 18
 7 0 5 92340.0 2461.84 13
 7 0 6 17773.1 926.567 13
 7 0 7 12192.9 609.721 13
 7 1 -10 7367.06 511.189 8
 7 1 -9 70089.6 1906.10 8
 7 1 -8 21752.5 1199.63 8
 7 1 -7 26503.7 1427.40 8
 7 1 -6 52375.5 1905.83 18
 7 1 -6 52308.1 2102.19 8
 7 1 -5 9359.46 894.558 18
 7 1 -5 9340.95 913.304 8
 7 1 -4 1610.04 429.480 18
 7 1 -4 1410.79 371.760 8
 7 1 -3 95503.4 3072.27 18
 7 1 -3 88682.2 2779.20 8
 7 1 -2 36107.7 1925.67 18
 7 1 -2 32694.8 1621.11 8
 7 1 -1 89839.5 2987.19 18
 7 1 -1 85074.4 2924.12 13
 7 1 0 109125. 3293.01 12
 7 1 0 109466. 3170.12 18
 7 1 0 116113. 3412.27 13
 7 1 1 2123.04 458.973 13
 7 1 1 2021.67 449.757 12
 7 1 1 2831.27 496.428 18
 7 1 2 67665.2 2358.30 12
 7 1 2 65836.5 2147.49 18
 7 1 2 72402.6 2526.69 13
 7 1 3 14345.6 991.140 12
 7 1 3 13919.0 885.645 18
 7 1 3 15596.4 1109.57 13
 7 1 4 2858.03 386.976 12
 7 1 4 3553.83 475.720 13
 7 1 5 40764.2 1162.58 12
 7 1 5 47357.3 1482.37 13
 7 2 -10 5160.43 381.397 8
 7 2 -9 22798.4 978.667 8
 7 2 -8 25750.5 1176.73 8
 7 2 -7 4895.85 567.394 8
 7 2 -6 73695.0 2113.31 18
 7 2 -6 71444.2 2223.53 8
 7 2 -5 36559.7 1648.01 18
 7 2 -5 36360.1 1613.91 8
 7 2 -4 34154.8 1694.34 18
 7 2 -4 34156.8 1554.69 8
 7 2 -3 84439.8 2739.31 18
 7 2 -3 75686.5 2206.99 8
 7 2 -2 2034.81 452.713 18
 7 2 -1 59854.7 2258.35 18
 7 2 0 37470.9 1777.83 12
 7 2 0 39551.3 1739.12 18
 7 2 1 977.862 284.477 12
 7 2 1 1443.01 323.503 18
 7 2 2 23100.5 1237.42 12
 7 2 2 21731.2 1056.96 18
 7 2 3 41928.2 1471.13 12
 7 2 3 38008.6 1143.73 18
 7 2 4 760.432 177.824 12
 7 3 -9 58562.1 1278.79 8
 7 3 -8 48823.0 1353.37 8
 7 3 -7 29907.9 987.350 18
 7 3 -7 32527.9 1196.90 8
 7 3 -6 55518.3 1645.25 18
 7 3 -6 53921.3 1616.18 8
 7 3 -5 11503.2 829.876 18
 7 3 -5 11212.1 738.633 8
 7 3 -4 27249.3 1351.00 18
 7 3 -3 62114.3 2073.44 18
 7 3 -2 13057.1 946.724 18
 7 3 -1 8059.94 715.551 18
 7 3 0 43938.0 1549.91 18
 7 3 1 16736.7 853.130 18
 7 3 2 57119.1 1260.53 18
 7 4 -6 25691.5 923.339 18
 7 4 -5 21977.2 963.521 18
 7 4 -4 5681.32 520.841 18
 7 4 -3 59922.7 1714.55 18
 7 4 -2 9347.73 660.242 18
 7 4 -1 37213.8 1222.82 18
 7 4 0 39493.1 1094.98 18
 8 -9 -2 3809.15 365.845 7
 8 -9 -1 27212.0 1030.54 7
 8 -9 0 26648.6 928.042 18
 8 -9 0 23499.8 973.633 7
 8 -9 1 49033.0 1321.58 7
 -8 9 -2 50597.0 1565.58 14
 -8 9 -3 6408.04 551.743 14
 -8 9 -4 17549.0 853.091 14
 -8 9 -5 1020.51 188.226 14
 8 -8 -4 35344.7 1124.09 7
 8 -8 -3 13043.7 773.655 7
 8 -8 -2 12709.9 824.344 7
 8 -8 -1 40502.6 1341.90 18
 8 -8 -1 38365.3 1483.92 7
 8 -8 0 7774.16 664.776 7
 -8 8 -1 16534.4 1016.20 14
 -8 8 -2 4751.14 555.003 14
 -8 8 -3 2235.79 379.538 14
 -8 8 -4 3918.18 465.007 14
 -8 8 -5 18893.5 912.267 14
 8 -8 6 2381.43 267.505 18
 -8 8 -6 3781.96 342.041 14
 8 -7 -5 1187.49 225.268 7
 8 -7 -4 44374.7 1338.38 8
 8 -7 -4 40182.6 1440.35 7
 8 -7 -3 4391.15 524.938 7
 8 -7 -2 7955.56 628.938 18
 8 -7 -2 6994.33 684.483 7
 8 -7 -1 22110.4 1234.46 18
 8 -7 -1 20702.6 1171.47 7
 -8 7 0 16323.8 1074.08 14
 -8 7 -1 4855.61 595.823 14
 -8 7 -2 52052.4 1921.26 14
 -8 7 -3 8445.79 761.441 14
 -8 7 -4 79989.4 2181.15 14
 8 -7 5 36321.8 1352.09 18
 -8 7 -5 43744.0 1453.89 14
 8 -7 6 15564.6 725.451 18
 -8 7 -6 14041.0 690.111 14
 8 -6 -6 2880.41 345.277 7
 8 -6 -5 1605.58 277.378 8
 8 -6 -5 1770.81 310.146 7
 8 -6 -4 43117.8 1613.33 7
 8 -6 -3 6945.61 684.253 7
 8 -6 -2 7735.34 739.462 18
 8 -6 -2 7368.68 707.852 7
 8 -6 -1 38559.0 1786.86 18
 8 -6 0 2586.47 500.821 18
 -8 6 0 2284.24 417.344 14
 -8 6 -1 34006.2 1596.64 14
 -8 6 -2 51801.7 1925.86 14
 8 -6 3 5525.19 666.632 18
 -8 6 -3 2995.03 462.654 14
 8 -6 4 30115.3 1412.29 18
 -8 6 -4 28937.5 1299.76 14
 8 -6 5 9505.32 703.664 18
 -8 6 -5 10342.3 678.696 14
 8 -6 6 398.046 121.584 13
 8 -6 6 358.719 135.308 18
 8 -5 -6 22780.5 984.618 8
 8 -5 -5 3978.30 498.431 8
 8 -5 -5 3252.45 432.505 7
 8 -5 -4 60829.1 1947.62 7
 8 -5 -3 8597.77 731.541 18
 8 -5 -3 8381.12 741.226 7
 8 -5 -2 4907.10 622.624 18
 8 -5 -1 60993.6 2342.31 18
 8 -5 0 3337.18 574.028 18
 8 -5 1 26736.2 1595.17 18
 8 -5 2 16931.6 1209.64 18
 8 -5 3 5072.96 635.535 18
 8 -5 4 10337.8 817.651 18
 8 -5 4 10394.1 765.099 13
 8 -5 5 49838.7 1558.55 18
 8 -5 5 51930.1 1601.65 13
 8 -5 6 1307.24 206.523 18
 8 -5 6 1415.58 246.061 13
 8 -5 7 58227.8 1251.67 13
 8 -4 -8 216.450 88.2182 9
 8 -4 -7 53319.5 1397.65 8
 8 -4 -6 31654.7 1324.53 8
 8 -4 -5 4278.39 558.223 8
 8 -4 -4 45060.9 1622.36 7
 8 -4 -3 8888.22 791.748 18
 8 -4 -2 9768.98 894.674 18
 8 -4 -1 52693.7 2175.97 18
 8 -4 0 16469.1 1236.54 18
 8 -4 1 33503.1 1739.27 18
 8 -4 2 42873.8 1878.29 18
 8 -4 3 3239.58 487.080 18
 8 -4 3 3009.42 448.683 13
 8 -4 4 39648.4 1514.21 18
 8 -4 4 41716.4 1594.77 13
 8 -4 5 31511.1 1149.87 18
 8 -4 5 32773.6 1294.88 13
 8 -4 6 1264.40 229.469 13
 8 -4 7 29773.7 895.411 13
 8 -3 -8 2360.22 260.767 9
 8 -3 -8 2282.31 252.752 8
 8 -3 -7 28119.1 1021.11 9
 8 -3 -7 30479.7 1180.71 8
 8 -3 -6 23625.2 1201.41 8
 8 -3 -5 329.960 200.266 8
 8 -3 -4 57464.1 1846.75 18
 8 -3 -4 60486.7 2228.35 8
 8 -3 -3 34324.0 1577.73 18
 8 -3 -2 9417.32 873.954 18
 8 -3 -1 91364.1 2819.22 18
 8 -3 0 18714.9 1292.11 18
 8 -3 1 50730.1 2056.85 18
 8 -3 1 47866.9 1783.98 13
 8 -3 2 55724.4 2020.31 18
 8 -3 2 54589.7 1950.04 13
 8 -3 3 4083.05 518.184 18
 8 -3 3 4321.52 543.267 13
 8 -3 4 31840.4 1252.25 18
 8 -3 4 33680.6 1418.11 13
 8 -3 5 28371.3 973.037 18
 8 -3 5 32240.7 1245.73 13
 8 -3 6 6151.55 478.210 13
 8 -2 -8 1666.98 243.169 8
 8 -2 -7 38400.1 1081.25 9
 8 -2 -7 48491.9 1531.35 8
 8 -2 -6 28074.4 1297.90 8
 8 -2 -5 705.353 270.140 8
 8 -2 -4 96163.9 2440.07 18
 8 -2 -4 97869.0 2745.68 8
 8 -2 -3 26068.6 1374.00 18
 8 -2 -3 25768.6 1443.57 8
 8 -2 -2 12389.5 979.038 18
 8 -2 -2 13706.9 1060.30 8
 8 -2 -1 64520.0 2281.00 18
 8 -2 -1 61149.3 2180.05 8
 8 -2 0 13394.2 1037.51 18
 8 -2 0 12374.3 905.337 13
 8 -2 1 19193.2 1184.42 18
 8 -2 1 19086.0 1139.60 13
 8 -2 2 71635.0 2124.49 18
 8 -2 2 72681.0 2203.25 13
 8 -2 3 1428.67 279.446 18
 8 -2 3 2087.71 367.437 13
 8 -2 4 12595.6 704.488 18
 8 -2 4 13637.3 855.313 13
 8 -2 5 52049.7 1466.67 13
 8 -2 6 3650.05 323.757 13
 8 -1 -8 5914.21 446.735 8
 8 -1 -7 46487.0 1461.99 8
 8 -1 -6 30238.7 1297.24 8
 8 -1 -5 2042.59 315.582 18
 8 -1 -5 2366.78 400.158 8
 8 -1 -4 26504.2 1264.19 18
 8 -1 -4 26419.5 1341.73 8
 8 -1 -3 5621.10 625.989 18
 8 -1 -3 5895.42 639.651 8
 8 -1 -2 4895.40 609.347 18
 8 -1 -2 4408.12 546.875 8
 8 -1 -1 92631.7 2608.41 18
 8 -1 -1 80228.7 2179.28 8
 8 -1 0 8765.60 793.173 18
 8 -1 1 12672.8 887.639 18
 8 -1 1 11937.6 878.783 13
 8 -1 2 81152.2 2084.02 18
 8 -1 2 83911.2 2254.08 13
 8 -1 3 3157.82 371.294 18
 8 -1 3 3384.47 433.602 13
 8 -1 4 18064.2 693.854 18
 8 -1 4 22507.5 976.765 13
 8 -1 5 26432.3 900.834 13
 8 0 -8 1698.39 226.324 8
 8 0 -7 23718.1 969.826 8
 8 0 -6 24383.8 1082.13 8
 8 0 -5 365.402 146.067 18
 8 0 -5 328.420 156.629 8
 8 0 -4 62561.5 1859.72 18
 8 0 -4 59399.2 1794.20 8
 8 0 -3 8064.88 711.374 18
 8 0 -3 6461.06 588.074 8
 8 0 -2 407.067 188.603 18
 8 0 -2 326.631 117.086 8
 8 0 -1 103511. 2558.33 18
 8 0 0 15631.2 960.266 18
 8 0 1 21515.6 1050.14 18
 8 0 2 55494.9 1513.18 18
 8 0 3 3645.58 313.670 18
 8 1 -7 36204.2 1009.91 8
 8 1 -6 32868.9 1061.13 8
 8 1 -5 3212.94 337.141 18
 8 1 -5 2767.63 323.345 8
 8 1 -4 77204.9 1862.00 18
 8 1 -4 63488.9 1515.18 8
 8 1 -3 17351.2 934.157 18
 8 1 -2 6920.40 609.698 18
 8 1 -1 52079.4 1615.79 18
 8 1 0 27543.8 1104.41 18
 8 1 1 1529.62 239.541 18
 8 2 -4 44491.8 1181.60 18
 8 2 -3 32154.8 1071.86 18
 8 2 -2 2627.92 313.445 18
 8 2 -1 40001.0 1134.65 18
 8 2 0 21898.8 743.267 18
 9 -6 -2 27072.0 959.112 8
 9 -6 -1 3871.50 386.734 8
 9 -6 0 1338.49 213.288 18
 9 -6 1 24226.9 908.007 18
 9 -6 2 25505.9 880.718 18
 9 -5 -3 917.602 183.984 8
 9 -5 -2 27298.1 1042.12 8
 9 -5 -1 41054.4 1161.04 18
 9 -5 -1 38472.8 1256.77 8
 9 -5 0 1357.85 233.158 18
 9 -5 0 888.043 203.449 8
 9 -5 1 48196.9 1319.12 18
 9 -5 1 31409.9 996.836 8
 9 -5 2 39978.6 1121.30 18
 9 -4 -4 39220.5 1083.43 8
 9 -4 -3 4415.21 401.011 8
 9 -4 -2 60622.4 1341.23 18
 9 -4 -2 56568.9 1474.82 8
 9 -4 -1 45215.2 1278.63 18
 9 -4 -1 36885.6 1180.58 8
 9 -4 0 1849.67 271.126 18
 9 -4 0 1007.61 188.544 8
 9 -4 1 13366.4 685.248 18
 9 -4 2 17573.0 723.113 18
 9 -3 -4 22363.9 810.647 8
 9 -3 -3 302.154 112.139 8
 9 -3 -2 6676.09 456.842 18
 9 -3 -2 5654.44 430.520 8
 9 -3 -1 11728.5 642.901 18
 9 -3 -1 7264.46 455.080 8
 9 -3 0 1096.91 205.114 18
 9 -3 1 11972.9 611.788 18
 9 -3 2 21643.8 728.048 18
 9 -2 -2 11012.9 560.368 18
 9 -2 -1 27722.9 930.222 18
 9 -2 0 1997.88 244.159 18

_ins_header
;
TITL OHD380_4_numabs in P-1 
REM P-1 (#2 in standard setting)
CELL 1.54184   7.336882  10.503640  12.821303 104.3196  92.6886 108.9841
ZERR    2.00   0.000250   0.000374   0.000508   0.0032   0.0030   0.0032
LATT  1
SFAC C H N O F P I
UNIT 26.00 40.00 4.00 2.00 12.00 2.00 2.00
TREF
HKLF 4
END
;
_olex2_submission_special_instructions  'No special instructions were received'
_oxdiff_exptl_absorpt_empirical_details
;
Empirical correction (ABSPACK) includes:
- Absorption correction using spherical harmonics
- Frame scaling
;
_oxdiff_exptl_absorpt_empirical_full_max  1.265
_oxdiff_exptl_absorpt_empirical_full_min  0.807

#===END

data_1e
_audit_creation_date               2022-08-28
_audit_creation_method
;
Olex2 1.2
(compiled 2018.05.29 svn.r3508 for OlexSys, GUI svn.r5506)
;
_shelxl_version_number             2014/6
_publ_contact_author_address      
;
Department of Chemistry
Nanoscience Center
University of Jyvaskyla
P.O. Box 35
Jyvaskyla FI-40014
Finland
;
_publ_contact_author_email        'james.s.ward@jyu.fi'
_publ_contact_author_name         'J. S. Ward'
_publ_section_title 

; Crystal structure of 
[C~7~H~9~N~2~O]PF~6~.C~7~H~8~N~2~O (OHD380_4-DCMPpt)
;

loop_ 
 _publ_author_name 
 _publ_author_address 

 'J. S. Ward' # Author 1 
; 
Department of Chemistry
Nanoscience Center
University of Jyvaskyla
P.O. Box 35
Jyvaskyla FI-40014
Finland
; 
 
_publ_section_abstract 

; 
The crystal structure of [C~7~H~9~N~2~O]PF~6~.C~7~H~8~N~2~O 
(OHD380_4-DCMPpt) is reported.
; 
 
_publ_section_comment 

; 
The asymmetric cell contained half a molecule of [C~7~H~9~N~2~O]PF~6~, 
and half a molecule of C~7~H~8~N~2~O.
;
    
_publ_section_exptl_prep 
# Brief details or a reference. Include solvent if known 
; 
The crystal was prepared by evaporation of a concentrated MeOH/DIPE 
OHD380_4-DCMPpt over several days at ambient temperature.
;

_publ_section_references
;
Dolomanov, O.V., Bourhis, L.J., Gildea, R.J, Howard, J.A.K. & Puschmann, H.
 (2009), J. Appl. Cryst. 42, 339-341.

Sheldrick, G.M. (2015). Acta Cryst. A71, 3-8.

Sheldrick, G.M. (2015). Acta Cryst. C71, 3-8.
;
_chemical_name_common              ?
_chemical_name_systematic          ?
_chemical_formula_moiety           'C7 H9 N2 O, C7 H8 N2 O, F6 P'
_chemical_formula_sum              'C14 H17 F6 N4 O2 P'
_chemical_formula_weight           418.28
_chemical_melting_point            ?
loop_
  _atom_type_symbol
  _atom_type_description
  _atom_type_scat_dispersion_real
  _atom_type_scat_dispersion_imag
  _atom_type_scat_source
 'C' 'C' 0.0181 0.0091 'International Tables Vol C Tables 4.2.6.8 and 6.1.1.4'
 'H' 'H' 0.0000 0.0000 'International Tables Vol C Tables 4.2.6.8 and 6.1.1.4'
 'F' 'F' 0.0727 0.0534 'International Tables Vol C Tables 4.2.6.8 and 6.1.1.4'
 'N' 'N' 0.0311 0.0180 'International Tables Vol C Tables 4.2.6.8 and 6.1.1.4'
 'O' 'O' 0.0492 0.0322 'International Tables Vol C Tables 4.2.6.8 and 6.1.1.4'
 'P' 'P' 0.2955 0.4335 'International Tables Vol C Tables 4.2.6.8 and 6.1.1.4'

_shelx_space_group_comment
;
The symmetry employed for this shelxl refinement is uniquely defined
by the following loop, which should always be used as a source of
symmetry information in preference to the above space-group names.
They are only intended as comments.
;
_space_group_crystal_system        'triclinic'
_space_group_IT_number             2
_space_group_name_H-M_alt          'P -1'
_space_group_name_Hall             '-P 1'
loop_
  _space_group_symop_operation_xyz
 'x, y, z'
 '-x, -y, -z'

_cell_length_a                     7.2295(7)
_cell_length_b                     7.3178(7)
_cell_length_c                     9.2983(8)
_cell_angle_alpha                  78.886(8)
_cell_angle_beta                   68.794(9)
_cell_angle_gamma                  66.718(9)
_cell_volume                       420.55(8)
_cell_formula_units_Z              1
_cell_measurement_reflns_used      1331
_cell_measurement_temperature      120.01(10)
_cell_measurement_theta_max        75.4930
_cell_measurement_theta_min        6.5730
_shelx_estimated_absorpt_T_max     ?
_shelx_estimated_absorpt_T_min     ?
_exptl_absorpt_coefficient_mu      2.244
_exptl_absorpt_correction_T_max    1.00000
_exptl_absorpt_correction_T_min    0.65692
_exptl_absorpt_correction_type     multi-scan
_exptl_absorpt_process_details
;
CrysAlisPro 1.171.40.84a (Rigaku Oxford Diffraction, 2020)
Empirical absorption correction using spherical harmonics,
implemented in SCALE3 ABSPACK scaling algorithm.
;
_exptl_absorpt_special_details     ?
_exptl_crystal_colour              colourless
_exptl_crystal_colour_primary      colourless
_exptl_crystal_density_diffrn      1.652
_exptl_crystal_density_meas        ?
_exptl_crystal_density_method      ?
_exptl_crystal_description         block
_exptl_crystal_F_000               214
loop_
  _exptl_crystal_face_index_h
  _exptl_crystal_face_index_k
  _exptl_crystal_face_index_l
  _exptl_crystal_face_perp_dist
 0 0 -6 0.0151
 5 1 2 0.0164
 -5 -1 -2 0.0164
 0 -1 -6 0.0197
 -1 -5 -1 0.0286
 1 5 2 0.0161
 0 -1 5 0.0104
 1 5 0 0.0164
 -4 -3 -4 0.0214

_exptl_crystal_size_max            0.046
_exptl_crystal_size_mid            0.033
_exptl_crystal_size_min            0.028
loop_
  _exptl_oxdiff_crystal_face_indexfrac_h
  _exptl_oxdiff_crystal_face_indexfrac_k
  _exptl_oxdiff_crystal_face_indexfrac_l
  _exptl_oxdiff_crystal_face_x
  _exptl_oxdiff_crystal_face_y
  _exptl_oxdiff_crystal_face_z
 -0.1964 0.1261 -5.6823 -0.0046 -0.2081 0.9781
 4.5828 0.8945 2.0822 0.9588 0.2839 0.0091
 -4.5828 -0.8945 -2.0822 -0.9588 -0.2839 -0.0091
 -0.1484 -0.7587 -5.6634 -0.0090 -0.0016 1.0000
 -0.9970 -4.6548 -1.1144 -0.2767 0.9354 0.2203
 0.9571 4.5200 2.1243 0.2601 -0.8798 -0.3979
 -0.2107 -0.7077 5.4093 -0.0882 0.2948 -0.9515
 0.9982 4.5968 -0.1825 0.2839 -0.9588 0.0090
 -3.7000 -3.3111 -4.3852 -0.7996 0.2838 0.5292

_exptl_transmission_factor_max     ?
_exptl_transmission_factor_min     ?
_diffrn_reflns_av_R_equivalents    0.0432
_diffrn_reflns_av_unetI/netI       0.0613
_diffrn_reflns_Laue_measured_fraction_full  0.997
_diffrn_reflns_Laue_measured_fraction_max  0.988
_diffrn_reflns_limit_h_max         8
_diffrn_reflns_limit_h_min         -9
_diffrn_reflns_limit_k_max         8
_diffrn_reflns_limit_k_min         -9
_diffrn_reflns_limit_l_max         8
_diffrn_reflns_limit_l_min         -11
_diffrn_reflns_number              2745
_diffrn_reflns_point_group_measured_fraction_full  0.997
_diffrn_reflns_point_group_measured_fraction_max  0.988
_diffrn_reflns_theta_full          67.684
_diffrn_reflns_theta_max           74.437
_diffrn_reflns_theta_min           5.111
_diffrn_ambient_environment        N~2~
_diffrn_ambient_temperature        120.01(10)
_diffrn_detector                   'CCD plate'
_diffrn_detector_area_resol_mean   5.1947
_diffrn_detector_type              Atlas
_diffrn_measured_fraction_theta_full  0.997
_diffrn_measured_fraction_theta_max  0.988
_diffrn_measurement_details
;
List of Runs (angles in degrees, time in seconds):

  # Type    Start    End  Width  t~exp~   \w     \q     \k     \f   Frames
--------------------------------------------------------------------------
  1  \w    -65.00 -14.00   1.00    4.00    --  -42.17  57.00 120.00   51
  2  \w    -11.00  31.00   1.00    4.00    --  -42.17  57.00 120.00   42
  3  \w     23.00 113.00   1.00    4.00    --   42.17  57.00   0.00   90
  4  \w     13.00  71.00   1.00    4.00    --   42.17 -99.00 150.00   58
  5  \w    -22.00  65.00   1.00    4.00    --   42.17 -57.00-150.00   87
  6  \w    130.00 168.00   1.00   14.00    --  112.00  61.00  60.00   38
  7  \w    100.00 177.00   1.00   14.00    --  112.00  61.00  30.00   77
  8  \w     60.00 102.00   1.00   14.00    --  112.00 -94.00 150.00   42
  9  \w     31.00  58.00   1.00   14.00    --  112.00 -94.00 150.00   27
 10  \w     90.00 178.00   1.00   14.00    --  112.00  61.00 -30.00   88
 11  \w     63.00 109.00   1.00   14.00    --  112.00-111.00  60.00   46
 12  \w     39.00 108.00   1.00   14.00    --  112.00-111.00-120.00   69
 13  \w     37.00 142.00   1.00   14.00    --  112.00 -77.00-120.00  105
 14  \w    147.00 176.00   1.00   14.00    --  112.00  61.00 -60.00   29
 15  \w     68.00  94.00   1.00   14.00    --  112.00 178.00-150.00   26
 16  \w    107.00 145.00   1.00   14.00    --  112.00 178.00-150.00   38
 17  \w     40.00 133.00   1.00   14.00    --  112.00 -45.00 -30.00   93
 18  \w     83.00 141.00   1.00   14.00    --  112.00  61.00 -60.00   58
;
_diffrn_measurement_device         'four-circle diffractometer'
_diffrn_measurement_device_type    'SuperNova, Dual, Cu at home/near, Atlas'
_diffrn_measurement_method         '\w scans'
_diffrn_orient_matrix_type        
 'CrysAlisPro convention (1999,Acta A55,543-557)'
_diffrn_orient_matrix_UB_11        0.2088117000
_diffrn_orient_matrix_UB_12        0.0161759000
_diffrn_orient_matrix_UB_13        -0.0060513000
_diffrn_orient_matrix_UB_21        0.0935322000
_diffrn_orient_matrix_UB_22        -0.2277661000
_diffrn_orient_matrix_UB_23        0.0283417000
_diffrn_orient_matrix_UB_31        0.0864239000
_diffrn_orient_matrix_UB_32        -0.0237832000
_diffrn_orient_matrix_UB_33        -0.1756427000
_diffrn_radiation_monochromator    mirror
_diffrn_radiation_probe            x-ray
_diffrn_radiation_type             CuK\a
_diffrn_radiation_wavelength       1.54184
_diffrn_source                     'micro-focus sealed X-ray tube'
_diffrn_source_type                'SuperNova (Cu) X-ray Source'
_reflns_Friedel_coverage           0.000
_reflns_Friedel_fraction_full      .
_reflns_Friedel_fraction_max       .
_reflns_number_gt                  1482
_reflns_number_total               1688
_reflns_odcompleteness_completeness  98.71
_reflns_odcompleteness_iscentric   1
_reflns_odcompleteness_theta       74.33
_reflns_special_details
;
 Reflections were merged by SHELXL according to the crystal
 class for the calculation of statistics and refinement.
 
 _reflns_Friedel_fraction is defined as the number of unique
 Friedel pairs measured divided by the number that would be
 possible theoretically, ignoring centric projections and
 systematic absences.
;
_reflns_threshold_expression       'I > 2\s(I)'
_computing_cell_refinement         'CrysAlisPro 1.171.40.84a (Rigaku OD, 2020)'
_computing_data_collection         'CrysAlisPro 1.171.40.84a (Rigaku OD, 2020)'
_computing_data_reduction          'CrysAlisPro 1.171.40.84a (Rigaku OD, 2020)'
_computing_molecular_graphics      'Olex2 (Dolomanov et al., 2009)'
_computing_publication_material    'Olex2 (Dolomanov et al., 2009)'
_computing_structure_refinement    'ShelXL (Sheldrick, 2015)'
_computing_structure_solution      'ShelXT (Sheldrick, 2015)'
_refine_diff_density_max           0.370
_refine_diff_density_min           -0.619
[truncated: 5,066,560 more chars]
